# Supplementary material for: Drug delivery dynamics dictate evolution of bacterial antibiotic responses
Source: ISME J. 2025 May 11;19(1):wraf082. doi: 10.1093/ismejo/wraf082 (PMC12086408; doi:10.1093/ismejo/wraf082)
Supplement: calls_snp_wraf082 [file calls_snp_wraf082.xlsx]

## Sheet: joint_calls_snpeff_exp
Variant Information									Alt Allele Frequency								Alt Allele Count								Ref Allele Count
Chromosome	Position	Ref Allele	Alt Allele	Variant Type	Gene Nane	Gene ID	NT Change	AA Change	WT	Turb	Dyn-1	Dyn-2	Dyn-3	Std-1	Std-2	Std-3	WT	Turb	Dyn-1	Dyn-2	Dyn-3	Std-1	Std-2	Std-3	WT	Turb	Dyn-1	Dyn-2	Dyn-3	Std-1	Std-2	Std-3
U00096.2	1141	A	C	missense_variant	thrA	gene-b0002	c.805A>C	p.Thr269Pro	0.0215054	0.0377358	0.0214286	0.025	0	0.0188679	0.0551181	0.0163934	2	6	3	2	0	2	7	2	91	153	137	78	68	104	120	120
U00096.2	6302	C	G	missense_variant	yaaA	gene-b0006	c.158G>C	p.Ser53Thr	0.0457516	0.0304878	0.0597015	0.0526316	0.0423729	0.037037	0.0133333	0.0379747	7	5	8	5	5	4	2	6	146	159	126	90	113	104	148	152
U00096.2	6303	T	G	missense_variant	yaaA	gene-b0006	c.157A>C	p.Ser53Arg	0.0872483	0.12987	0.0697674	0.119565	0.0446429	0.0873786	0.104895	0.105263	13	20	9	11	5	9	15	16	136	134	120	81	107	94	128	136
U00096.2	6305	A	G	missense_variant	yaaA	gene-b0006	c.155T>C	p.Ile52Thr	0.0275862	0.0463576	0.00740741	0.0537634	0.0272727	0.0196078	0.0201342	0.0333333	4	7	1	5	3	2	3	5	141	144	134	88	107	100	146	145
U00096.2	6312	T	A	missense_variant	yaaA	gene-b0006	c.148A>T	p.Met50Leu	0.0522876	0.0443038	0.028169	0.0212766	0.0353982	0	0.0536913	0.0448718	8	7	4	2	4	0	8	7	145	151	138	92	109	109	141	149
U00096.2	6318	T	G	missense_variant	yaaA	gene-b0006	c.142A>C	p.Thr48Pro	0.04	0.0402299	0.0440252	0.045045	0.0245902	0.0413223	0.0493827	0.0535714	7	7	7	5	3	5	8	9	168	167	152	106	119	116	154	159
U00096.2	6321	T	G	missense_variant	yaaA	gene-b0006	c.139A>C	p.Ser47Arg	0.0232558	0.0529412	0.0192308	0.045045	0.0578512	0.059322	0.0189873	0.0479042	4	9	3	5	7	7	3	8	168	161	153	106	114	111	155	159
U00096.2	6325	C	A	missense_variant	yaaA	gene-b0006	c.135G>T	p.Gln45His	0.0935673	0.079096	0.0833333	0.0862069	0.0901639	0.0666667	0.0613497	0.0914634	16	14	13	10	11	8	10	15	155	163	143	106	111	112	153	149
U00096.2	6326	T	A	missense_variant	yaaA	gene-b0006	c.134A>T	p.Gln45Leu	0.0783133	0.0236686	0.027972	0.0454545	0.0347826	0.0175439	0.0723684	0.05	13	4	4	5	4	2	11	8	153	165	139	105	111	112	141	152
U00096.2	6331	A	G	synonymous_variant	yaaA	gene-b0006	c.129T>C	p.Pro43Pro	0.0124224	0.0123457	0.0514706	0.0285714	0	0.0183486	0.00689655	0.012987	2	2	7	3	0	2	1	2	159	160	129	102	110	107	144	152
U00096.2	6336	T	G	missense_variant	yaaA	gene-b0006	c.124A>C	p.Thr42Pro	0.0506329	0.081761	0.057971	0.0747664	0.0454545	0.0357143	0.056338	0.0915033	8	13	8	8	5	4	8	14	150	146	130	99	105	108	134	139
U00096.2	6337	C	G	synonymous_variant	yaaA	gene-b0006	c.123G>C	p.Leu41Leu	0.056962	0.0375	0.0359712	0.0186916	0.0363636	0.0175439	0.0357143	0.0264901	9	6	5	2	4	2	5	4	149	154	134	105	106	112	135	147
U00096.2	6343	C	A	synonymous_variant	yaaA	gene-b0006	c.117G>T	p.Arg39Arg	0.0769231	0.0738255	0.0703125	0.0606061	0.105769	0.0588235	0.0930233	0.145985	11	11	9	6	11	6	12	20	132	138	119	93	93	96	117	117
U00096.2	6350	T	G	missense_variant	yaaA	gene-b0006	c.110A>C	p.Glu37Ala	0.0647482	0.0769231	0.056	0.0606061	0.0707071	0.0294118	0.0542636	0.102362	9	11	7	6	7	3	7	13	130	132	118	93	92	99	122	114
U00096.2	6353	T	A	missense_variant	yaaA	gene-b0006	c.107A>T	p.His36Leu	0.0359712	0.0205479	0.0238095	0.0505051	0.0490196	0.0188679	0.0300752	0.0542636	5	3	3	5	5	2	4	7	134	143	123	94	97	104	129	122
U00096.2	6409	C	G	missense_variant	yaaA	gene-b0006	c.51G>C	p.Leu17Phe	0.0141844	0.039548	0.0144928	0	0.0163934	0.0227273	0.00684932	0.0519481	2	7	2	0	2	3	1	8	139	170	136	107	120	129	145	146
U00096.2	6417	T	G	missense_variant	yaaA	gene-b0006	c.43A>C	p.Ser15Arg	0	0.0280899	0.00724638	0.0285714	0.00806452	0.0714286	0.013986	0.0322581	0	5	1	3	1	9	2	5	136	173	137	102	123	117	141	150
U00096.2	7608	C	A	stop_gained	yaaJ	gene-b0007	c.352G>T	p.Glu118*	0.00925926	0.0125786	0.0342466	0.0412371	0.0108696	0.0490196	0.0628931	0.0144928	1	2	5	4	1	5	10	2	107	157	141	93	91	97	149	136
U00096.2	7616	A	T	missense_variant	yaaJ	gene-b0007	c.344T>A	p.Leu115His	0.0176991	0.0299401	0.0740741	0.00943396	0.0102041	0.0438596	0.0235294	0.0529801	2	5	12	1	1	5	4	8	111	162	150	105	97	109	166	143
U00096.2	7625	A	T	missense_variant	yaaJ	gene-b0007	c.335T>A	p.Leu112Gln	0.0283019	0.03125	0.0555556	0.0206186	0.0107527	0	0.0128205	0.00689655	3	5	9	2	1	0	2	1	103	155	153	95	92	107	154	144
U00096.2	7644	A	T	missense_variant	yaaJ	gene-b0007	c.316T>A	p.Ser106Thr	0.0545455	0.0310559	0.0496894	0.019802	0	0.0438596	0.0368098	0.0392157	6	5	8	2	0	5	6	6	104	156	153	99	100	109	157	147
U00096.2	7647	T	G	missense_variant	yaaJ	gene-b0007	c.313A>C	p.Thr105Pro	0.00961538	0.0377358	0.0382166	0.049505	0.0204082	0.0550459	0.0308642	0.0408163	1	6	6	5	2	6	5	6	103	153	151	96	96	103	157	141
U00096.2	7657	G	T	synonymous_variant	yaaJ	gene-b0007	c.303C>A	p.Ile101Ile	0.0555556	0.0402299	0.0666667	0.0377358	0.0288462	0.0909091	0.0402299	0.0189873	6	7	11	4	3	11	7	3	102	167	154	102	101	110	167	155
U00096.2	7679	C	A	missense_variant	yaaJ	gene-b0007	c.281G>T	p.Trp94Leu	0.0366972	0.0175439	0.0222222	0.0280374	0.0566038	0.0495868	0.0111111	0.00628931	4	3	4	3	6	6	2	1	105	168	176	104	100	115	178	158
U00096.2	7683	A	C	missense_variant	yaaJ	gene-b0007	c.277T>G	p.Phe93Val	0.03	0.0617284	0.0632184	0.020202	0.0190476	0.034188	0.035503	0.0387097	3	10	11	2	2	4	6	6	97	152	163	97	103	113	163	149
U00096.2	7684	G	C	synonymous_variant	yaaJ	gene-b0007	c.276C>G	p.Val92Val	0.038835	0.0243902	0.0462428	0.0192308	0.0192308	0.0666667	0.0292398	0.0126582	4	4	8	2	2	8	5	2	99	160	165	102	102	112	166	156
U00096.2	8848	T	G	missense_variant	talB	gene-b0008	c.611T>G	p.Val204Gly	0.0588235	0.0246914	0.00714286	0.0309278	0.00884956	0	0.0114286	0.00746269	7	4	1	3	1	0	2	1	112	158	139	94	112	110	173	133
U00096.2	15568	A	T	missense_variant	insL1	gene-b0016	c.124A>T	p.Thr42Ser	0.0545455	0	0.047619	0.0204082	0	0.0243902	0.0333333	0.0217391	3	0	3	1	0	1	2	1	52	69	60	48	50	40	58	45
U00096.2	15625	A	T	missense_variant	insL1	gene-b0016	c.181A>T	p.Thr61Ser	0	0	0	0	0	0.030303	0.0512821	0.025	0	0	0	0	0	1	2	1	40	46	40	26	28	32	37	39
U00096.2	15630	A	T	synonymous_variant	insL1	gene-b0016	c.186A>T	p.Ala62Ala	0	0.0217391	0	0	0.037037	0	0.0526316	0	0	1	0	0	1	0	2	0	40	45	39	25	26	33	36	41
U00096.2	15638	A	T	missense_variant	insL1	gene-b0016	c.194A>T	p.Gln65Leu	0.0526316	0	0.030303	0	0	0	0	0.0277778	2	0	1	0	0	0	0	1	36	43	32	24	22	28	34	35
U00096.2	15656	C	G	missense_variant	insL1	gene-b0016	c.212C>G	p.Thr71Arg	0.0384615	0	0	0.0666667	0	0	0	0	1	0	0	1	0	0	0	0	25	37	22	14	16	24	20	28
U00096.2	15672	T	G	synonymous_variant	insL1	gene-b0016	c.228T>G	p.Ala76Ala	0	0	0	0.0714286	0.1	0.0454545	0	0	0	0	0	1	1	1	0	0	23	30	17	13	9	21	19	26
U00096.2	15679	A	T	stop_gained	insL1	gene-b0016	c.235A>T	p.Lys79*	0.0454545	0	0	0.0769231	0	0	0	0	1	0	0	1	0	0	0	0	21	31	17	12	10	23	20	26
U00096.2	15701	A	T	missense_variant	insL1	gene-b0016	c.257A>T	p.Asp86Val	0	0	0.0833333	0.0909091	0	0	0	0	0	0	1	1	0	0	0	0	19	22	11	10	11	21	18	19
U00096.2	15706	T	A	missense_variant	insL1	gene-b0016	c.262T>A	p.Phe88Ile	0.0555556	0	0	0	0	0	0.0555556	0.0588235	1	0	0	0	0	0	1	1	17	23	12	10	11	21	17	16
U00096.2	15716	T	A	missense_variant	insL1	gene-b0016	c.272T>A	p.Leu91His	0.0555556	0	0	0	0	0	0	0.05	1	0	0	0	0	0	0	1	17	22	11	11	11	17	17	19
U00096.2	16405	TTGCT	ATGCA	missense_variant	insL1	gene-b0016	c.961_965delTTGCTinsATGCA	p.LeuLeu321MetGln	0	0	0.0714286	0	0	0	0	0.0625	0	0	1	0	0	0	0	1	11	24	13	10	10	19	17	15
U00096.2	16412	A	T	missense_variant	insL1	gene-b0016	c.968A>T	p.His323Leu	0	0	0	0	0.0769231	0	0.105263	0	0	0	0	0	1	0	2	0	13	27	16	10	12	21	17	17
U00096.2	16456	T	A	missense_variant	insL1	gene-b0016	c.1012T>A	p.Trp338Arg	0.105263	0	0.0416667	0	0.125	0	0	0.0833333	2	0	1	0	2	0	0	2	17	28	23	16	14	27	24	22
U00096.2	16463	T	A	missense_variant	insL1	gene-b0016	c.1019T>A	p.Phe340Tyr	0.0952381	0.0357143	0.04	0	0	0	0	0	2	1	1	0	0	0	0	0	19	27	24	20	16	28	25	25
U00096.2	16464	T	A	missense_variant	insL1	gene-b0016	c.1020T>A	p.Phe340Leu	0.047619	0	0	0	0	0	0	0.08	1	0	0	0	0	0	0	2	20	28	26	20	16	28	25	23
U00096.2	16475	T	A	missense_variant	insL1	gene-b0016	c.1031T>A	p.Leu344His	0.0416667	0.0333333	0	0	0.0625	0	0	0	1	1	0	0	1	0	0	0	23	29	30	21	15	29	26	25
U00096.2	16485	T	A	missense_variant	insL1	gene-b0016	c.1041T>A	p.Phe347Leu	0	0.0357143	0	0	0.1875	0	0	0.08	0	1	0	0	3	0	0	2	25	27	30	20	13	29	25	23
U00096.2	16518	T	A	missense_variant	insL1	gene-b0016	c.1074T>A	p.Asp358Glu	0	0.0238095	0.0277778	0	0	0	0	0.0571429	0	1	1	0	0	0	0	2	38	41	35	25	17	30	37	33
U00096.2	16521	C	A	missense_variant	insL1	gene-b0016	c.1077C>A	p.Phe359Leu	0.0526316	0	0	0	0.0588235	0	0	0	2	0	0	0	1	0	0	0	36	43	36	25	16	30	37	35
U00096.2	16559	T	A	upstream_gene_variant	yaaI	gene-b0013	c.-4773A>T		0.0377358	0	0	0	0.05	0	0	0.0196078	2	0	0	0	1	0	0	1	51	52	45	30	19	36	42	50
U00096.2	16562	T	A	upstream_gene_variant	yaaI	gene-b0013	c.-4776A>T		0	0.0740741	0	0	0	0.0277778	0	0.0555556	0	4	0	0	0	1	0	3	55	50	48	32	19	35	43	51
U00096.2	18109	C	G	synonymous_variant	nhaA	gene-b0019	c.621C>G	p.Val207Val	0.0654206	0.0331126	0.0075188	0.028169	0.0215054	0.0196078	0.034965	0.0137931	7	5	1	2	2	2	5	2	100	146	132	69	91	100	138	143
U00096.2	18110	T	G	missense_variant	nhaA	gene-b0019	c.622T>G	p.Tyr208Asp	0.0654206	0.0743243	0.0153846	0.0428571	0.021978	0.04	0.0215827	0.0428571	7	11	2	3	2	4	3	6	100	137	128	67	89	96	136	134
U00096.2	18116	C	A	missense_variant	nhaA	gene-b0019	c.628C>A	p.Leu210Ile	0.106195	0.0927152	0.0901639	0.1	0.076087	0.0891089	0.0681818	0.0518519	12	14	11	7	7	9	9	7	101	137	111	63	85	92	123	128
U00096.2	18117	T	A	missense_variant	nhaA	gene-b0019	c.629T>A	p.Leu210His	0.0353982	0.0130719	0.0241935	0.0294118	0.0107527	0.06	0.0300752	0	4	2	3	2	1	6	4	0	109	151	121	66	92	94	129	133
U00096.2	18126	T	G	missense_variant	nhaA	gene-b0019	c.638T>G	p.Val213Gly	0.036036	0.047619	0.0310078	0.0422535	0.0612245	0.0485437	0.0298507	0.0305344	4	7	4	3	6	5	4	4	107	140	125	68	92	98	130	127
U00096.2	18137	A	T	missense_variant	nhaA	gene-b0019	c.649A>T	p.Thr217Ser	0.0267857	0.0283688	0.0472441	0.084507	0	0.0454545	0.0364964	0.0307692	3	4	6	6	0	5	5	4	109	137	121	65	95	105	132	126
U00096.2	18139	T	A	synonymous_variant	nhaA	gene-b0019	c.651T>A	p.Thr217Thr	0.0366972	0.0145985	0.0163934	0.0746269	0.0652174	0.00943396	0.030303	0.0155039	4	2	2	5	6	1	4	2	105	135	120	62	86	105	128	127
U00096.2	18159	T	G	missense_variant	nhaA	gene-b0019	c.671T>G	p.Val224Gly	0.0114943	0.0608696	0.0373832	0.0363636	0	0.0212766	0.008	0.00826446	1	7	4	2	0	2	1	1	86	108	103	53	77	92	124	120
U00096.2	18161	C	A	missense_variant	nhaA	gene-b0019	c.673C>A	p.His225Asn	0.0595238	0.00900901	0.0190476	0.0185185	0.0131579	0.0210526	0.0241935	0.0169492	5	1	2	1	1	2	3	2	79	110	103	53	75	93	121	116
U00096.2	18169	T	A	synonymous_variant	nhaA	gene-b0019	c.681T>A	p.Thr227Thr	0.0444444	0.0327869	0.036036	0.0535714	0.0357143	0.0384615	0.0458015	0.00757576	4	4	4	3	3	4	6	1	86	118	107	53	81	100	125	131
U00096.2	18170	C	A	missense_variant	nhaA	gene-b0019	c.682C>A	p.Leu228Met	0.0549451	0	0.0181818	0.0357143	0.0119048	0	0.0153846	0.0229008	5	0	2	2	1	0	2	3	86	121	108	54	83	102	128	128
U00096.2	18200	C	A	missense_variant	nhaA	gene-b0019	c.712C>A	p.Pro238Thr	0.02	0.0538462	0.05	0.016129	0.0315789	0.0462963	0.020979	0.0384615	2	7	6	1	3	5	3	5	98	123	114	61	92	103	140	125
U00096.2	20019	A	T	missense_variant	insB1	gene-b0021	c.296T>A	p.Met99Lys	0	0.0169492	0	0	0.0606061	0	0.0238095	0.0196078	0	1	0	0	2	0	1	1	45	58	42	29	31	31	41	50
U00096.2	20031	A	T	missense_variant	insB1	gene-b0021	c.284T>A	p.Val95Glu	0.027027	0.0181818	0.0512821	0.0357143	0.107143	0	0.0277778	0	1	1	2	1	3	0	1	0	36	54	37	27	25	35	35	47
U00096.2	20067	A	T	missense_variant	insB1	gene-b0021	c.248T>A	p.Leu83Gln	0	0	0	0.0454545	0	0	0	0.0588235	0	0	0	1	0	0	0	2	24	47	28	21	14	29	22	32
U00096.2	20076	A	T	missense_variant	insB1	gene-b0021	c.239T>A	p.Met80Lys	0	0	0.037037	0	0.0769231	0.0357143	0	0.030303	0	0	1	0	1	1	0	1	23	43	26	22	12	27	21	32
U00096.2	20215	CC	AA	missense_variant	insB1	gene-b0021	c.99_100delGGinsTT	p.Gly34Cys	0	0	0	0	0	0	0.1	0	0	0	0	0	0	0	1	0	21	21	13	13	10	22	9	20
U00096.2	20233	T	A	stop_lost&splice_region_variant	insA	gene-b0022	c.276A>T	p.Ter92Tyrext*?	0.0384615	0	0	0	0.0588235	0.030303	0	0	1	0	0	0	1	1	0	0	25	26	18	16	16	32	17	24
U00096.2	20243	C	A	missense_variant	insA	gene-b0022	c.266G>T	p.Arg89Leu	0	0.0434783	0	0	0	0	0.0625	0	0	1	0	0	0	0	1	0	24	22	15	14	17	33	15	25
U00096.2	20252	T	A	missense_variant	insB1	gene-b0021	c.63A>T	p.Lys21Asn	0	0	0	0.0714286	0	0	0	0.04	0	0	0	1	0	0	0	1	25	24	15	13	17	32	16	24
U00096.2	20253	TTTT	TTAT	missense_variant	insB1	gene-b0021	c.60A>T	p.Lys20Asn	0	0	0	0.0714286	0.0588235	0	0	0.0869565	0	0	0	1	1	0	0	2	25	24	15	13	16	32	15	21
U00096.2	20257	T	A	stop_gained	insB1	gene-b0021	c.58A>T	p.Lys20*	0	0	0	0	0	0	0.0625	0.04	0	0	0	0	0	0	1	1	25	24	15	14	17	32	15	24
U00096.2	20276	T	A	missense_variant	insB1	gene-b0021	c.39A>T	p.Gln13His	0	0	0	0	0	0	0.0625	0.0740741	0	0	0	0	0	0	1	2	27	20	16	14	21	27	15	25
U00096.2	20343	T	A	missense_variant	insA	gene-b0022	c.166A>T	p.Ile56Phe	0	0	0.0666667	0.04	0	0	0	0	0	0	2	1	0	0	0	0	44	43	28	24	29	53	39	40
U00096.2	20344	T	A	missense_variant	insA	gene-b0022	c.165A>T	p.Lys55Asn	0.0227273	0	0	0	0.0322581	0.0188679	0.05	0	1	0	0	0	1	1	2	0	43	43	30	25	30	52	38	40
U00096.2	20349	G	T	missense_variant	insA	gene-b0022	c.160C>A	p.Gln54Lys	0.0238095	0	0.0333333	0	0	0	0.05	0	1	0	1	0	0	0	2	0	41	43	29	24	30	52	38	40
U00096.2	20373	T	A	missense_variant	insA	gene-b0022	c.136A>T	p.Thr46Ser	0.047619	0	0	0	0.0526316	0	0	0.0217391	2	0	0	0	2	0	0	1	40	47	40	23	36	55	48	45
U00096.2	20389	T	A	missense_variant	insA	gene-b0022	c.120A>T	p.Gln40His	0.0769231	0	0	0	0.0294118	0.0204082	0.0377358	0	3	0	0	0	1	1	2	0	36	48	43	23	33	48	51	45
U00096.2	22772	G	T	stop_gained	ileS	gene-b0026	c.382G>T	p.Glu128*	0.0514706	0.0283688	0.0555556	0.0235294	0.0729167	0.00666667	0.0352941	0.0352941	7	4	7	2	7	1	6	6	129	137	119	83	89	149	164	164
U00096.2	28963	A	C	missense_variant	dapB	gene-b0031	c.590A>C	p.His197Pro	0.020979	0.017341	0.056338	0.038835	0.0560748	0.00854701	0.0122699	0.0258065	3	3	8	4	6	1	2	4	140	170	134	99	101	116	161	151
U00096.2	28965	A	C	missense_variant	dapB	gene-b0031	c.592A>C	p.Thr198Pro	0.0352113	0.0174419	0.00699301	0.00970874	0.0186916	0.0508475	0.0186335	0.0196078	5	3	1	1	2	6	3	3	137	169	142	102	105	112	158	150
U00096.2	28982	T	A	synonymous_variant	dapB	gene-b0031	c.609T>A	p.Pro203Pro	0.0230769	0.0239521	0.0544218	0.0490196	0.0280374	0.0347826	0.0440252	0.0129032	3	4	8	5	3	4	7	2	127	163	139	97	104	111	152	153
U00096.2	28998	G	T	missense_variant	dapB	gene-b0031	c.625G>T	p.Ala209Ser	0.0857143	0.0643275	0.0728477	0.0545455	0.0350877	0.0325203	0.0479042	0.0411765	12	11	11	6	4	4	8	7	128	160	140	104	110	119	159	163
U00096.2	36843	T	A	missense_variant	caiC	gene-b0037	c.982A>T	p.Ile328Phe	0.0322581	0.0180723	0.0382166	0.0322581	0.0245902	0.0661157	0.0248447	0.00578035	4	3	6	3	3	8	4	1	120	163	151	90	119	113	157	172
U00096.2	41463	A	T	missense_variant	caiT	gene-b0040	c.469T>A	p.Phe157Ile	0.0169492	0.0148148	0	0.0555556	0.0114943	0.0183486	0	0	2	2	0	4	1	2	0	0	116	133	122	68	86	107	156	133
U00096.2	48041	A	T	synonymous_variant	kefC	gene-b0047	c.273A>T	p.Ala91Ala	0.00813008	0.0142857	0.0248447	0	0.0568182	0.0272727	0.0228571	0	1	2	4	0	5	3	4	0	122	138	157	80	83	107	171	137
U00096.2	48545	T	A	missense_variant	kefC	gene-b0047	c.777T>A	p.His259Gln	0.0196078	0.00649351	0	0	0.0617284	0.0344828	0	0.0232558	2	1	0	0	5	3	0	3	100	153	124	80	76	84	145	126
U00096.2	50370	C	A	downstream_gene_variant	fixC	gene-b0043	c.*4904C>A		0.0503597	0.0284091	0.0253165	0.0505051	0.0220588	0.035461	0.0295858	0.0197368	7	5	4	5	3	5	5	3	132	171	154	94	133	136	164	149
U00096.2	54974	T	A	missense_variant	lptD	gene-b0054	c.2136A>T	p.Gln712His	0.0254237	0.0277778	0.0212766	0.0471698	0.0515464	0.0229885	0.0253165	0.0140845	3	4	3	5	5	2	4	2	115	140	138	101	92	85	154	140
U00096.2	55015	T	A	missense_variant	lptD	gene-b0054	c.2095A>T	p.Ile699Phe	0.0294118	0.0220588	0.035461	0.0543478	0.0126582	0.0131579	0.0291971	0.0454545	3	3	5	5	1	1	4	6	99	133	136	87	78	75	133	126
U00096.2	55035	G	T	missense_variant	lptD	gene-b0054	c.2075C>A	p.Pro692Gln	0.029703	0.0601504	0.0211268	0.0105263	0.0243902	0.0121951	0.0147059	0.0229008	3	8	3	1	2	1	2	3	98	125	139	94	80	81	134	128
U00096.2	55042	T	A	missense_variant	lptD	gene-b0054	c.2068A>T	p.Ser690Cys	0.0196078	0	0.0217391	0.0206186	0.0113636	0.0625	0.0296296	0.0075188	2	0	3	2	1	5	4	1	100	130	135	95	87	75	131	132
U00096.2	72059	C	A	missense_variant	yabI	gene-b0065	c.709C>A	p.Arg237Ser	0.0424242	0.0467836	0.047619	0.0377358	0.0283019	0.037037	0.0505051	0.0792683	7	8	7	4	3	5	10	13	158	163	140	102	103	130	188	151
U00096.2	73219	A	T	missense_variant	thiP	gene-b0067	c.1303T>A	p.Tyr435Asn	0	0.00662252	0.0133333	0.011236	0.05	0.0175439	0	0.00719424	0	1	2	1	5	2	0	1	108	150	148	88	95	112	175	138
U00096.2	76642	T	A	missense_variant	sgrR	gene-b0069	c.658A>T	p.Ile220Phe	0.056	0.00564972	0.00735294	0.0135135	0.0275229	0.0175439	0.00628931	0.0148148	7	1	1	1	3	2	1	2	118	176	135	73	106	112	158	133
U00096.2	76676	G	T	synonymous_variant	sgrR	gene-b0069	c.624C>A	p.Ile208Ile	0.0152672	0.0170455	0.0142857	0.0609756	0.0265487	0.0175439	0.0246914	0.00724638	2	3	2	5	3	2	4	1	129	173	138	77	110	112	158	137
U00096.2	76704	T	A	missense_variant	sgrR	gene-b0069	c.596A>T	p.Asp199Val	0.008	0.00613497	0.00680272	0.0555556	0.0188679	0.0265487	0.0117647	0.013986	1	1	1	4	2	3	2	2	124	162	146	68	104	110	168	141
U00096.2	76729	G	T	missense_variant	sgrR	gene-b0069	c.571C>A	p.His191Asn	0.0378788	0.0434783	0.00689655	0.1	0.0526316	0.00862069	0.0467836	0.0277778	5	7	1	7	5	1	8	4	127	154	144	63	90	115	163	140
U00096.2	76748	C	A	missense_variant	sgrR	gene-b0069	c.552G>T	p.Leu184Phe	0	0.060241	0.048951	0.0731707	0.04	0.0252101	0.0235294	0.0413793	0	10	7	6	4	3	4	6	127	156	136	76	96	116	166	139
U00096.2	77753	G	T	missense_variant	setA	gene-b0070	c.133G>T	p.Gly45Cys	0.0190476	0.0175439	0.013245	0.021978	0.00934579	0.0666667	0.027972	0.0137931	2	3	2	2	1	7	4	2	103	168	149	89	106	98	139	143
U00096.2	77764	T	A	synonymous_variant	setA	gene-b0070	c.144T>A	p.Pro48Pro	0.0720721	0.038674	0.0194805	0.0412371	0.0526316	0.0263158	0.025641	0.0324675	8	7	3	4	6	3	4	5	103	174	151	93	108	111	152	149
U00096.2	77778	T	G	missense_variant	setA	gene-b0070	c.158T>G	p.Leu53Arg	0.0618557	0.0238095	0.0273973	0.0454545	0.049505	0.0181818	0.0408163	0.0263158	6	4	4	4	5	2	6	4	91	164	142	84	96	108	141	148
U00096.2	105173	G	T	stop_gained	ftsA	gene-b0094	c.1192G>T	p.Glu398*	0.0283019	0.0192308	0.0075188	0.0555556	0.00952381	0.0380952	0.00680272	0	3	3	1	6	1	4	1	0	103	153	132	102	104	101	146	125
U00096.2	107546	T	G	upstream_gene_variant	secM	gene-b0097	c.-159T>G		0.4	0.396104	0.295455	0.354545	0.333333	0.386555	0.38674	0.348684	48	61	52	39	32	46	70	53	72	93	124	71	64	73	111	99
U00096.2	107554	G	T	upstream_gene_variant	secM	gene-b0097	c.-151G>T		0.175824	0.243697	0.171875	0.157895	0.205128	0.144231	0.165468	0.203252	16	29	22	12	16	15	23	25	75	90	106	64	62	89	116	98
U00096.2	107555	A	T	upstream_gene_variant	secM	gene-b0097	c.-150A>T		0.142857	0.184615	0.120301	0.0875	0.164706	0.166667	0.162162	0.138462	14	24	16	7	14	18	24	18	84	106	117	73	71	90	124	112
U00096.2	107556	A	T	upstream_gene_variant	secM	gene-b0097	c.-149A>T		0.0515464	0.0384615	0.0225564	0.025641	0.0352941	0.018018	0.0340136	0.0310078	5	5	3	2	3	2	5	4	92	125	130	76	82	109	142	125
U00096.2	107561	A	T	upstream_gene_variant	secM	gene-b0097	c.-144A>T		0.134831	0.142857	0.0820896	0.0810811	0.0740741	0.0952381	0.0827586	0.112903	12	18	11	6	6	10	12	14	77	108	123	68	75	95	133	110
U00096.2	107563	A	T	upstream_gene_variant	secM	gene-b0097	c.-142A>T		0.0681818	0.0396825	0.0153846	0.04	0.0722892	0.0792079	0.0479452	0.0819672	6	5	2	3	6	8	7	10	82	121	128	72	77	93	139	112
U00096.2	107564	AG	AT	upstream_gene_variant	secM	gene-b0097	c.-140G>T		0.115385	0.12963	0.108333	0.140845	0.155844	0.153061	0.135338	0.142857	9	14	13	10	12	15	18	17	69	94	107	61	65	83	115	102
U00096.2	107566	AGCT	AGCG	upstream_gene_variant	secM	gene-b0097	c.-136T>G		0.04	0.0194175	0.0357143	0.016129	0.0405405	0.076087	0.04	0.0571429	3	2	4	1	3	7	5	6	72	101	108	61	71	85	120	99
U00096.2	107578	C	A	upstream_gene_variant	secM	gene-b0097	c.-127C>A		0.0425532	0.0633803	0.0428571	0	0.0434783	0.0291262	0.0931677	0.0551181	4	9	6	0	4	3	15	7	90	133	134	75	88	100	146	120
U00096.2	107583	C	G	upstream_gene_variant	secM	gene-b0097	c.-122C>G		0.0224719	0.0151515	0.0444444	0.0428571	0.0722892	0.0816327	0.0382166	0.0416667	2	2	6	3	6	8	6	5	87	130	129	67	77	90	151	115
U00096.2	107590	T	G	upstream_gene_variant	secM	gene-b0097	c.-115T>G		0.0697674	0.015873	0.0291971	0.0428571	0.0449438	0.07	0.0466667	0.0578512	6	2	4	3	4	7	7	7	80	124	133	67	85	93	143	114
U00096.2	107596	C	G	upstream_gene_variant	secM	gene-b0097	c.-109C>G		0.0425532	0.015748	0.0422535	0.0416667	0.0344828	0.0707071	0.0211268	0.075	4	2	6	3	3	7	3	9	90	125	136	69	84	92	139	111
U00096.2	107609	C	A	upstream_gene_variant	secM	gene-b0097	c.-96C>A		0.010101	0.00724638	0.013986	0.0243902	0.032967	0.0555556	0.0397351	0.0650407	1	1	2	2	3	6	6	8	98	137	141	80	88	102	145	115
U00096.2	108978	G	T	stop_gained	secA	gene-b0098	c.700G>T	p.Glu234*	0.0363636	0.0484848	0.03125	0.0280374	0.0152672	0.0514706	0.0338164	0.0730337	6	8	5	3	2	7	7	13	159	157	155	104	129	129	200	165
U00096.2	108995	G	T	synonymous_variant	secA	gene-b0098	c.717G>T	p.Val239Val	0.0484848	0.0872093	0.0657895	0.0854701	0.0542636	0.0285714	0.0619048	0.0815217	8	15	10	10	7	4	13	15	157	157	142	107	122	136	197	169
U00096.2	109026	G	T	stop_gained	secA	gene-b0098	c.748G>T	p.Glu250*	0.0792683	0.1125	0.0745342	0.0840336	0.0661765	0.0808824	0.0904762	0.12069	13	18	12	10	9	11	19	21	151	142	149	109	127	125	191	153
U00096.2	123512	T	A	missense_variant	aceE	gene-b0114	c.496T>A	p.Phe166Ile	0.0555556	0.056962	0.0384615	0.0666667	0.0434783	0.0458015	0.00574713	0.0431655	6	9	6	8	4	6	1	6	102	149	150	112	88	125	173	133
U00096.2	123514	C	A	missense_variant	aceE	gene-b0114	c.498C>A	p.Phe166Leu	0.0280374	0.0324675	0.0516129	0.0258621	0.0217391	0.0625	0.0232558	0.0296296	3	5	8	3	2	8	4	4	104	149	147	113	90	120	168	131
U00096.2	123527	C	A	missense_variant	aceE	gene-b0114	c.511C>A	p.His171Asn	0.0285714	0.0526316	0.0472973	0.027027	0.0729167	0.0569106	0.0462428	0.0305344	3	8	7	3	7	7	8	4	102	144	141	108	89	116	165	127
U00096.2	125817	A	G	synonymous_variant	aceF	gene-b0115	c.123A>G	p.Lys41Lys	0.0357143	0.0397351	0.0394737	0.0430108	0.0571429	0.0630631	0.025	0.0337838	5	6	6	4	6	7	4	5	135	145	146	89	99	104	156	143
U00096.2	125820	C	G	synonymous_variant	aceF	gene-b0115	c.126C>G	p.Ala42Ala	0.0144928	0.033557	0.0196078	0.0208333	0.0660377	0.0550459	0.0192308	0.0347222	2	5	3	2	7	6	3	5	136	144	150	94	99	103	153	139
U00096.2	125850	T	A	synonymous_variant	aceF	gene-b0115	c.156T>A	p.Gly52Gly	0.0387597	0.0261438	0.0136986	0.030303	0.038835	0.019802	0	0.0534351	5	4	2	3	4	2	0	7	124	149	144	96	99	99	157	124
U00096.2	126037	A	T	missense_variant	aceF	gene-b0115	c.343A>T	p.Ser115Cys	0.0185185	0.0377358	0.0340136	0.0693069	0	0.0980392	0.0375	0.0625	2	6	5	7	0	10	6	9	106	153	142	94	104	92	154	135
U00096.2	126052	G	T	missense_variant	aceF	gene-b0115	c.358G>T	p.Val120Leu	0.0597015	0.0171429	0.0322581	0.0545455	0.0258621	0.0423729	0.0346821	0.025974	8	3	5	6	3	5	6	4	126	172	150	104	113	113	167	150
U00096.2	126054	G	C	synonymous_variant	aceF	gene-b0115	c.360G>C	p.Val120Val	0.0454545	0.0285714	0.0126582	0.0431034	0.0336134	0.0588235	0.0346821	0.0429448	6	5	2	5	4	7	6	7	126	170	156	111	115	112	167	156
U00096.2	126057	C	A	synonymous_variant	aceF	gene-b0115	c.363C>A	p.Thr121Thr	0.008	0.0236686	0.0671141	0	0.0265487	0.0178571	0.0123457	0.0333333	1	4	10	0	3	2	2	5	124	165	139	100	110	110	160	145
U00096.2	126060	A	T	missense_variant	aceF	gene-b0115	c.366A>T	p.Glu122Asp	0.0396825	0.0838323	0.0671141	0.0882353	0.0267857	0.0948276	0.0493827	0.0743243	5	14	10	9	3	11	8	11	121	153	139	93	109	105	154	137
U00096.2	126061	A	G	missense_variant	aceF	gene-b0115	c.367A>G	p.Ile123Val	0.0245902	0.0172414	0.0662252	0.0560748	0.0353982	0.0176991	0.0243902	0.0192308	3	3	10	6	4	2	4	3	119	171	141	101	109	111	160	153
U00096.2	126075	T	G	synonymous_variant	aceF	gene-b0115	c.381T>G	p.Val127Val	0.0555556	0.0898204	0.0394737	0.0535714	0.0495868	0.0578512	0.035503	0.0662252	7	15	6	6	6	7	6	10	119	152	146	106	115	114	163	141
U00096.2	126081	T	A	missense_variant	aceF	gene-b0115	c.387T>A	p.Asp129Glu	0.0423729	0.0759494	0.0298507	0.0196078	0.0446429	0.0909091	0.0251572	0.057971	5	12	4	2	5	10	4	8	113	146	130	100	107	100	155	130
U00096.2	126160	A	G	missense_variant	aceF	gene-b0115	c.466A>G	p.Thr156Ala	0.0517241	0.0681818	0.0318471	0.0254237	0.0336134	0.07	0.0175439	0.0151515	6	12	5	3	4	7	3	2	110	164	152	115	115	93	168	130
U00096.2	126189	T	A	synonymous_variant	aceF	gene-b0115	c.495T>A	p.Gly165Gly	0.0234375	0.0842697	0.0384615	0.025	0.0267857	0.00925926	0.0481928	0.0359712	3	15	6	3	3	1	8	5	125	163	150	117	109	107	158	134
U00096.2	126204	C	A	synonymous_variant	aceF	gene-b0115	c.510C>A	p.Thr170Thr	0.0378788	0.0555556	0.0490798	0.025641	0	0.0206186	0.0566038	0.0215827	5	10	8	3	0	2	9	3	127	170	155	114	109	95	150	136
U00096.2	126285	A	T	synonymous_variant	aceF	gene-b0115	c.591A>T	p.Ala197Ala	0.0141844	0.0507614	0.028169	0.019802	0.0258621	0.0103093	0.0380435	0.034965	2	10	4	2	3	1	7	5	139	187	138	99	113	96	177	138
U00096.2	126291	C	A	synonymous_variant	aceF	gene-b0115	c.597C>A	p.Ala199Ala	0.025974	0.0386473	0.0632911	0.036036	0.0247934	0.0192308	0.0594059	0.0526316	4	8	10	4	3	2	12	8	150	199	148	107	118	102	190	144
U00096.2	126300	A	T	synonymous_variant	aceF	gene-b0115	c.606A>T	p.Pro202Pro	0.0196078	0.0588235	0.0516129	0.0275229	0.0396825	0.0377358	0.0394089	0.0333333	3	12	8	3	5	4	8	5	150	192	147	106	121	102	195	145
U00096.2	126309	C	G	synonymous_variant	aceF	gene-b0115	c.615C>G	p.Gly205Gly	0.00641026	0.0301508	0.0394737	0.0190476	0.00854701	0.0280374	0.0151515	0.0516129	1	6	6	2	1	3	3	8	155	193	146	103	116	104	195	147
U00096.2	126311	T	A	missense_variant	aceF	gene-b0115	c.617T>A	p.Val206Glu	0.0318471	0.0575916	0.0482759	0.030303	0.0254237	0.0283019	0.025	0.0324675	5	11	7	3	3	3	5	5	152	180	138	96	115	103	195	149
U00096.2	126312	G	T	synonymous_variant	aceF	gene-b0115	c.618G>T	p.Val206Val	0.0516129	0.0773196	0.0839161	0.0576923	0.0172414	0.0480769	0.0406091	0.0641026	8	15	12	6	2	5	8	10	147	179	131	98	114	99	189	146
U00096.2	126318	A	C	missense_variant	aceF	gene-b0115	c.624A>C	p.Glu208Asp	0.0295858	0.0151515	0.0331126	0.0619469	0.025	0.0619469	0.025	0.0647059	5	3	5	7	3	7	5	11	164	195	146	106	117	106	195	159
U00096.2	126405	A	T	synonymous_variant	aceF	gene-b0115	c.711A>T	p.Ser237Ser	0.0243902	0.0572917	0.0410959	0.0176991	0.0338983	0.0384615	0.025	0.0449438	4	11	6	2	4	5	5	8	160	181	140	111	114	125	195	170
U00096.2	126630	G	T	synonymous_variant	aceF	gene-b0115	c.936G>T	p.Ala312Ala	0.0583942	0.0904255	0.129412	0.0769231	0.101562	0.0872483	0.0932642	0.097561	8	17	22	9	13	13	18	16	129	171	148	108	115	136	175	148
U00096.2	126637	G	T	stop_gained	aceF	gene-b0115	c.943G>T	p.Glu315*	0.0135135	0.0324324	0.0621469	0.0330579	0.0441176	0.0316456	0.0588235	0.0346821	2	6	11	4	6	5	12	6	146	179	166	117	130	153	192	167
U00096.2	126639	A	T	missense_variant	aceF	gene-b0115	c.945A>T	p.Glu315Asp	0.038961	0.0319149	0.0274725	0.0508475	0.037037	0.0308642	0.047619	0.0284091	6	6	5	6	5	5	10	5	148	182	177	112	130	157	200	171
U00096.2	126642	C	A	synonymous_variant	aceF	gene-b0115	c.948C>A	p.Gly316Gly	0.038961	0.0687831	0.0710383	0.0661157	0.0671642	0.113208	0.0428571	0.091954	6	13	13	8	9	18	9	16	148	176	170	113	125	141	201	158
U00096.2	126649	G	T	stop_gained	aceF	gene-b0115	c.955G>T	p.Glu319*	0.0723684	0.0691489	0.0777778	0.0894309	0.104839	0.0833333	0.0725389	0.0882353	11	13	14	11	13	13	14	15	141	175	166	112	111	143	179	155
U00096.2	126658	G	T	stop_gained	aceF	gene-b0115	c.964G>T	p.Glu322*	0.0512821	0.0638298	0.113514	0.0967742	0.103175	0.0613497	0.105528	0.0882353	8	12	21	12	13	10	21	15	148	176	164	112	113	153	178	155
U00096.2	127798	G	T	upstream_gene_variant	lpd	gene-b0116	c.-114G>T		0.0350877	0.0185185	0.0124224	0.00787402	0.0245902	0.0652174	0.054878	0.0304878	4	3	2	1	3	9	9	5	110	159	159	126	119	129	155	159
U00096.2	127806	A	T	upstream_gene_variant	lpd	gene-b0116	c.-106A>T		0.025	0.0292398	0.0236686	0.0296296	0.0078125	0.0596026	0.0228571	0.00564972	3	5	4	4	1	9	4	1	117	166	165	131	127	142	171	176
U00096.2	127823	A	T	upstream_gene_variant	lpd	gene-b0116	c.-89A>T		0.0310078	0.0514286	0.00609756	0.0142857	0.0378788	0.0738255	0.0368098	0.0388889	4	9	1	2	5	11	6	7	125	166	163	138	127	138	157	173
U00096.2	127836	A	T	upstream_gene_variant	lpd	gene-b0116	c.-76A>T		0.0510949	0.046875	0.0111111	0.00666667	0.0567376	0.044586	0.0233918	0.0210526	7	9	2	1	8	7	4	4	130	183	178	149	133	150	167	186
U00096.2	128775	A	T	missense_variant	lpd	gene-b0116	c.864A>T	p.Glu288Asp	0.0538462	0.0105263	0.031746	0.0114943	0.019802	0.037037	0.00684932	0.0214286	7	2	4	1	2	4	1	3	123	188	122	86	99	104	145	137
U00096.2	129148	A	T	missense_variant	lpd	gene-b0116	c.1237A>T	p.Ile413Phe	0.0252101	0.044586	0.0425532	0.0103093	0.045977	0.0166667	0.0239521	0.0573248	3	7	6	1	4	2	4	9	116	150	135	96	83	118	163	148
U00096.2	129476	C	A	synonymous_variant	yacH	gene-b0117	c.1785G>T	p.Leu595Leu	0.018018	0.00588235	0.00595238	0.00847458	0.0526316	0.0103093	0.00529101	0.0136054	2	1	1	1	5	1	1	2	109	169	167	117	90	96	188	145
U00096.2	129723	T	A	missense_variant	yacH	gene-b0117	c.1538A>T	p.Lys513Ile	0.0451613	0.0289017	0.025641	0.0566038	0.0555556	0.00787402	0.0446927	0.0119048	7	5	4	6	5	1	8	2	148	168	152	100	85	126	171	166
U00096.2	136525	G	T	upstream_gene_variant	speD	gene-b0120	c.-943C>A		0.05	0.0188679	0.0342466	0.0892857	0.0686275	0.0472441	0.04375	0.0160428	6	3	5	10	7	6	7	3	114	156	141	102	95	121	153	184
U00096.2	151665	C	A	missense_variant	yadL	gene-b0137	c.567G>T	p.Lys189Asn	0.00869565	0.024	0.0147059	0.0204082	0.0114943	0.0630631	0	0.0123457	1	3	2	2	1	7	0	2	114	122	134	96	86	104	128	160
U00096.2	151674	A	T	synonymous_variant	yadL	gene-b0137	c.558T>A	p.Thr186Thr	0.0434783	0.047619	0.0234375	0.0537634	0.0119048	0.0517241	0.023622	0.0512821	5	6	3	5	1	6	3	8	110	120	125	88	83	110	124	148
U00096.2	151680	A	T	missense_variant	yadL	gene-b0137	c.552T>A	p.Asn184Lys	0.0569106	0.0757576	0.0291971	0.0769231	0.0421053	0.078125	0.0225564	0.0365854	7	10	4	8	4	10	3	6	116	122	133	96	91	118	130	158
U00096.2	151695	A	T	missense_variant	yadL	gene-b0137	c.537T>A	p.Asn179Lys	0.05	0.03125	0.0437956	0.0285714	0	0.0378788	0.0230769	0.0124224	6	4	6	3	0	5	3	2	114	124	131	102	85	127	127	159
U00096.2	151711	A	T	missense_variant	yadL	gene-b0137	c.521T>A	p.Leu174Gln	0.0254237	0.0314961	0.0592593	0.0196078	0.0337079	0.0763359	0.0296296	0.025	3	4	8	2	3	10	4	4	115	123	127	100	86	121	131	156
U00096.2	151727	G	T	missense_variant	yadL	gene-b0137	c.505C>A	p.Pro169Thr	0.0756303	0.0472441	0.0827068	0.0761905	0.0108696	0.0948905	0.0428571	0.06875	9	6	11	8	1	13	6	11	110	121	122	97	91	124	134	149
U00096.2	151729	T	A	missense_variant	yadL	gene-b0137	c.503A>T	p.Tyr168Phe	0.034188	0.0406504	0.0378788	0.039604	0	0.0367647	0.0510949	0.0310559	4	5	5	4	0	5	7	5	113	118	127	97	90	131	130	156
U00096.2	151732	T	A	missense_variant	yadL	gene-b0137	c.500A>T	p.Tyr167Phe	0.0413223	0.0393701	0.0444444	0.0582524	0.0106383	0.0294118	0.0444444	0.0245399	5	5	6	6	1	4	6	4	116	122	129	97	93	132	129	159
U00096.2	153020	T	A	missense_variant	htrE	gene-b0139	c.2407A>T	p.Asn803Tyr	0.00694444	0.00653595	0.0375	0.021978	0.0186916	0.0505051	0	0.0137931	1	1	6	2	2	5	0	2	143	152	154	89	105	94	157	143
U00096.2	153384	T	A	synonymous_variant	htrE	gene-b0139	c.2043A>T	p.Val681Val	0.0130719	0.0163043	0.016129	0.00840336	0.059322	0.0220588	0.0152284	0.00549451	2	3	3	1	7	3	3	1	151	181	183	118	111	133	194	181
U00096.2	159008	G	T	missense_variant	pcnB	gene-b0143	c.119C>A	p.Ser40Tyr	0.00862069	0.0538462	0.0397351	0.0434783	0.0185185	0.0578512	0.0297619	0.0387097	1	7	6	3	2	7	5	6	115	123	145	66	106	114	163	149
U00096.2	159101	C	A	missense_variant	pcnB	gene-b0143	c.26G>T	p.Cys9Phe	0.122951	0.0986842	0.142857	0.12963	0.0927835	0.0672269	0.0946746	0.0833333	15	15	24	14	9	8	16	14	107	137	144	94	88	111	153	154
U00096.2	159108	T	A	missense_variant	pcnB	gene-b0143	c.19A>T	p.Asn7Tyr	0.0504202	0.04	0.0481928	0.0566038	0.0618557	0.0438596	0.0666667	0.0375	6	6	8	6	6	5	11	6	113	144	158	100	91	109	154	154
U00096.2	159109	A	C	synonymous_variant	pcnB	gene-b0143	c.18T>G	p.Ala6Ala	0.0254237	0.0134228	0.054878	0.0380952	0.0425532	0.0176991	0.0552147	0.0632911	3	2	9	4	4	2	9	10	115	147	155	101	90	111	154	148
U00096.2	164519	G	T	synonymous_variant	hrpB	gene-b0148	c.2415G>T	p.Thr805Thr	0.0547945	0.00980392	0.0617284	0.0461538	0.122449	0.0235294	0.0707965	0.0192308	4	1	5	3	6	2	8	2	69	101	76	62	43	83	105	102
U00096.2	164524	A	T	missense_variant	hrpB	gene-b0148	c.2420A>T	p.Lys807Met	0.027027	0.019802	0.0119048	0.0461538	0.0833333	0.0235294	0.00909091	0	2	2	1	3	4	2	1	0	72	99	83	62	44	83	109	104
U00096.2	164525	G	T	missense_variant	hrpB	gene-b0148	c.2421G>T	p.Lys807Asn	0.0526316	0.00970874	0.0352941	0.0615385	0	0.0114943	0.036036	0.0192308	4	1	3	4	0	1	4	2	72	102	82	61	49	86	107	102
U00096.2	164534	A	T	stop_lost&splice_region_variant	hrpB	gene-b0148	c.2430A>T	p.Ter810Tyrext*?	0.101449	0	0.0375	0.0740741	0.106383	0.025974	0.0192308	0.0111111	7	0	3	4	5	2	2	1	62	94	77	50	42	75	102	89
U00096.2	164546	T	A	upstream_gene_variant	gluQ	gene-b0144	c.-4434A>T		0	0.0208333	0.0740741	0.0192308	0	0.0133333	0.0188679	0	0	2	6	1	0	1	2	0	71	94	75	51	51	74	104	85
U00096.2	164552	T	C	upstream_gene_variant	gluQ	gene-b0144	c.-4440A>G		0.038961	0.010101	0	0	0.0545455	0	0.00980392	0.0333333	3	1	0	0	3	0	1	3	74	98	83	47	52	71	101	87
U00096.2	164558	T	G	upstream_gene_variant	gluQ	gene-b0144	c.-4446A>C		0.0722892	0.0283019	0.0705882	0.0545455	0.0535714	0.0136986	0.00892857	0.0315789	6	3	6	3	3	1	1	3	77	103	79	52	53	72	111	92
U00096.2	164562	AGA	AGT	upstream_gene_variant	gluQ	gene-b0144	c.-4452T>A		0.0540541	0.0217391	0.0298507	0.0444444	0.0465116	0.0322581	0.0714286	0.0240964	4	2	2	2	2	2	7	2	70	90	65	43	41	60	91	81
U00096.2	164569	C	G	upstream_gene_variant	gluQ	gene-b0144	c.-4457G>C		0.0588235	0.0384615	0.0117647	0.0357143	0.08	0	0.00917431	0.0227273	5	4	1	2	4	0	1	2	80	100	84	54	46	65	108	86
U00096.2	164574	T	G	upstream_gene_variant	gluQ	gene-b0144	c.-4462A>C		0.032967	0.0168067	0.0222222	0.0166667	0.0535714	0.030303	0.00833333	0.0471698	3	2	2	1	3	2	1	5	88	117	88	59	53	64	119	101
U00096.2	164576	A	C	upstream_gene_variant	gluQ	gene-b0144	c.-4464T>G		0.13253	0.0925926	0.111111	0.0740741	0.166667	0.0454545	0.107143	0.13	11	10	9	4	8	3	12	13	72	98	72	50	40	63	100	87
U00096.2	169630	T	A	missense_variant	fhuA	gene-b0150	c.2147T>A	p.Leu716Gln	0.0403226	0.0266667	0.0264901	0.0649351	0.00884956	0.00847458	0.0205479	0.0142857	5	4	4	5	1	1	3	2	119	146	147	72	112	117	143	138
U00096.2	171651	A	T	missense_variant	fhuB	gene-b0153	c.190A>T	p.Ile64Phe	0.0145985	0.0172414	0.0505618	0.0446429	0.0267857	0.0394737	0.0314136	0.0559006	2	3	9	5	3	6	6	9	135	171	169	107	109	146	185	152
U00096.2	171664	T	G	missense_variant	fhuB	gene-b0153	c.203T>G	p.Val68Gly	0.0229008	0.011976	0.00621118	0.0277778	0.0679612	0.037037	0.0384615	0.0566038	3	2	1	3	7	5	7	9	128	165	160	105	96	130	175	150
U00096.2	171682	T	G	missense_variant	fhuB	gene-b0153	c.221T>G	p.Leu74Arg	0.0330579	0.0182927	0.0206897	0.0412371	0.0222222	0.00787402	0.0243902	0.0536913	4	3	3	4	2	1	4	8	117	161	142	93	88	126	160	141
U00096.2	171685	T	G	missense_variant	fhuB	gene-b0153	c.224T>G	p.Val75Gly	0.04	0.0751445	0.056338	0.0693069	0.0729167	0.0970149	0.0238095	0.0718954	5	13	8	7	7	13	4	11	120	160	134	94	89	121	164	142
U00096.2	173450	C	A	upstream_gene_variant	clcA	gene-b0155	c.-1657C>A		0.0705128	0.0778443	0.0642857	0.057971	0.0618557	0.0446429	0.1	0.072	11	13	9	4	6	5	14	9	145	154	131	65	91	107	126	116
U00096.2	173458	C	A	upstream_gene_variant	clcA	gene-b0155	c.-1649C>A		0.0232558	0.0508475	0.00689655	0	0.0288462	0.00833333	0.0206897	0.0149254	4	9	1	0	3	1	3	2	168	168	144	73	101	119	142	132
U00096.2	177150	T	A	missense_variant	yadS	gene-b0157	c.475A>T	p.Ile159Phe	0.0192308	0	0.0234375	0.0379747	0.0630631	0.00877193	0	0.00724638	2	0	3	3	7	1	0	1	102	150	125	76	104	113	137	137
U00096.2	180046	C	A	synonymous_variant	dgt	gene-b0160	c.810C>A	p.Ile270Ile	0.0731707	0.015873	0.00819672	0.0106383	0.0125	0.0123457	0.0075188	0.0472973	6	2	1	1	1	1	1	7	76	124	121	93	79	80	132	141
U00096.2	180048	C	A	missense_variant	dgt	gene-b0160	c.812C>A	p.Ser271Tyr	0.0240964	0.0155039	0	0	0.0253165	0.0853659	0.0298507	0.0136054	2	2	0	0	2	7	4	2	81	127	118	97	77	75	130	145
U00096.2	180095	A	T	missense_variant	dgt	gene-b0160	c.859A>T	p.Thr287Ser	0.027027	0.0217391	0.0208333	0.0519481	0.015625	0.0394737	0.0149254	0.0378788	2	3	2	4	1	3	2	5	72	135	94	73	63	73	132	127
U00096.2	185044	T	A	missense_variant	yaeI	gene-b0164	c.26A>T	p.Gln9Leu	0.0380952	0.0147059	0.00787402	0.01	0.0512821	0.0434783	0.00699301	0.0134228	4	2	1	1	4	4	1	2	101	134	126	99	74	88	142	147
U00096.2	186817	T	A	missense_variant	glnD	gene-b0167	c.1834A>T	p.Ser612Cys	0.0229008	0.00938967	0.0301205	0.0510204	0.00819672	0	0.016129	0.0210526	3	2	5	5	1	0	3	4	128	211	161	93	121	111	183	186
U00096.2	193378	G	T	missense_variant	frr	gene-b0172	c.507G>T	p.Lys169Asn	0.00724638	0.0110497	0.0121951	0.00854701	0.0185185	0.0619469	0.0142857	0.0268456	1	2	2	1	2	7	2	4	137	179	162	116	106	106	138	145
U00096.2	202452	G	T	stop_gained	fabZ	gene-b0180	c.352G>T	p.Glu118*	0.0254237	0.0176471	0.0151515	0.0340909	0.0515464	0.00775194	0.0206897	0.0144928	3	3	2	3	5	1	3	2	115	167	130	85	92	128	142	136
U00096.2	203396	T	A	missense_variant	lpxB	gene-b0182	c.49T>A	p.Ser17Thr	0.0545455	0.0394737	0.047619	0.0526316	0.00961538	0.048	0.0248447	0.0377358	6	6	8	5	1	6	4	6	104	146	160	90	103	119	157	153
U00096.2	203459	T	G	missense_variant	lpxB	gene-b0182	c.112T>G	p.Phe38Val	0	0.0368098	0.0189873	0.0526316	0.00862069	0.0406504	0.01875	0.0112994	0	6	3	5	1	5	3	2	141	157	155	90	115	118	157	175
U00096.2	211893	A	T	missense_variant	yaeR	gene-b0187	c.17A>T	p.Gln6Leu	0.015748	0.0559441	0.0479452	0.0294118	0.0166667	0.025	0.00724638	0.0243902	2	8	7	3	2	3	1	4	125	135	139	99	118	117	137	160
U00096.2	211901	C	A	missense_variant	yaeR	gene-b0187	c.25C>A	p.His9Asn	0.0208333	0.0394737	0.0493827	0.0727273	0.0629921	0.024	0.0392157	0.0414201	3	6	8	8	8	3	6	7	141	146	154	102	119	122	147	162
U00096.2	211909	G	T	synonymous_variant	yaeR	gene-b0187	c.33G>T	p.Ala11Ala	0.0362319	0.0753425	0.0592105	0.0366972	0.0508475	0.0434783	0.0592105	0.025974	5	11	9	4	6	5	9	4	133	135	143	105	112	110	143	150
U00096.2	211922	G	T	missense_variant	yaeR	gene-b0187	c.46G>T	p.Asp16Tyr	0.070922	0.0723684	0.0460526	0.0833333	0.0530973	0.0458716	0.0519481	0.0273973	10	11	7	9	6	5	8	4	131	141	145	99	107	104	146	142
U00096.2	211923	A	T	missense_variant	yaeR	gene-b0187	c.47A>T	p.Asp16Val	0.0138889	0.0580645	0.0320513	0.00925926	0.0338983	0.037037	0.0128205	0.00666667	2	9	5	1	4	4	2	1	142	146	151	107	114	104	154	149
U00096.2	211935	G	C	missense_variant	yaeR	gene-b0187	c.59G>C	p.Ser20Thr	0.0359712	0.0328947	0.037037	0.049505	0.0900901	0.029703	0.0364964	0.0140845	5	5	6	5	10	3	5	2	134	147	156	96	101	98	132	140
U00096.2	211936	C	A	missense_variant	yaeR	gene-b0187	c.60C>A	p.Ser20Arg	0.070922	0.0657895	0.0559006	0.0891089	0.0990991	0.049505	0.116788	0.0704225	10	10	9	9	11	5	16	10	131	142	152	92	100	96	121	132
U00096.2	211945	C	A	missense_variant	yaeR	gene-b0187	c.69C>A	p.Phe23Leu	0.0547945	0.0253165	0.0424242	0.0485437	0.0267857	0.0102041	0.0606061	0.00729927	8	4	7	5	3	1	8	1	138	154	158	98	109	97	124	136
U00096.2	211952	G	T	missense_variant	yaeR	gene-b0187	c.76G>T	p.Asp26Tyr	0.135135	0.119205	0.0914634	0.125	0.115385	0.0612245	0.140625	0.150376	20	18	15	13	12	6	18	20	128	133	149	91	92	92	110	113
U00096.2	211955	A	T	missense_variant	yaeR	gene-b0187	c.79A>T	p.Ile27Phe	0.038961	0.0328947	0.0529412	0.0186916	0.0769231	0.00980392	0.030303	0.0294118	6	5	9	2	8	1	4	4	148	147	161	105	96	101	128	132
U00096.2	211965	T	A	missense_variant	yaeR	gene-b0187	c.89T>A	p.Phe30Tyr	0.0194805	0.0408163	0.0297619	0.0686275	0.020202	0	0.0152672	0.0378788	3	6	5	7	2	0	2	5	151	141	163	95	97	98	129	127
U00096.2	211967	A	C	missense_variant	yaeR	gene-b0187	c.91A>C	p.Thr31Pro	0.0580645	0.033557	0.0481928	0.0380952	0.0408163	0.0490196	0.0300752	0.0526316	9	5	8	4	4	5	4	7	146	144	158	101	94	97	129	126
U00096.2	211972	G	C	synonymous_variant	yaeR	gene-b0187	c.96G>C	p.Leu32Leu	0.0700637	0.0402685	0.0174419	0.0392157	0.0294118	0.04	0.0298507	0.0215827	11	6	3	4	3	4	4	3	146	143	169	98	99	96	130	136
U00096.2	211973	C	A	missense_variant	yaeR	gene-b0187	c.97C>A	p.Gln33Lys	0.044586	0.0533333	0.0517241	0.0392157	0.0679612	0.0588235	0.0583942	0.0571429	7	8	9	4	7	6	8	8	150	142	165	98	96	96	129	132
U00096.2	211976	A	C	missense_variant	yaeR	gene-b0187	c.100A>C	p.Ser34Arg	0.0402685	0.027027	0.0650888	0.0824742	0.049505	0.0693069	0.0538462	0.0222222	6	4	11	8	5	7	7	3	143	144	158	89	96	94	123	132
U00096.2	211979	G	T	stop_gained	yaeR	gene-b0187	c.103G>T	p.Glu35*	0.113208	0.10274	0.0909091	0.12	0.138889	0.047619	0.0882353	0.0571429	18	15	16	12	15	5	12	8	141	131	160	88	93	100	124	132
U00096.2	211981	A	T	missense_variant	yaeR	gene-b0187	c.105A>T	p.Glu35Asp	0.10828	0.108844	0.105263	0.135417	0.102804	0.0666667	0.0671642	0.0955882	17	16	18	13	11	7	9	13	140	131	153	83	96	98	125	123
U00096.2	211984	C	A	synonymous_variant	yaeR	gene-b0187	c.108C>A	p.Val36Val	0.0126582	0.0878378	0.0514286	0.0392157	0.0434783	0.0275229	0.057554	0.028777	2	13	9	4	5	3	8	4	156	135	166	98	110	106	131	135
U00096.2	211991	G	T	stop_gained	yaeR	gene-b0187	c.115G>T	p.Glu39*	0.0844156	0.104167	0.0862069	0.104167	0.0526316	0.0285714	0.0714286	0.0615385	13	15	15	10	6	3	10	8	141	129	159	86	108	102	130	122
U00096.2	211993	A	C	missense_variant	yaeR	gene-b0187	c.117A>C	p.Glu39Asp	0.0671141	0.084507	0.0705882	0.107527	0.0849057	0.102041	0.0719424	0.0703125	10	12	12	10	9	10	10	9	139	130	158	83	97	88	129	119
U00096.2	223879	A	T	upstream_gene_variant	tsaA	gene-b0195	c.-4285T>A		0.0208333	0	0	0	0	0.0227273	0.0350877	0.0508475	1	0	0	0	0	1	2	3	47	70	63	38	36	43	55	56
U00096.2	223890	A	T	upstream_gene_variant	tsaA	gene-b0195	c.-4296T>A		0	0.015873	0	0	0.0540541	0.0243902	0.0392157	0	0	1	0	0	2	1	2	0	44	62	61	33	35	40	49	55
U00096.2	223941	A	T	upstream_gene_variant	tsaA	gene-b0195	c.-4347T>A		0.0294118	0.027027	0	0	0.0416667	0	0	0.05	1	1	0	0	1	0	0	2	33	36	36	22	23	30	32	38
U00096.2	223951	A	T	upstream_gene_variant	tsaA	gene-b0195	c.-4357T>A		0	0	0	0	0.0526316	0	0.037037	0.0333333	0	0	0	0	1	0	1	1	29	29	31	14	18	25	26	29
U00096.2	223959	A	T	upstream_gene_variant	tsaA	gene-b0195	c.-4365T>A		0	0	0	0.0769231	0	0.04	0	0	0	0	0	1	0	1	0	0	27	27	30	12	18	24	26	29
U00096.2	224004	CCAGA	CCTGA	upstream_gene_variant	tsaA	gene-b0195	c.-4412T>A		0	0.04	0.047619	0.0714286	0	0	0	0	0	1	1	1	0	0	0	0	16	24	20	13	17	16	23	21
U00096.2	224027	GGGGTAACGGC	GGTGTATCGGT	upstream_gene_variant	tsaA	gene-b0195	c.-4443_-4435delGCCGTTACCinsACCGATACA		0.1	0	0	0	0	0	0	0	1	0	0	0	0	0	0	0	9	12	12	11	11	13	13	15
U00096.2	224469	C	G	upstream_gene_variant	tsaA	gene-b0195	c.-4875G>C		0.1	0	0	0	0	0	0	0	1	0	0	0	0	0	0	0	9	24	15	12	10	11	14	26
U00096.2	224478	C	A	upstream_gene_variant	tsaA	gene-b0195	c.-4884G>T		0	0	0	0	0.1	0.0769231	0	0	0	0	0	0	1	1	0	0	13	27	16	13	9	12	18	28
U00096.2	224542	TGGGGAGC	AGGGGAGC	upstream_gene_variant	tsaA	gene-b0195	c.-4948A>T		0	0.0606061	0	0	0	0	0	0.0526316	0	2	0	0	0	0	0	2	27	31	24	14	16	26	28	36
U00096.2	224571	T	A	upstream_gene_variant	tsaA	gene-b0195	c.-4977A>T		0	0.0232558	0	0	0	0.027027	0.0652174	0	0	1	0	0	0	1	3	0	31	42	38	24	25	36	43	50
U00096.2	224604	T	A	upstream_gene_variant	rcsF	gene-b0196	c.-4609A>T		0	0.0540541	0.027027	0	0.0357143	0	0.0188679	0	0	2	1	0	1	0	1	0	33	35	36	24	27	41	52	53
U00096.2	225065	T	G	upstream_gene_variant	metQ	gene-b0197	c.-4137A>C		0.0333333	0	0.037037	0	0.0357143	0.05	0	0	1	0	1	0	1	1	0	0	29	28	26	19	27	19	24	44
U00096.2	225083	T	G	upstream_gene_variant	metQ	gene-b0197	c.-4155A>C		0	0.04	0	0	0	0.0555556	0.0416667	0	0	1	0	0	0	1	1	0	26	24	29	15	20	17	23	37
U00096.2	225118	T	A	upstream_gene_variant	metQ	gene-b0197	c.-4190A>T		0	0.0416667	0	0	0	0.0588235	0.0384615	0	0	1	0	0	0	1	1	0	28	23	28	13	20	16	25	30
U00096.2	225132	A	T	upstream_gene_variant	metQ	gene-b0197	c.-4204T>A		0.0384615	0	0	0	0.0952381	0	0	0	1	0	0	0	2	0	0	0	25	24	27	12	19	17	24	32
U00096.2	225147	A	T	upstream_gene_variant	metQ	gene-b0197	c.-4219T>A		0.0740741	0	0	0	0	0	0.0434783	0	2	0	0	0	0	0	1	0	25	24	27	12	19	18	22	30
U00096.2	225176	T	A	upstream_gene_variant	metQ	gene-b0197	c.-4248A>T		0	0	0.0526316	0.1	0	0	0	0	0	0	1	1	0	0	0	0	20	19	18	9	18	23	14	14
U00096.2	225180	A	T	upstream_gene_variant	metQ	gene-b0197	c.-4252T>A		0.05	0	0	0.0909091	0	0	0.0714286	0	1	0	0	1	0	0	1	0	19	20	18	10	17	23	13	15
U00096.2	225184	T	A	upstream_gene_variant	metQ	gene-b0197	c.-4256A>T		0	0.05	0.05	0.0909091	0	0.0434783	0	0	0	1	1	1	0	1	0	0	16	19	19	10	15	22	14	16
U00096.2	225185	GGGAGTG	GGGTGTG	upstream_gene_variant	metQ	gene-b0197	c.-4260T>A		0	0.0526316	0	0	0.0833333	0	0	0	0	1	0	0	1	0	0	0	11	18	15	10	11	23	12	12
U00096.2	225194	T	A	upstream_gene_variant	metQ	gene-b0197	c.-4266A>T		0	0	0.0588235	0	0	0.0434783	0	0	0	0	1	0	0	1	0	0	13	19	16	10	12	22	12	13
U00096.2	225268	T	A	upstream_gene_variant	metQ	gene-b0197	c.-4340A>T		0	0	0.047619	0.1	0	0	0	0	0	0	1	1	0	0	0	0	17	25	20	9	14	24	14	15
U00096.2	225269	A	T	upstream_gene_variant	metQ	gene-b0197	c.-4341T>A		0	0	0.047619	0	0.0714286	0	0	0	0	0	1	0	1	0	0	0	17	25	20	10	13	25	14	15
U00096.2	225289	A	T	upstream_gene_variant	metQ	gene-b0197	c.-4361T>A		0	0	0	0	0.0666667	0	0	0.0588235	0	0	0	0	1	0	0	1	24	34	29	10	14	30	18	16
U00096.2	225298	T	A	upstream_gene_variant	metQ	gene-b0197	c.-4370A>T		0	0.0285714	0	0	0	0.0344828	0.0526316	0	0	1	0	0	0	1	1	0	23	34	29	10	15	28	18	19
U00096.2	225316	T	A	upstream_gene_variant	metQ	gene-b0197	c.-4388A>T		0	0.0243902	0	0	0	0	0.0952381	0	0	1	0	0	0	0	2	0	24	40	29	10	12	34	19	21
U00096.2	225353	T	A	upstream_gene_variant	metQ	gene-b0197	c.-4425A>T		0.0263158	0	0.0294118	0	0	0	0.0333333	0.0526316	1	0	1	0	0	0	1	2	37	40	33	16	20	42	29	36
U00096.2	225356	T	A	upstream_gene_variant	metQ	gene-b0197	c.-4428A>T		0.0512821	0	0	0	0	0	0.0666667	0	2	0	0	0	0	0	2	0	37	40	34	16	21	42	28	39
U00096.2	225925	A	T	upstream_gene_variant	metQ	gene-b0197	c.-4997T>A		0.0208333	0	0	0	0.0606061	0	0	0.0307692	1	0	0	0	2	0	0	2	47	75	61	44	31	48	79	63
U00096.2	225940	A	T	upstream_gene_variant	metI	gene-b0198	c.-4319T>A		0	0	0.0333333	0	0.0294118	0.0444444	0.0533333	0.0416667	0	0	2	0	1	2	4	3	47	75	58	37	33	43	71	69
U00096.2	226106	A	T	upstream_gene_variant	metI	gene-b0198	c.-4485T>A		0.0714286	0	0	0	0.0666667	0	0	0	2	0	0	0	1	0	0	0	26	26	35	19	14	35	28	38
U00096.2	226113	T	A	upstream_gene_variant	metI	gene-b0198	c.-4492A>T		0	0	0	0.0555556	0	0	0.0434783	0.0322581	0	0	0	1	0	0	1	1	25	22	31	17	13	30	22	30
U00096.2	226115	C	T	upstream_gene_variant	metI	gene-b0198	c.-4494G>A		0	0	0.0333333	0	0.0769231	0	0	0	0	0	1	0	1	0	0	0	25	22	29	18	12	30	23	31
U00096.2	226125	G	T	upstream_gene_variant	metI	gene-b0198	c.-4504C>A		0.0454545	0.047619	0	0	0.0909091	0	0	0	1	1	0	0	1	0	0	0	21	20	28	14	10	25	24	27
U00096.2	226131	T	A	upstream_gene_variant	metI	gene-b0198	c.-4510A>T		0.05	0	0.037037	0	0	0	0	0.04	1	0	1	0	0	0	0	1	19	21	26	13	11	24	23	24
U00096.2	226217	T	A	upstream_gene_variant	metI	gene-b0198	c.-4596A>T		0	0.0465116	0	0	0.0769231	0	0.0434783	0	0	2	0	0	1	0	1	0	26	41	40	15	12	26	22	24
U00096.2	226252	G	T	upstream_gene_variant	metI	gene-b0198	c.-4631C>A		0	0	0	0.0526316	0.0625	0	0	0	0	0	0	1	1	0	0	0	33	49	49	18	15	33	27	31
U00096.2	226371	A	T	upstream_gene_variant	metI	gene-b0198	c.-4750T>A		0	0.0571429	0	0	0	0.0454545	0	0	0	2	0	0	0	1	0	0	27	33	39	16	18	21	39	36
U00096.2	226551	A	T	upstream_gene_variant	metI	gene-b0198	c.-4930T>A		0	0	0.0526316	0.0833333	0.0555556	0	0	0	0	0	2	1	1	0	0	0	29	31	36	11	17	20	37	31
U00096.2	226558	A	T	upstream_gene_variant	metI	gene-b0198	c.-4937T>A		0	0	0	0	0	0.05	0.0243902	0.03125	0	0	0	0	0	1	1	1	31	32	38	12	18	19	40	31
U00096.2	226578	A	T	upstream_gene_variant	metI	gene-b0198	c.-4957T>A		0.0238095	0	0	0	0	0	0.0212766	0.0571429	1	0	0	0	0	0	1	2	41	35	39	16	21	25	46	33
U00096.2	226621	A	T	upstream_gene_variant	metI	gene-b0198	c.-5000T>A		0.0217391	0	0.0217391	0	0	0.0645161	0.0227273	0	1	0	1	0	0	2	1	0	45	36	45	19	25	29	43	38
U00096.2	226636	A	T	upstream_gene_variant	metN	gene-b0199	c.-3991T>A		0.027027	0	0.0606061	0	0	0	0.025641	0	1	0	2	0	0	0	1	0	36	26	31	14	23	26	38	29
U00096.2	226638	G	T	upstream_gene_variant	metN	gene-b0199	c.-3993C>A		0.027027	0	0	0	0	0.0769231	0	0	1	0	0	0	0	2	0	0	36	26	33	14	23	24	39	29
U00096.2	226642	T	G	upstream_gene_variant	metN	gene-b0199	c.-3997A>C		0.027027	0	0.0606061	0	0	0.0454545	0	0	1	0	2	0	0	1	0	0	36	27	31	16	22	21	36	29
U00096.2	226645	T	A	upstream_gene_variant	metN	gene-b0199	c.-4000A>T		0.027027	0	0	0	0.0454545	0	0.0540541	0	1	0	0	0	1	0	2	0	36	29	34	16	21	23	35	30
U00096.2	226649	G	T	upstream_gene_variant	metN	gene-b0199	c.-4004C>A		0.027027	0	0.0645161	0	0	0	0.027027	0	1	0	2	0	0	0	1	0	36	29	29	16	19	23	36	29
U00096.2	226650	A	T	upstream_gene_variant	metN	gene-b0199	c.-4005T>A		0.027027	0	0	0	0	0.0434783	0.0540541	0	1	0	0	0	0	1	2	0	36	29	31	16	19	22	35	28
U00096.2	226653	T	A	upstream_gene_variant	metN	gene-b0199	c.-4008A>T		0.025641	0.0322581	0.03125	0.117647	0	0	0.047619	0	1	1	1	2	0	0	2	0	38	30	31	15	22	24	40	31
U00096.2	226664	T	A	upstream_gene_variant	metN	gene-b0199	c.-4019A>T		0	0	0	0.0588235	0	0.0434783	0.0238095	0.0322581	0	0	0	1	0	1	1	1	39	32	32	16	21	22	41	30
U00096.2	226681	G	T	upstream_gene_variant	metN	gene-b0199	c.-4036C>A		0	0	0	0	0	0.105263	0	0	0	0	0	0	0	2	0	0	35	30	29	15	23	17	38	28
U00096.2	226686	A	T	upstream_gene_variant	metN	gene-b0199	c.-4041T>A		0.0277778	0	0	0	0	0.105263	0	0	1	0	0	0	0	2	0	0	35	29	28	14	24	17	37	30
U00096.2	226688	GTT	GAT	upstream_gene_variant	metN	gene-b0199	c.-4044A>T		0	0.0689655	0	0	0	0	0.027027	0.0344828	0	2	0	0	0	0	1	1	34	27	27	14	23	19	36	28
U00096.2	226757	T	A	upstream_gene_variant	metN	gene-b0199	c.-4112A>T		0	0.0512821	0	0	0.0322581	0	0.0285714	0	0	2	0	0	1	0	1	0	21	37	23	12	30	22	34	31
U00096.2	226762	T	A	upstream_gene_variant	metN	gene-b0199	c.-4117A>T		0.0454545	0.0243902	0	0.0833333	0	0	0	0	1	1	0	1	0	0	0	0	21	40	22	11	33	23	35	31
U00096.2	226776	T	A	upstream_gene_variant	metN	gene-b0199	c.-4131A>T		0	0	0.0526316	0	0	0	0.0277778	0.04	0	0	1	0	0	0	1	1	23	38	18	12	32	18	35	24
U00096.2	226836	T	A	upstream_gene_variant	metN	gene-b0199	c.-4191A>T		0	0	0	0.105263	0	0	0	0.025	0	0	0	2	0	0	0	1	41	49	29	17	39	35	47	39
U00096.2	227161	A	T	upstream_gene_variant	metN	gene-b0199	c.-4516T>A		0.04	0.0204082	0.0294118	0	0.0555556	0	0	0	1	1	1	0	2	0	0	0	24	48	33	28	34	34	46	27
U00096.2	227239	T	G	upstream_gene_variant	metN	gene-b0199	c.-4594A>C		0	0.04	0.0625	0	0	0	0	0	0	1	1	0	0	0	0	0	23	24	15	14	20	13	18	14
U00096.2	227252	AAATCC	ATATCC	upstream_gene_variant	metN	gene-b0199	c.-4608T>A		0	0.037037	0	0.0625	0.0526316	0	0.05	0	0	1	0	1	1	0	1	0	25	26	15	15	18	14	19	15
U00096.2	227266	A	T	upstream_gene_variant	metN	gene-b0199	c.-4621T>A		0.0384615	0	0	0	0	0.0714286	0	0	1	0	0	0	0	1	0	0	25	28	18	15	19	13	20	17
U00096.2	227273	A	T	upstream_gene_variant	metN	gene-b0199	c.-4628T>A		0.08	0	0.0588235	0	0	0	0	0	2	0	1	0	0	0	0	0	23	28	16	13	19	13	20	16
U00096.2	228512	T	A	upstream_gene_variant	rrfH	gene-b0205	n.-244T>A		0.0714286	0	0	0.0416667	0	0	0	0	2	0	0	1	0	0	0	0	26	26	34	23	16	28	32	37
U00096.2	228527	T	A	upstream_gene_variant	rrfH	gene-b0205	n.-229T>A		0.037037	0.0434783	0.0277778	0.0416667	0.0588235	0.0384615	0.0322581	0	1	1	1	1	1	1	1	0	26	22	35	23	16	25	30	41
U00096.2	228577	G	T	upstream_gene_variant	rrfH	gene-b0205	n.-179G>T		0.0208333	0	0.0140845	0	0	0.0566038	0.0119048	0	1	0	1	0	0	3	1	0	47	56	70	40	44	50	83	81
U00096.2	231792	C	G	missense_variant	yafD	gene-b0209	c.671C>G	p.Ala224Gly	0.023622	0.0384615	0.0523256	0.0408163	0.0560748	0.0206186	0.0512821	0.0246914	3	6	9	4	6	2	8	4	124	150	163	94	101	95	148	158
U00096.2	231794	T	G	missense_variant	yafD	gene-b0209	c.673T>G	p.Phe225Val	0.0859375	0.0897436	0.110465	0.0618557	0.102804	0.0824742	0.0828025	0.08125	11	14	19	6	11	8	13	13	117	142	153	91	96	89	144	147
U00096.2	231800	C	G	missense_variant	yafD	gene-b0209	c.679C>G	p.Arg227Gly	0.0381679	0.037037	0.0357143	0.0103093	0.0571429	0	0.0328947	0.0122699	5	6	6	1	6	0	5	2	126	156	162	96	99	94	147	161
U00096.2	231807	T	G	missense_variant	yafD	gene-b0209	c.686T>G	p.Leu229Arg	0.0866142	0.0915033	0.106509	0.115789	0.115385	0.0947368	0.0884354	0.0969697	11	14	18	11	12	9	13	16	116	139	151	84	92	86	134	149
U00096.2	231815	G	T	missense_variant	yafD	gene-b0209	c.694G>T	p.Val232Phe	0.0373134	0.075	0.0578035	0.0744681	0.0283019	0.0571429	0.0884354	0.0416667	5	12	10	7	3	6	13	7	129	148	163	87	103	99	134	161
U00096.2	231820	C	A	missense_variant	yafD	gene-b0209	c.699C>A	p.Phe233Leu	0.0944882	0.0714286	0.134146	0.0340909	0.122449	0.121212	0.0746269	0.0493827	12	11	22	3	12	12	10	8	115	143	142	85	86	87	124	154
U00096.2	231823	C	A	stop_gained	yafD	gene-b0209	c.702C>A	p.Tyr234*	0.0217391	0.0363636	0.0451977	0.0638298	0.027027	0.0384615	0.0272109	0.0290698	3	6	8	6	3	4	4	5	135	159	169	88	108	100	143	167
U00096.2	231860	A	T	missense_variant	yafD	gene-b0209	c.739A>T	p.Thr247Ser	0.0542636	0.0113636	0.0662651	0.0638298	0.018018	0.0438596	0.0451613	0.0387097	7	2	11	6	2	5	7	6	122	174	155	88	109	109	148	149
U00096.2	237013	C	A	upstream_gene_variant	mltD	gene-b0211	c.-3058G>T		0.077381	0.0318182	0.0452261	0.0403226	0.00952381	0.0530303	0.0257732	0.0348259	13	7	9	5	1	7	5	7	155	213	190	119	104	125	189	194
U00096.2	237025	T	A	upstream_gene_variant	mltD	gene-b0211	c.-3070A>T		0.0122699	0.0325581	0.0108108	0.015748	0.00952381	0.0542636	0.0165746	0.0102564	2	7	2	2	1	7	3	2	161	208	183	125	104	122	178	193
U00096.2	237046	T	A	upstream_gene_variant	mltD	gene-b0211	c.-3091A>T		0.00675676	0.0239234	0.0177515	0.0387597	0.00943396	0.0555556	0.00549451	0.0105263	1	5	3	5	1	7	1	2	147	204	166	124	105	119	181	188
U00096.2	239172	A	T	upstream_gene_variant	gloB	gene-b0212	c.-4390T>A		0.00826446	0.0238095	0.0451128	0.0114943	0.00970874	0.0075188	0.0232558	0.075	1	4	6	1	1	1	4	12	120	164	127	86	102	132	168	148
U00096.2	239192	G	T	upstream_gene_variant	gloB	gene-b0212	c.-4410C>A		0.057377	0.0304878	0.0403226	0.037037	0.0485437	0.016129	0.0128205	0.0201342	7	5	5	3	5	2	2	3	115	159	119	78	98	122	154	146
U00096.2	239435	T	A	missense_variant	yafV	gene-b0219	c.755A>T	p.Glu252Val	0.0176991	0.0060241	0.0251572	0.0786517	0.021978	0.0305344	0.0110497	0.0215827	2	1	4	7	2	4	2	3	111	165	155	82	89	127	179	136
U00096.2	239475	C	A	stop_gained	yafV	gene-b0219	c.715G>T	p.Glu239*	0.0537634	0.0285714	0.00719424	0.0151515	0.0123457	0.0192308	0.0426829	0.0153846	5	4	1	1	1	2	7	2	88	136	138	65	80	102	157	128
U00096.2	239508	T	A	missense_variant	yafV	gene-b0219	c.682A>T	p.Ile228Phe	0.0125	0.0222222	0.015748	0.027027	0.028169	0.0104167	0.0512821	0.0137931	1	3	2	2	2	1	8	2	79	132	125	72	69	95	148	143
U00096.2	256449	T	A	upstream_gene_variant	pepD	gene-b0237	c.-733A>T		0.016	0.0138889	0.0206897	0.0574713	0.0465116	0.0268456	0.0508475	0.0367647	2	2	3	5	4	4	9	5	123	142	142	82	82	145	168	131
U00096.2	256469	C	G	upstream_gene_variant	pepD	gene-b0237	c.-753G>C		0.016129	0.0526316	0.0217391	0.116279	0	0.0434783	0.0429448	0.0325203	2	7	3	10	0	6	7	4	122	126	135	76	69	132	156	119
U00096.2	256475	A	T	upstream_gene_variant	pepD	gene-b0237	c.-759T>A		0.025641	0.0652174	0.0136986	0.0238095	0.0428571	0.028777	0.0232558	0.0314961	3	9	2	2	3	4	4	4	114	129	144	82	67	135	168	123
U00096.2	256478	T	A	upstream_gene_variant	pepD	gene-b0237	c.-762A>T		0.026087	0.0441176	0.0197368	0.0120482	0.0571429	0.0143885	0.0473373	0.031746	3	6	3	1	4	2	8	4	112	130	149	82	66	137	161	122
U00096.2	256480	C	A	upstream_gene_variant	pepD	gene-b0237	c.-764G>T		0.026087	0.0225564	0.0266667	0.0759494	0.0289855	0.0362319	0.0535714	0.032	3	3	4	6	2	5	9	4	112	130	146	73	67	133	159	121
U00096.2	256490	A	T	upstream_gene_variant	pepD	gene-b0237	c.-774T>A		0.00769231	0.035461	0.0182927	0.0227273	0.0875	0.0133333	0.0601093	0.0222222	1	5	3	2	7	2	11	3	129	136	161	86	73	148	172	132
U00096.2	256494	T	A	upstream_gene_variant	pepD	gene-b0237	c.-778A>T		0.0229008	0.0140845	0.0718563	0.0555556	0.0632911	0.0408163	0.0331492	0.0510949	3	2	12	5	5	6	6	7	128	140	155	85	74	141	175	130
U00096.2	256543	T	A	missense_variant	frsA	gene-b0239	c.17T>A	p.Leu6Gln	0.00847458	0.00869565	0	0.0348837	0.0632911	0.0155039	0.0130719	0.00793651	1	1	0	3	5	2	2	1	117	114	152	83	74	127	151	125
U00096.2	257899	G	C	missense_variant	crl	gene-b0240	c.71G>C	p.Arg24Pro	0.0540541	0.039604	0.0208333	0.106383	0	0.0235294	0.0674157	0.0344828	4	4	2	5	0	2	6	3	70	97	94	42	51	83	83	84
U00096.2	258076	A	T	missense_variant	crl	gene-b0240	c.248A>T	p.Lys83Met	0.0163934	0.00684932	0.00609756	0.0175439	0.0107527	0.0608696	0	0.00595238	2	1	1	2	1	7	0	1	120	145	163	112	92	108	146	167
U00096.2	269794	A	T	upstream_gene_variant	ykfB	gene-b0250	c.-4483T>A		0.0632911	0.0225564	0.0165289	0.0135135	0	0	0.024	0	5	3	2	1	0	0	3	0	74	130	119	73	67	114	122	123
U00096.2	269941	A	T	missense_variant	insI1	gene-b0256	c.115A>T	p.Thr39Ser	0.0222222	0.0175439	0	0	0	0	0.0217391	0.056338	1	1	0	0	0	0	1	4	44	56	74	30	50	58	45	67
U00096.2	269962	G	T	missense_variant	insI1	gene-b0256	c.136G>T	p.Gly46Cys	0	0	0.0175439	0.05	0	0.0263158	0.0384615	0.0196078	0	0	1	1	0	1	1	1	31	36	56	19	36	37	25	50
U00096.2	269968	AAAC	AATC	missense_variant	insI1	gene-b0256	c.144A>T	p.Lys48Asn	0	0.0294118	0.0181818	0.117647	0	0	0	0	0	1	1	2	0	0	0	0	29	33	54	15	35	39	27	52
U00096.2	270261	A	T	synonymous_variant	insI1	gene-b0256	c.435A>T	p.Pro145Pro	0	0.117647	0	0.1	0	0	0	0	0	2	0	1	0	0	0	0	21	15	21	9	14	22	19	20
U00096.2	270269	T	A	missense_variant	insI1	gene-b0256	c.443T>A	p.Ile148Lys	0	0.0416667	0	0	0	0.0434783	0.0909091	0	0	1	0	0	0	1	2	0	23	23	27	13	18	22	20	24
U00096.2	270300	T	A	synonymous_variant	insI1	gene-b0256	c.474T>A	p.Arg158Arg	0	0.03125	0.0333333	0.0526316	0	0	0	0	0	1	1	1	0	0	0	0	34	31	29	18	25	20	29	25
U00096.2	270317	T	A	missense_variant	insI1	gene-b0256	c.491T>A	p.Ile164Lys	0	0	0	0.0588235	0	0	0.0882353	0.0344828	0	0	0	1	0	0	3	1	40	32	31	16	26	25	31	28
U00096.2	270333	T	A	synonymous_variant	insI1	gene-b0256	c.507T>A	p.Ile169Ile	0	0	0	0.117647	0	0	0.0277778	0	0	0	0	2	0	0	1	0	42	34	30	15	25	26	35	30
U00096.2	270360	T	A	synonymous_variant	insI1	gene-b0256	c.534T>A	p.Arg178Arg	0.0238095	0	0	0.05	0	0.0357143	0.0232558	0	1	0	0	1	0	1	1	0	41	42	40	19	30	27	42	37
U00096.2	273331	A	T	synonymous_variant	insH1	gene-b0259	c.1011T>A	p.Ser337Ser	0.0526316	0	0	0.0384615	0.037037	0	0	0.0217391	2	0	0	1	1	0	0	1	36	45	39	25	26	47	44	45
U00096.2	273368	A	T	missense_variant	insH1	gene-b0259	c.974T>A	p.Phe325Tyr	0	0	0.027027	0.0526316	0	0.0232558	0	0	0	0	1	1	0	1	0	0	31	40	36	18	24	42	39	42
U00096.2	273398	A	T	missense_variant	insH1	gene-b0259	c.944T>A	p.Leu315Gln	0	0.0606061	0	0.0625	0	0.0625	0	0	0	2	0	1	0	2	0	0	23	31	24	15	12	30	30	26
U00096.2	273440	A	T	missense_variant	insH1	gene-b0259	c.902T>A	p.Val301Glu	0	0	0	0	0	0.08	0.0416667	0	0	0	0	0	0	2	1	0	20	27	20	11	10	23	23	20
U00096.2	274094	T	A	missense_variant	insH1	gene-b0259	c.248A>T	p.Asn83Ile	0.0625	0	0.0384615	0	0	0	0	0	1	0	1	0	0	0	0	0	15	32	25	11	20	18	24	24
U00096.2	274100	C	A	missense_variant	insH1	gene-b0259	c.242G>T	p.Trp81Leu	0	0	0	0.0833333	0	0	0.0357143	0	0	0	0	1	0	0	1	0	20	35	28	11	23	20	27	30
U00096.2	274119	T	A	missense_variant	insH1	gene-b0259	c.223A>T	p.Ile75Phe	0	0.0487805	0	0.0625	0	0	0	0.0263158	0	2	0	1	0	0	0	1	24	39	36	15	27	30	32	37
U00096.2	278658	A	T	missense_variant	insB1	gene-b0264	c.248T>A	p.Leu83Gln	0	0.0333333	0.037037	0.0588235	0	0	0	0	0	1	1	1	0	0	0	0	29	29	26	16	17	23	16	31
U00096.2	278679	C	T	missense_variant	insB1	gene-b0264	c.227G>A	p.Gly76Asp	0	0	0	0	0.1	0	0	0	0	0	0	0	1	0	0	0	20	23	22	11	9	15	18	26
U00096.2	278832	T	A	missense_variant	insB1	gene-b0264	c.74A>T	p.Gln25Leu	0	0	0.0555556	0	0	0	0.0714286	0	0	0	1	0	0	0	1	0	17	17	17	11	10	12	13	22
U00096.2	278843	T	A	missense_variant	insB1	gene-b0264	c.63A>T	p.Lys21Asn	0	0	0.0588235	0	0	0	0.0714286	0.0454545	0	0	1	0	0	0	1	1	17	17	16	11	11	12	13	21
U00096.2	278846	TT	AA	missense_variant	insB1	gene-b0264	c.59_60delAAinsTT	p.Lys20Ile	0	0	0	0.0909091	0	0	0	0.0454545	0	0	0	1	0	0	0	1	17	17	17	10	11	12	13	21
U00096.2	278848	T	A	stop_gained	insB1	gene-b0264	c.58A>T	p.Lys20*	0.0588235	0	0	0	0	0.0833333	0	0.0454545	1	0	0	0	0	1	0	1	16	17	17	11	11	11	14	21
U00096.2	278852	T	A	missense_variant	insA	gene-b0265	c.248A>T	p.His83Leu	0	0	0	0	0	0.0833333	0.0769231	0.0909091	0	0	0	0	0	1	1	2	17	16	17	11	11	11	12	20
U00096.2	278869	G	T	missense_variant	insB1	gene-b0264	c.37C>A	p.Gln13Lys	0	0	0	0.1	0	0	0	0	0	0	0	1	0	0	0	0	20	17	17	9	12	15	14	24
U00096.2	278872	G	T	missense_variant	insB1	gene-b0264	c.34C>A	p.Pro12Thr	0	0	0	0	0	0	0.142857	0	0	0	0	0	0	0	2	0	19	18	18	11	14	18	12	24
U00096.2	278925	T	A	missense_variant	insA	gene-b0265	c.175A>T	p.Met59Leu	0	0	0.0416667	0.0555556	0	0	0.0454545	0	0	0	1	1	0	0	1	0	25	35	23	17	18	22	21	33
U00096.2	278931	T	A	missense_variant	insA	gene-b0265	c.169A>T	p.Ile57Phe	0.04	0	0.0416667	0.105263	0.0555556	0	0.0434783	0	1	0	1	2	1	0	1	0	24	35	23	17	17	22	22	32
U00096.2	278932	GAT	GAA	missense_variant	insA	gene-b0265	c.166A>T	p.Ile56Phe	0	0.0285714	0	0.0526316	0	0	0	0.0625	0	1	0	1	0	0	0	2	25	34	22	18	18	22	23	30
U00096.2	278935	T	A	missense_variant	insA	gene-b0265	c.165A>T	p.Lys55Asn	0.0384615	0.0263158	0.04	0.05	0	0.0454545	0	0	1	1	1	1	0	1	0	0	25	37	24	19	19	21	25	32
U00096.2	278942	T	A	missense_variant	insA	gene-b0265	c.158A>T	p.His53Leu	0	0	0	0.0555556	0	0.0454545	0.0384615	0.03125	0	0	0	1	0	1	1	1	25	38	26	17	19	21	25	31
U00096.2	278946	T	A	missense_variant	insA	gene-b0265	c.154A>T	p.Thr52Ser	0.0689655	0	0.0666667	0	0	0	0	0.03125	2	0	2	0	0	0	0	1	27	39	28	22	19	25	28	31
U00096.2	278954	T	A	missense_variant	insA	gene-b0265	c.146A>T	p.Gln49Leu	0.0689655	0	0.03125	0	0	0.037037	0	0	2	0	1	0	0	1	0	0	27	40	31	23	23	26	33	37
U00096.2	278980	T	A	missense_variant	insA	gene-b0265	c.120A>T	p.Gln40His	0	0	0.0645161	0	0.04	0	0	0	0	0	2	0	1	0	0	0	28	46	29	25	24	34	39	36
U00096.2	281142	G	T	missense_variant	yagA	gene-b0267	c.66C>A	p.Phe22Leu	0.0194805	0.038674	0.0379747	0.0472441	0.0408163	0.0687023	0.0324324	0.0328638	3	7	6	6	4	9	6	7	151	174	152	121	94	122	179	206
U00096.2	281145	C	A	missense_variant	yagA	gene-b0267	c.63G>T	p.Leu21Phe	0.00641026	0.076087	0.0121212	0.0437956	0.0288462	0.00740741	0.0421053	0.0318182	1	14	2	6	3	1	8	7	155	170	163	131	101	134	182	213
U00096.2	281170	A	T	missense_variant	yagA	gene-b0267	c.38T>A	p.Met13Lys	0	0.027027	0.0110497	0.0202703	0.0693069	0.028169	0.0153846	0.0223214	0	5	2	3	7	4	3	5	166	180	179	145	94	138	192	219
U00096.2	281189	A	T	missense_variant	yagA	gene-b0267	c.19T>A	p.Trp7Arg	0.0326797	0.0441989	0.0228571	0.0296296	0.0568182	0.046875	0.0273224	0.0149254	5	8	4	4	5	6	5	3	148	173	171	131	83	122	178	198
U00096.2	282163	A	T	missense_variant	yagE	gene-b0268	c.662A>T	p.Gln221Leu	0.00606061	0.057971	0.0516129	0.0381679	0	0.037037	0.0327869	0.025974	1	12	8	5	0	6	6	6	164	195	147	126	120	156	177	225
U00096.2	282837	A	C	missense_variant	yagF	gene-b0269	c.413A>C	p.Asp138Ala	0.00769231	0.0169492	0	0.00869565	0.0540541	0.00877193	0.00645161	0.00636943	1	3	0	1	4	1	1	1	129	174	137	114	70	113	154	156
U00096.2	287606	A	C	missense_variant	yagH	gene-b0271	c.1594A>C	p.Thr532Pro	0.05625	0.0335196	0.0120482	0.0263158	0.0204082	0.0422535	0.0481928	0.0591716	9	6	2	3	2	6	8	10	151	173	164	111	96	136	158	159
U00096.2	287609	T	A	missense_variant	yagH	gene-b0271	c.1597T>A	p.Tyr533Asn	0.037037	0.0802139	0.0242424	0.0598291	0.0594059	0.0347222	0.0292398	0.0520231	6	15	4	7	6	5	5	9	156	172	161	110	95	139	166	164
U00096.2	287610	A	C	missense_variant	yagH	gene-b0271	c.1598A>C	p.Tyr533Ser	0.0382166	0.0632184	0.0802469	0.0526316	0.0714286	0.0935252	0.0357143	0.0705882	6	11	13	6	7	13	6	12	151	163	149	108	91	126	162	158
U00096.2	287613	A	C	missense_variant	yagH	gene-b0271	c.1601A>C	p.Glu534Ala	0.0416667	0.0797546	0.044586	0.0285714	0.032967	0.0793651	0.0696203	0.097561	6	13	7	3	3	10	11	16	138	150	150	102	88	116	147	148
U00096.2	287621	T	A	stop_lost&splice_region_variant	yagH	gene-b0271	c.1609T>A	p.Ter537Lysext*?	0.0268456	0.0246914	0.030303	0.00877193	0.0531915	0.0451128	0.0595238	0.0792683	4	4	5	1	5	6	10	13	145	158	160	113	89	127	158	151
U00096.2	287623	A	C	stop_lost&splice_region_variant	yagH	gene-b0271	c.1611A>C	p.Ter537Tyrext*?	0.0616438	0.0807453	0.0542169	0.045045	0.0425532	0.104478	0.0647059	0.0853659	9	13	9	5	4	14	11	14	137	148	157	106	90	120	159	150
U00096.2	287630	A	T	stop_lost&splice_region_variant	yagI	gene-b0272	c.757T>A	p.Ter253Argext*?	0.0301205	0.0532544	0.0462428	0.0521739	0.019802	0.0347222	0.0594595	0.0549451	5	9	8	6	2	5	11	10	161	160	165	109	99	139	174	172
U00096.2	287656	A	C	missense_variant	yagI	gene-b0272	c.731T>G	p.Leu244Arg	0.0201342	0.0542169	0.0284091	0.0165289	0.0222222	0.030303	0.0628571	0.0404624	3	9	5	2	2	4	11	7	146	157	171	119	88	128	164	166
U00096.2	290138	A	T	missense_variant	insB1	gene-b0274	c.239T>A	p.Met80Lys	0	0	0.047619	0.0357143	0.0625	0	0	0	0	0	1	1	1	0	0	0	34	32	20	27	15	20	27	29
U00096.2	290140	A	T	synonymous_variant	insB1	gene-b0274	c.237T>A	p.Thr79Thr	0	0	0.047619	0	0.0625	0	0	0	0	0	1	0	1	0	0	0	33	30	20	28	15	20	26	29
U00096.2	290146	T	A	missense_variant	insB1	gene-b0274	c.231A>T	p.Glu77Asp	0	0	0	0	0	0.0588235	0.05	0	0	0	0	0	0	1	1	0	26	24	16	20	13	16	19	25
U00096.2	290151	CGAA	CGAT	missense_variant	insB1	gene-b0274	c.223T>A	p.Phe75Ile	0.037037	0	0	0	0.0833333	0.0588235	0	0	1	0	0	0	1	1	0	0	26	19	14	19	11	16	20	23
U00096.2	290375	A	C	start_lost	insB1	gene-b0274	c.2T>G	p.Met1?	0	0	0	0.1	0	0	0	0	0	0	0	1	0	0	0	0	20	30	21	9	12	31	17	21
U00096.2	290386	T	A	missense_variant	insA	gene-b0275	c.185A>T	p.Asn62Ile	0	0.0810811	0	0	0	0	0.05	0	0	3	0	0	0	0	1	0	25	34	24	10	13	32	19	22
U00096.2	290424	T	G	missense_variant	insA	gene-b0275	c.147A>C	p.Gln49His	0	0	0	0.0833333	0	0	0	0.0277778	0	0	0	1	0	0	0	1	33	46	33	11	19	35	25	35
U00096.2	290460	T	A	missense_variant	insA	gene-b0275	c.111A>T	p.Lys37Asn	0.0212766	0	0	0	0.0526316	0.0263158	0	0	1	0	0	0	1	1	0	0	46	63	43	19	18	37	35	47
U00096.2	290501	T	A	missense_variant	insA	gene-b0275	c.70A>T	p.Thr24Ser	0.0909091	0.0126582	0.0377358	0	0	0	0	0	5	1	2	0	0	0	0	0	50	78	51	32	29	58	49	59
U00096.2	290513	T	A	missense_variant	insA	gene-b0275	c.58A>T	p.Asn20Tyr	0.028169	0	0	0	0.0512821	0	0.03125	0	2	0	0	0	2	0	2	0	69	89	68	38	37	69	62	69
U00096.2	299252	A	T	missense_variant	paoC	gene-b0284	c.907T>A	p.Ser303Thr	0.0138889	0.0129032	0.0142857	0.0288462	0.0705882	0.0381679	0.0239521	0.00581395	2	2	2	3	6	5	4	1	142	153	138	101	79	126	163	171
U00096.2	299268	C	A	synonymous_variant	paoC	gene-b0284	c.891G>T	p.Gly297Gly	0.0367647	0.0482759	0.0384615	0.02	0.05	0.0247934	0.0246914	0.0384615	5	7	5	2	4	3	4	6	131	138	125	98	76	118	158	150
U00096.2	299306	T	G	missense_variant	paoC	gene-b0284	c.853A>C	p.Thr285Pro	0.0396825	0.0514706	0.0222222	0.0392157	0.0340909	0.0420168	0.0457516	0.056962	5	7	3	4	3	5	7	9	121	129	132	98	85	114	146	149
U00096.2	299328	A	T	missense_variant	paoC	gene-b0284	c.831T>A	p.Asn277Lys	0.0220588	0.027972	0.0261438	0.032967	0.0666667	0.025	0.0181818	0.04	3	4	4	3	6	3	3	7	133	139	149	88	84	117	162	168
U00096.2	301687	C	G	synonymous_variant	paoA	gene-b0286	c.111G>C	p.Ala37Ala	0.151515	0.154545	0.121739	0.117647	0.138462	0.106667	0.117647	0.106557	15	17	14	8	9	8	16	13	84	93	101	60	56	67	120	109
U00096.2	301693	T	G	synonymous_variant	paoA	gene-b0286	c.105A>C	p.Thr35Thr	0.1125	0.0481928	0.0520833	0.0392157	0.0909091	0.0461538	0.0769231	0.0412371	9	4	5	2	5	3	9	4	71	79	91	49	50	62	108	93
U00096.2	301698	C	G	missense_variant	paoA	gene-b0286	c.100G>C	p.Ala34Pro	0.0253165	0.0222222	0.0322581	0.0754717	0.0181818	0.015873	0.00847458	0.010101	2	2	3	4	1	1	1	1	77	88	90	49	54	62	117	98
U00096.2	302769	T	A	missense_variant	yagU	gene-b0287	c.555T>A	p.Asp185Glu	0.00787402	0.011976	0.00666667	0.0192308	0.0506329	0.00719424	0.00591716	0.00625	1	2	1	2	4	1	1	1	126	165	149	102	75	138	168	159
U00096.2	307410	T	G	missense_variant	ecpC	gene-b0291	c.1147A>C	p.Thr383Pro	0.142857	0.101266	0.185185	0.154762	0.109589	0.0824742	0.145455	0.14	14	16	20	13	8	8	24	21	84	142	88	71	65	89	141	129
U00096.2	307411	C	G	missense_variant	ecpC	gene-b0291	c.1146G>C	p.Lys382Asn	0.135417	0.107595	0.101852	0.0722892	0.0410959	0.12766	0.10625	0.109589	13	17	11	6	3	12	17	16	83	141	97	77	70	82	143	130
U00096.2	307412	T	G	missense_variant	ecpC	gene-b0291	c.1145A>C	p.Lys382Thr	0.0421053	0.0544218	0.0873786	0.0595238	0.0704225	0.0769231	0.0628931	0.0774648	4	8	9	5	5	7	10	11	91	139	94	79	66	84	149	131
U00096.2	307417	C	A	synonymous_variant	ecpC	gene-b0291	c.1140G>T	p.Gly380Gly	0.183908	0.16	0.0967742	0.155844	0.171429	0.153846	0.171053	0.213235	16	24	9	12	12	14	26	29	71	126	84	65	58	77	126	107
U00096.2	307419	CGTTTTC	CGTTTTA	stop_gained	ecpC	gene-b0291	c.1132G>T	p.Glu378*	0.0641026	0.129496	0.139535	0.117647	0.16129	0.11236	0.161538	0.128205	5	18	12	8	10	10	21	15	73	121	74	60	52	79	109	102
U00096.2	307426	CGA	CGC	missense_variant	ecpC	gene-b0291	c.1129T>G	p.Ser377Ala	0.0681818	0.0397351	0.0891089	0.0405405	0.0606061	0.129032	0.108974	0.0827068	6	6	9	3	4	12	17	11	82	145	92	71	62	81	139	122
U00096.2	307431	A	C	missense_variant	ecpC	gene-b0291	c.1126T>G	p.Trp376Gly	0.0588235	0.0306748	0.0446429	0.0361446	0.027027	0.029703	0.0598802	0.06	6	5	5	3	2	3	10	9	96	158	107	80	72	98	157	141
U00096.2	307435	A	C	missense_variant	ecpC	gene-b0291	c.1122T>G	p.Asp374Glu	0.0194175	0.0235294	0.0695652	0.0123457	0.0394737	0.0761905	0.0783133	0.0394737	2	4	8	1	3	8	13	6	101	166	107	80	73	97	153	146
U00096.2	307437	C	A	missense_variant	ecpC	gene-b0291	c.1120G>T	p.Asp374Tyr	0.0776699	0.0294118	0.0442478	0.0126582	0.0384615	0.0384615	0.0654762	0.0516129	8	5	5	1	3	4	11	8	95	165	108	78	75	100	157	147
U00096.2	307440	T	A	missense_variant	ecpC	gene-b0291	c.1117A>T	p.Met373Leu	0.0761905	0.0462428	0.108333	0.037037	0.0506329	0.0733945	0.0710059	0.0759494	8	8	13	3	4	8	12	12	97	165	107	78	75	101	157	146
U00096.2	307442	T	A	missense_variant	ecpC	gene-b0291	c.1115A>T	p.His372Leu	0.0285714	0.0231214	0.0508475	0.0246914	0.0246914	0.018018	0.0297619	0.0318471	3	4	6	2	2	2	5	5	102	169	112	79	79	109	163	152
U00096.2	307443	G	T	missense_variant	ecpC	gene-b0291	c.1114C>A	p.His372Asn	0.0925926	0.0457143	0.0762712	0.0609756	0.0121951	0.0446429	0.0833333	0.05625	10	8	9	5	1	5	14	9	98	167	109	77	81	107	154	151
U00096.2	307449	T	A	missense_variant	ecpC	gene-b0291	c.1108A>T	p.Ser370Cys	0.0857143	0.0542169	0.0254237	0.0909091	0.0375	0.0530973	0.060241	0.0621118	9	9	3	7	3	6	10	10	96	157	115	70	77	107	156	151
U00096.2	307458	A	C	missense_variant	ecpC	gene-b0291	c.1099T>G	p.Trp367Gly	0.0512821	0.0271739	0.0465116	0.0481928	0.0454545	0.0378788	0.0511364	0.0222222	6	5	6	4	4	5	9	4	111	179	123	79	84	127	167	176
U00096.2	307459	T	A	synonymous_variant	ecpC	gene-b0291	c.1098A>T	p.Val366Val	0.0756303	0.0765027	0.102362	0.0481928	0.0454545	0.0610687	0.0747126	0.106742	9	14	13	4	4	8	13	19	110	169	114	79	84	123	161	159
U00096.2	307462	CT	CA	missense_variant	ecpC	gene-b0291	c.1094A>T	p.Gln365Leu	0.149123	0.0745342	0.131148	0.121622	0.0952381	0.136752	0.137255	0.137725	17	12	16	9	8	16	21	23	97	149	106	65	76	101	132	144
U00096.2	307469	G	C	missense_variant	ecpC	gene-b0291	c.1088C>G	p.Ala363Gly	0.0683761	0.0301205	0.0625	0.0394737	0	0.023622	0.0503145	0.0284091	8	5	8	3	0	3	8	5	109	161	120	73	89	124	151	171
U00096.2	307473	G	C	missense_variant	ecpC	gene-b0291	c.1084C>G	p.Leu362Val	0.0330579	0.0175439	0	0.0526316	0.0212766	0.0234375	0.0180723	0.016129	4	3	0	4	2	3	3	3	117	168	135	72	92	125	163	183
U00096.2	307497	G	C	missense_variant	ecpC	gene-b0291	c.1060C>G	p.Arg354Gly	0.05	0.0129032	0.0330579	0.0144928	0.0107527	0.042735	0.0377358	0.045977	6	2	4	1	1	5	6	8	114	153	117	68	92	112	153	166
U00096.2	307500	T	G	missense_variant	ecpC	gene-b0291	c.1057A>C	p.Ser353Arg	0.0252101	0.0258065	0.0243902	0.0289855	0.03125	0.0512821	0.0320513	0.0239521	3	4	3	2	3	6	5	4	116	151	120	67	93	111	151	163
U00096.2	307513	G	T	synonymous_variant	ecpC	gene-b0291	c.1044C>A	p.Val348Val	0.032	0.0275862	0.0166667	0.0138889	0.0454545	0.0434783	0.0535714	0.0571429	4	4	2	1	4	5	9	10	121	141	118	71	84	110	159	165
U00096.2	310234	G	T	missense_variant	ecpR	gene-b0294	c.327C>A	p.Ser109Arg	0.0347826	0.00833333	0.0518519	0	0	0	0.0148148	0.00704225	4	1	7	0	0	0	2	1	111	119	128	87	81	119	133	141
U00096.2	313024	A	T	upstream_gene_variant	ecpC	gene-b0291	c.-4468T>A		0.00636943	0.0116279	0.0120482	0.0549451	0.0104167	0	0	0.00507614	1	2	2	5	1	0	0	1	156	170	164	86	95	136	198	196
U00096.2	314169	A	T	upstream_gene_variant	ecpB	gene-b0292	c.-4919T>A		0	0.0145985	0.00628931	0	0.0535714	0.0155039	0	0.010929	0	2	1	0	6	2	0	2	149	135	158	91	106	127	145	181
U00096.2	314597	A	T	missense_variant	insE1	gene-b0298	c.83A>T	p.Glu28Val	0.0697674	0.0144928	0	0	0	0.0232558	0.016129	0	3	1	0	0	0	1	1	0	40	68	57	35	29	42	61	69
U00096.2	314648	A	T	missense_variant	insE1	gene-b0298	c.134A>T	p.Gln45Leu	0.0512821	0.0196078	0.047619	0	0	0	0	0	2	1	2	0	0	0	0	0	37	50	40	29	16	28	45	55
U00096.2	314657	A	T	missense_variant	insE1	gene-b0298	c.143A>T	p.Asn48Ile	0.0277778	0.0454545	0	0.0869565	0	0.0740741	0	0	1	2	0	2	0	2	0	0	35	42	39	21	13	25	42	50
U00096.2	314663	G	T	missense_variant	insE1	gene-b0298	c.149G>T	p.Arg50Leu	0	0.0227273	0	0	0.0909091	0	0	0.0444444	0	1	0	0	1	0	0	2	33	43	31	21	10	25	33	43
U00096.2	314665	A	T	missense_variant	insE1	gene-b0298	c.151A>T	p.Ser51Cys	0.121212	0.0454545	0	0	0	0	0.0606061	0	4	2	0	0	0	0	2	0	29	42	31	20	11	25	31	44
U00096.2	314670	A	T	missense_variant	insE1	gene-b0298	c.156A>T	p.Lys52Asn	0.0555556	0.0212766	0	0.05	0	0	0	0	2	1	0	1	0	0	0	0	34	46	31	19	11	26	32	44
U00096.2	314672	A	T	missense_variant	insE1	gene-b0298	c.158A>T	p.Gln53Leu	0.0810811	0.0208333	0	0	0	0	0.0322581	0	3	1	0	0	0	0	1	0	34	47	34	20	11	26	30	47
U00096.2	314689	T	G	missense_variant	insE1	gene-b0298	c.175T>G	p.Ser59Ala	0.027027	0	0.030303	0	0.0909091	0.0357143	0	0.0227273	1	0	1	0	1	1	0	1	36	46	32	20	10	27	29	43
U00096.2	314696	A	T	missense_variant	insE1	gene-b0298	c.182A>T	p.Glu61Val	0	0	0.0625	0	0	0	0.037037	0.025641	0	0	2	0	0	0	1	1	37	41	30	21	11	26	26	38
U00096.2	314703	A	T	missense_variant	insE1	gene-b0298	c.189A>T	p.Glu63Asp	0.025641	0.047619	0.0322581	0	0.0833333	0	0	0	1	2	1	0	1	0	0	0	38	40	30	21	11	27	27	38
U00096.2	314708	A	T	missense_variant	insE1	gene-b0298	c.194A>T	p.Glu65Val	0	0.0222222	0.0645161	0.047619	0	0	0.0384615	0	0	1	2	1	0	0	1	0	39	44	29	20	12	27	25	40
U00096.2	315398	T	A	synonymous_variant	insF1	gene-b0299	c.588T>A	p.Arg196Arg	0	0	0.0454545	0	0.1	0	0	0	0	0	1	0	1	0	0	0	19	16	21	10	9	11	14	22
U00096.2	315583	T	A	missense_variant	insF1	gene-b0299	c.773T>A	p.Phe258Tyr	0	0.0166667	0	0	0.0869565	0.0204082	0	0	0	1	0	0	2	1	0	0	42	59	62	41	21	48	62	56
U00096.2	320350	A	T	upstream_gene_variant	ykgA	ykgA	n.-3957T>A		0	0	0.00680272	0.0537634	0	0.030303	0.00625	0.00671141	0	0	1	5	0	3	1	1	110	142	146	88	89	96	159	148
U00096.2	332510	G	T	missense_variant	yahA	gene-b0315	c.916G>T	p.Val306Phe	0.0521739	0.0691824	0.0217391	0.039604	0.0176991	0.00925926	0.035503	0.0204082	6	11	3	4	2	1	6	3	109	148	135	97	111	107	163	144
U00096.2	333005	T	A	missense_variant	yahB	gene-b0316	c.653A>T	p.His218Leu	0.00970874	0.00724638	0.030303	0	0.0574713	0	0	0	1	1	4	0	5	0	0	0	102	137	128	107	82	125	140	113
U00096.2	333451	G	T	missense_variant	yahB	gene-b0316	c.207C>A	p.Phe69Leu	0.0530973	0.05	0.0305344	0.07	0.0253165	0.0183486	0.0125786	0.0145985	6	7	4	7	2	2	2	2	107	133	127	93	77	107	157	135
U00096.2	333764	T	G	missense_variant	yahC	gene-b0317	c.483A>C	p.Lys161Asn	0.0206186	0.0172414	0.011976	0.0555556	0.0340909	0	0.0130719	0.025974	2	2	2	5	3	0	2	4	95	114	165	85	85	101	151	150
U00096.2	333773	C	A	synonymous_variant	yahC	gene-b0317	c.474G>T	p.Ala158Ala	0.0208333	0.0363636	0.0124224	0.0833333	0.0365854	0.0612245	0.0526316	0	2	4	2	7	3	6	8	0	94	106	159	77	79	92	144	147
U00096.2	333776	T	A	missense_variant	yahC	gene-b0317	c.471A>T	p.Glu157Asp	0.0505051	0.027027	0.00632911	0.037037	0.0609756	0.0306122	0.0460526	0.0138889	5	3	1	3	5	3	7	2	94	108	157	78	77	95	145	142
U00096.2	333778	C	A	stop_gained	yahC	gene-b0317	c.469G>T	p.Glu157*	0.01	0.0267857	0.0189873	0.0120482	0	0.0505051	0.0261438	0.0268456	1	3	3	1	0	5	4	4	99	109	155	82	84	94	149	145
U00096.2	333781	T	A	missense_variant	yahC	gene-b0317	c.466A>T	p.Ser156Cys	0.0105263	0.0540541	0.0128205	0.0121951	0.0126582	0.0208333	0.0204082	0.0408163	1	6	2	1	1	2	3	6	94	105	154	81	78	94	144	141
U00096.2	333790	G	T	missense_variant	yahC	gene-b0317	c.457C>A	p.Gln153Lys	0.0576923	0.0434783	0.0454545	0.0561798	0.0348837	0.0707071	0.0324675	0.0196078	6	5	7	5	3	7	5	3	98	110	147	84	83	92	149	150
U00096.2	333792	C	G	missense_variant	yahC	gene-b0317	c.455G>C	p.Gly152Ala	0.00934579	0.0265487	0.0191083	0.0689655	0.0243902	0.0412371	0.0331126	0.0448718	1	3	3	6	2	4	5	7	106	110	154	81	80	93	146	149
U00096.2	333798	T	A	missense_variant	yahC	gene-b0317	c.449A>T	p.Tyr150Phe	0.0263158	0.0245902	0.0126582	0.0105263	0.0337079	0.0280374	0.0722892	0.0306748	3	3	2	1	3	3	12	5	111	119	156	94	86	104	154	158
U00096.2	333802	C	A	stop_gained	yahC	gene-b0317	c.445G>T	p.Glu149*	0.0598291	0.0731707	0.075	0.0744681	0.0744681	0.11215	0.0595238	0.0538922	7	9	12	7	7	12	10	9	110	114	148	87	87	95	158	158
U00096.2	333811	C	A	missense_variant	yahC	gene-b0317	c.436G>T	p.Val146Leu	0.00925926	0.015873	0.038961	0.0515464	0.0217391	0.0275229	0.0318471	0.0202703	1	2	6	5	2	3	5	3	107	124	148	92	90	106	152	145
U00096.2	333816	A	C	missense_variant	yahC	gene-b0317	c.431T>G	p.Val144Gly	0.0258621	0.0145985	0.0566038	0.0288462	0.0283019	0.0168067	0.0121212	0.0191083	3	2	9	3	3	2	2	3	113	135	150	101	103	117	163	154
U00096.2	341566	A	T	synonymous_variant	yahJ	gene-b0324	c.1218A>T	p.Val406Val	0.0186335	0.0280899	0.00591716	0.016129	0.0505051	0.00653595	0.0232558	0.00546448	3	5	1	2	5	1	4	1	158	173	168	122	94	152	168	182
U00096.2	345141	T	A	missense_variant	yahN	gene-b0328	c.421A>T	p.Thr141Ser	0	0.0149254	0.0168067	0.0263158	0.0689655	0	0.0205479	0.0518519	0	2	2	2	6	0	3	7	109	132	117	74	81	89	143	128
U00096.2	345248	A	T	missense_variant	yahN	gene-b0328	c.314T>A	p.Met105Lys	0.010989	0.00699301	0.025641	0.0151515	0	0	0.0192308	0.0636364	1	1	3	1	0	0	3	7	90	142	114	65	76	80	153	103
U00096.2	348790	G	T	synonymous_variant	prpB	gene-b0331	c.885G>T	p.Val295Val	0.0238095	0.0251256	0.0319149	0.027027	0	0.0318471	0.0119048	0.0523256	4	5	6	3	0	5	2	9	164	194	182	108	99	152	166	163
U00096.2	349686	T	A	missense_variant	prpC	gene-b0333	c.451T>A	p.Tyr151Asn	0.0333333	0.0292398	0	0.036036	0.0326087	0.0542636	0.0204082	0.0363636	4	5	0	4	3	7	3	6	116	166	152	107	89	122	144	159
U00096.2	349702	A	C	missense_variant	prpC	gene-b0333	c.467A>C	p.Asn156Thr	0.0530973	0.0426829	0.0326797	0.0366972	0.0674157	0.024	0.0592105	0.0783133	6	7	5	4	6	3	9	13	107	157	148	105	83	122	143	153
U00096.2	349707	G	T	stop_gained	prpC	gene-b0333	c.472G>T	p.Glu158*	0.0636364	0.0658683	0.0519481	0.0545455	0.0666667	0.0247934	0.0794702	0.0434783	7	11	8	6	6	3	12	7	103	156	146	104	84	118	139	154
U00096.2	349718	A	C	missense_variant	prpC	gene-b0333	c.483A>C	p.Gln161His	0.0446429	0.0448718	0.0197368	0.0689655	0.0531915	0.030303	0.0402685	0.0487805	5	7	3	8	5	4	6	8	107	149	149	108	89	128	143	156
U00096.2	349722	G	T	stop_gained	prpC	gene-b0333	c.487G>T	p.Glu163*	0.0283019	0.0980392	0.0137931	0.0642202	0.0674157	0.0625	0.115646	0.0387097	3	15	2	7	6	8	17	6	103	138	143	102	83	120	130	149
U00096.2	349728	G	T	missense_variant	prpC	gene-b0333	c.493G>T	p.Asp165Tyr	0.00943396	0.0320513	0.0198675	0.0267857	0.0204082	0.0697674	0.0451613	0.00609756	1	5	3	3	2	9	7	1	105	151	148	109	96	120	148	163
U00096.2	351589	A	T	missense_variant	prpD	gene-b0334	c.1151A>T	p.Asn384Ile	0.00862069	0	0.0133333	0.0533333	0.00847458	0.0185185	0.0289855	0.0136986	1	0	2	4	1	2	4	2	115	136	148	71	117	106	134	144
U00096.2	351653	T	A	missense_variant	prpD	gene-b0334	c.1215T>A	p.Asn405Lys	0.00917431	0	0.0245902	0	0	0.0190476	0.0546875	0.00892857	1	0	3	0	0	2	7	1	108	121	119	69	89	103	121	111
U00096.2	351687	T	A	missense_variant	prpD	gene-b0334	c.1249T>A	p.Phe417Ile	0.0512821	0.0151515	0.0220588	0	0	0.00909091	0.00769231	0	6	2	3	0	0	1	1	0	111	130	133	78	92	109	129	125
U00096.2	351927	A	T	upstream_gene_variant	prpR	gene-b0330	c.-4260T>A		0.0318471	0	0.00549451	0.0163934	0.0505051	0.0238095	0.012987	0.0060241	5	0	1	2	5	3	2	1	152	179	181	120	94	123	152	165
U00096.2	356830	C	A	upstream_gene_variant	cynT	gene-b0339	c.-1193C>A		0.0377358	0.0634921	0.0463918	0.0740741	0.0526316	0.0434783	0.045045	0.079602	6	12	9	10	6	7	10	16	153	177	185	125	108	154	212	185
U00096.2	356850	C	A	upstream_gene_variant	cynT	gene-b0339	c.-1173C>A		0.0189873	0.0635838	0.0797872	0.0740741	0.0512821	0.0463576	0.0377358	0.047619	3	11	15	10	6	7	8	9	155	162	173	125	111	144	204	180
U00096.2	356905	T	A	upstream_gene_variant	cynT	gene-b0339	c.-1118T>A		0.0514706	0.0409357	0.0818713	0.0550459	0.06	0.0217391	0.0591398	0.0449438	7	7	14	6	6	3	11	8	129	164	157	103	94	135	175	170
U00096.2	356914	T	A	upstream_gene_variant	cynT	gene-b0339	c.-1109T>A		0.0487805	0.0372671	0.0416667	0.0510204	0.0729167	0.0447761	0.0462428	0.0609756	6	6	7	5	7	6	8	10	117	155	161	93	89	128	165	154
U00096.2	358309	G	T	missense_variant	cynT	gene-b0339	c.287G>T	p.Cys96Phe	0.00735294	0.0119048	0	0.0114943	0.0520833	0.0142857	0.00510204	0.0324675	1	2	0	1	5	2	1	5	135	166	145	86	91	138	195	149
U00096.2	359414	A	T	missense_variant	cynX	gene-b0341	c.199A>T	p.Ser67Cys	0	0.0526316	0.0333333	0.0348837	0.0617284	0.0661157	0.0326797	0.0384615	0	7	4	3	5	8	5	5	99	126	116	83	76	113	148	125
U00096.2	359437	G	T	synonymous_variant	cynX	gene-b0341	c.222G>T	p.Leu74Leu	0.0103093	0.0703125	0.0555556	0.0422535	0.025974	0.0336134	0.0428571	0.0530303	1	9	7	3	2	4	6	7	96	119	119	68	75	115	134	125
U00096.2	359445	T	G	missense_variant	cynX	gene-b0341	c.230T>G	p.Val77Gly	0	0.0245902	0.0806452	0.0298507	0.0519481	0.0517241	0.037594	0.048	0	3	10	2	4	6	5	6	94	119	114	65	73	110	128	119
U00096.2	359452	A	T	synonymous_variant	cynX	gene-b0341	c.237A>T	p.Ala79Ala	0.029703	0.0681818	0.0514706	0.084507	0.0493827	0.0241935	0.034965	0.0538462	3	9	7	6	4	3	5	7	98	123	129	65	77	121	138	123
U00096.2	359468	T	A	missense_variant	cynX	gene-b0341	c.253T>A	p.Tyr85Asn	0.0631579	0.0551181	0.0743802	0.0277778	0.0714286	0.0666667	0.0689655	0.0793651	6	7	9	2	6	8	8	10	89	120	112	70	78	112	108	116
U00096.2	359473	G	C	synonymous_variant	cynX	gene-b0341	c.258G>C	p.Pro86Pro	0.0689655	0.0819672	0.0932203	0.0151515	0.0240964	0.0819672	0.0535714	0.0887097	6	10	11	1	2	10	6	11	81	112	107	65	81	112	106	113
U00096.2	359474	C	A	missense_variant	cynX	gene-b0341	c.259C>A	p.Gln87Lys	0.0454545	0.0731707	0.059322	0.0909091	0.0240964	0.0813008	0.0689655	0.0564516	4	9	7	6	2	10	8	7	84	114	111	60	81	113	108	117
U00096.2	359477	A	T	missense_variant	cynX	gene-b0341	c.262A>T	p.Ser88Cys	0.0465116	0.0683761	0.0442478	0.078125	0.0813953	0.0762712	0.0353982	0.0517241	4	8	5	5	7	9	4	6	82	109	108	59	79	109	109	110
U00096.2	359478	GT	GG	missense_variant	cynX	gene-b0341	c.264T>G	p.Ser88Arg	0.0444444	0.088	0.0661157	0.0461538	0.0588235	0.0672269	0.0769231	0.092437	4	11	8	3	5	8	9	11	86	114	113	62	80	111	108	108
U00096.2	359484	T	G	missense_variant	cynX	gene-b0341	c.269T>G	p.Leu90Arg	0.0823529	0.0615385	0.0333333	0.0588235	0.0375	0.0530973	0.0169492	0.0333333	7	8	4	4	3	6	2	4	78	122	116	64	77	107	116	116
U00096.2	359489	C	T	missense_variant	cynX	gene-b0341	c.274C>T	p.Leu92Phe	0.010101	0.00714286	0.0078125	0.0512821	0.0117647	0.00840336	0.0327869	0.015748	1	1	1	4	1	1	4	2	98	139	127	74	84	118	118	125
U00096.2	359492	AGCA	CGCC	missense_variant	cynX	gene-b0341	c.277_280delAGCAinsCGCC	p.SerSer93ArgArg	0.0394737	0.0619469	0.0721649	0.0701754	0	0.076087	0.03125	0.05	3	7	7	4	0	7	3	5	73	106	90	53	70	85	93	95
U00096.2	369066	A	T	missense_variant	mhpA	gene-b0347	c.1232A>T	p.Lys411Met	0.0118343	0	0	0.00740741	0.0674157	0	0.020202	0	2	0	0	1	6	0	4	0	167	176	150	134	83	140	194	189
U00096.2	371308	G	T	synonymous_variant	mhpC	gene-b0349	c.846G>T	p.Leu282Leu	0.0442478	0.037037	0.0254777	0.0520833	0.0520833	0.026087	0.03125	0.020979	5	6	4	5	5	3	6	3	108	156	153	91	91	112	186	140
U00096.2	372233	A	T	missense_variant	mhpF	gene-b0351	c.89A>T	p.Glu30Val	0.0135135	0.0171429	0.0393258	0.00900901	0.0181818	0.0588235	0.0259067	0.0148515	2	3	7	1	2	9	5	3	146	172	171	110	108	144	188	199
U00096.2	372253	A	T	missense_variant	mhpF	gene-b0351	c.109A>T	p.Ile37Phe	0.0296296	0.0176471	0.0188679	0.0285714	0.020202	0.0769231	0.0163934	0.0160428	4	3	3	3	2	11	3	3	131	167	156	102	97	132	180	184
U00096.2	378884	T	A	missense_variant	frmR	gene-b0357	c.222A>T	p.Glu74Asp	0.0267857	0.00588235	0	0.0512821	0.0246914	0	0.0116959	0	3	1	0	4	2	0	2	0	109	169	151	74	79	114	169	128
U00096.2	379106	T	A	upstream_gene_variant	frmB	gene-b0355	c.-1514A>T		0	0.0232558	0.0230769	0.0526316	0.0120482	0.0283019	0.015873	0.0134228	0	3	3	4	1	3	2	2	100	126	127	72	82	103	124	147
U00096.2	379225	A	T	upstream_gene_variant	frmB	gene-b0355	c.-1633T>A		0	0.00980392	0.00934579	0.0566038	0.0149254	0	0.0272727	0.0194175	0	1	1	3	1	0	3	2	94	101	106	50	66	95	107	101
U00096.2	379231	A	C	upstream_gene_variant	frmB	gene-b0355	c.-1639T>G		0.0543478	0.0291262	0.0357143	0.0185185	0.084507	0.0520833	0.00869565	0.038835	5	3	4	1	6	5	1	4	87	100	108	53	65	91	114	99
U00096.2	379236	AGGGGGGGGGGCTA	AGGGGGGGGGGGTA	upstream_gene_variant	frmB	gene-b0355	c.-1655G>C		0.0491803	0.0379747	0.0246914	0.0731707	0.0175439	0.0294118	0.0315789	0.0493827	3	3	2	3	1	2	3	4	58	76	79	38	56	66	92	77
U00096.2	379250	A	T	upstream_gene_variant	frmB	gene-b0355	c.-1658T>A		0.0571429	0.0458015	0.04	0.084507	0.0206186	0.0330579	0.0733333	0.0367647	6	6	5	6	2	4	11	5	99	125	120	65	95	117	139	131
U00096.2	379251	T	A	upstream_gene_variant	frmB	gene-b0355	c.-1659A>T		0.039604	0.0610687	0.0393701	0.0714286	0.0210526	0.075	0.0536913	0.0444444	4	8	5	5	2	9	8	6	97	123	122	65	93	111	141	129
U00096.2	379256	A	T	upstream_gene_variant	frmB	gene-b0355	c.-1664T>A		0.0917431	0.0289855	0.0797101	0.012987	0.0294118	0.024	0.0346821	0.041958	10	4	11	1	3	3	6	6	99	134	127	76	99	122	167	137
U00096.2	379261	A	C	upstream_gene_variant	frmB	gene-b0355	c.-1669T>G		0.0183486	0	0.0214286	0.0617284	0	0.024	0.00549451	0.00699301	2	0	3	5	0	3	1	1	107	136	137	76	102	122	181	142
U00096.2	379273	A	T	upstream_gene_variant	frmB	gene-b0355	c.-1681T>A		0.0307692	0.0784314	0.00628931	0.0581395	0	0.0229008	0.019802	0.0368098	4	12	1	5	0	3	4	6	126	141	158	81	107	128	198	157
U00096.2	379274	T	A	upstream_gene_variant	frmB	gene-b0355	c.-1682A>T		0.0390625	0.02	0.0696203	0.0352941	0.00934579	0.0381679	0.0346535	0.0363636	5	3	11	3	1	5	7	6	123	147	147	82	106	126	195	159
U00096.2	379275	A	T	upstream_gene_variant	frmB	gene-b0355	c.-1683T>A		0.0162602	0.0410959	0.0387097	0.060241	0.030303	0.0314961	0.0151515	0.0496894	2	6	6	5	3	4	3	8	121	140	149	78	96	123	195	153
U00096.2	379285	A	T	upstream_gene_variant	frmB	gene-b0355	c.-1693T>A		0.0642202	0.0444444	0.0437956	0.0410959	0.021978	0.0330579	0.0107527	0.020979	7	6	6	3	2	4	2	3	102	129	131	70	89	117	184	140
U00096.2	379307	T	A	missense_variant	yaiO	gene-b0358	c.760A>T	p.Thr254Ser	0.018018	0.0606061	0.027972	0.0147059	0.0114943	0.0169492	0.00578035	0.027027	2	8	4	1	1	2	1	4	109	124	139	67	86	116	172	144
U00096.2	379699	A	T	missense_variant	yaiO	gene-b0358	c.368T>A	p.Phe123Tyr	0.0594059	0	0.0275862	0.00980392	0.0121951	0.00900901	0.0172414	0.0544218	6	0	4	1	1	1	3	8	95	127	141	101	81	110	171	139
U00096.2	379703	G	T	missense_variant	yaiO	gene-b0358	c.364C>A	p.Leu122Ile	0.0520833	0.024	0.0206897	0.00980392	0.0117647	0	0.00581395	0.00699301	5	3	3	1	1	0	1	1	91	122	142	101	84	110	171	142
U00096.2	379733	C	A	missense_variant	yaiO	gene-b0358	c.334G>T	p.Asp112Tyr	0.029703	0.0629371	0.0408163	0.049505	0.0434783	0.0727273	0.0328947	0.0653595	3	9	6	5	4	8	5	10	98	134	141	96	88	102	147	143
U00096.2	379745	C	A	missense_variant	yaiO	gene-b0358	c.322G>T	p.Asp108Tyr	0.0606061	0.0434783	0.0816327	0.0319149	0.0212766	0.00909091	0.0264901	0.0479452	6	6	12	3	2	1	4	7	93	132	135	91	92	109	147	139
U00096.2	379766	T	G	missense_variant	yaiO	gene-b0358	c.301A>C	p.Thr101Pro	0.0288462	0.0529801	0.0344828	0.038835	0	0.0252101	0.0316456	0.0551724	3	8	5	4	0	3	5	8	101	143	140	99	99	116	153	137
U00096.2	379770	A	T	missense_variant	yaiO	gene-b0358	c.297T>A	p.Asp99Glu	0.0631579	0.0214286	0	0.03125	0.0108696	0.0267857	0.0608108	0.0283688	6	3	0	3	1	3	9	4	89	137	134	93	91	109	139	137
U00096.2	380655	A	T	missense_variant	insC1	gene-b0360	c.81A>T	p.Glu27Asp	0.0208333	0.0169492	0.0208333	0.03125	0.0666667	0	0	0.0454545	1	1	1	1	2	0	0	2	47	58	47	31	28	50	45	42
U00096.2	380704	A	T	missense_variant	insC1	gene-b0360	c.130A>T	p.Ser44Cys	0	0	0.0344828	0.0666667	0	0	0	0	0	0	1	1	0	0	0	0	21	32	28	14	17	30	22	23
U00096.2	380730	A	T	missense_variant	insC1	gene-b0360	c.156A>T	p.Gln52His	0	0	0	0	0	0.0526316	0.0454545	0.05	0	0	0	0	0	1	1	1	18	21	28	13	16	18	21	19
U00096.2	380737	G	T	stop_gained	insC1	gene-b0360	c.163G>T	p.Glu55*	0	0.0555556	0.04	0	0	0.0526316	0	0	0	1	1	0	0	1	0	0	17	17	24	11	15	18	20	21
U00096.2	381616	T	A	missense_variant	insD1	gene-b0361	c.719T>A	p.Ile240Lys	0.037037	0	0.0714286	0	0.0416667	0	0	0	1	0	2	0	1	0	0	0	26	32	26	18	23	22	27	29
U00096.2	381637	T	A	missense_variant	insD1	gene-b0361	c.740T>A	p.Ile247Asn	0	0	0.0285714	0.08	0	0	0	0	0	0	1	2	0	0	0	0	31	47	34	23	30	29	39	54
U00096.2	381640	T	A	missense_variant	insD1	gene-b0361	c.743T>A	p.Met248Lys	0.0322581	0	0.0571429	0	0.0333333	0.0357143	0.0263158	0.0192308	1	0	2	0	1	1	1	1	30	45	33	25	29	27	37	51
U00096.2	381658	T	A	stop_gained	insD1	gene-b0361	c.761T>A	p.Leu254*	0	0	0	0.0714286	0	0.0263158	0.0196078	0.030303	0	0	0	2	0	1	1	2	33	54	43	26	30	37	50	64
U00096.2	381677	T	A	synonymous_variant	insD1	gene-b0361	c.780T>A	p.Leu260Leu	0.025641	0	0.0196078	0	0	0	0.0701754	0.0123457	1	0	1	0	0	0	4	1	38	64	50	32	31	44	53	80
U00096.2	388530	T	G	missense_variant	hemB	gene-b0369	c.422A>C	p.Asp141Ala	0.0566038	0.0515464	0.0304878	0.02	0.0272727	0.0444444	0.0515464	0.0452261	9	10	5	2	3	6	10	9	150	184	159	98	107	129	184	190
U00096.2	388531	C	G	missense_variant	hemB	gene-b0369	c.421G>C	p.Asp141His	0.0322581	0.0208333	0.0123457	0.0408163	0.0454545	0.0444444	0.0263158	0.0561224	5	4	2	4	5	6	5	11	150	188	160	94	105	129	185	185
U00096.2	388539	A	C	missense_variant	hemB	gene-b0369	c.413T>G	p.Val138Gly	0.0202703	0.0483871	0.0123457	0.021978	0.0384615	0.0227273	0.0366492	0.0520833	3	9	2	2	4	3	7	10	145	177	160	89	100	129	184	182
U00096.2	388544	A	C	missense_variant	hemB	gene-b0369	c.408T>G	p.His136Gln	0.0872483	0.0481283	0.0496894	0.0434783	0.0761905	0.0454545	0.0412371	0.0412371	13	9	8	4	8	6	8	8	136	178	153	88	97	126	186	186
U00096.2	388545	T	A	missense_variant	hemB	gene-b0369	c.407A>T	p.His136Leu	0.0718954	0.0670103	0.0674847	0.0322581	0.0733945	0.0882353	0.0703518	0.0594059	11	13	11	3	8	12	14	12	142	181	152	90	101	124	185	190
U00096.2	388552	A	C	missense_variant	hemB	gene-b0369	c.400T>G	p.Cys134Gly	0.05	0.0307692	0.0289017	0.0879121	0.0366972	0.0567376	0.0245098	0.079602	8	6	5	8	4	8	5	16	152	189	168	83	105	133	199	185
U00096.2	388554	A	C	missense_variant	hemB	gene-b0369	c.398T>G	p.Leu133Arg	0.0451613	0.0208333	0.0294118	0.0217391	0.0566038	0.0434783	0.0292683	0.04	7	4	5	2	6	6	6	8	148	188	165	90	100	132	199	192
U00096.2	388557	A	C	missense_variant	hemB	gene-b0369	c.395T>G	p.Val132Gly	0.0747126	0.0336538	0.0163934	0.0384615	0.0578512	0.0392157	0.0387931	0.0493274	13	7	3	4	7	6	9	11	161	201	180	100	114	147	223	212
U00096.2	388585	C	A	stop_gained	hemB	gene-b0369	c.367G>T	p.Glu123*	0.102273	0.0804598	0.0714286	0.0943396	0.0526316	0.0780142	0.100503	0.102151	18	14	12	10	6	11	20	19	158	160	156	96	108	130	179	167
U00096.2	388618	C	A	stop_gained	hemB	gene-b0369	c.334G>T	p.Glu112*	0.0292398	0.0473373	0.0116959	0.0190476	0.017094	0.0205479	0.0618557	0.027933	5	8	2	2	2	3	12	5	166	161	169	103	115	143	182	174
U00096.2	391088	T	A	missense_variant	insF1	gene-b0372	c.742A>T	p.Ile248Phe	0.075	0	0	0	0	0	0	0.0327869	3	0	0	0	0	0	0	2	37	48	53	36	35	40	49	59
U00096.2	391149	A	T	missense_variant	insF1	gene-b0372	c.681T>A	p.Asn227Lys	0	0	0.025	0.0357143	0	0.0666667	0.0322581	0.0163934	0	0	1	1	0	2	1	1	37	43	39	27	27	28	30	60
U00096.2	391177	A	T	missense_variant	insF1	gene-b0372	c.653T>A	p.Met218Lys	0	0	0.0625	0	0	0	0.04	0	0	0	2	0	0	0	1	0	37	44	30	29	24	30	24	49
U00096.2	391204	A	T	missense_variant	insF1	gene-b0372	c.626T>A	p.Leu209Gln	0.0285714	0.0285714	0	0	0	0.1	0	0	1	1	0	0	0	2	0	0	34	34	24	25	20	18	20	42
U00096.2	391229	A	T	missense_variant	insF1	gene-b0372	c.601T>A	p.Cys201Ser	0	0	0	0.0454545	0	0.08	0.047619	0	0	0	0	1	0	2	1	0	34	33	26	21	16	23	20	40
U00096.2	391242	A	T	synonymous_variant	insF1	gene-b0372	c.588T>A	p.Arg196Arg	0	0	0	0.0588235	0	0.0588235	0	0	0	0	0	1	0	1	0	0	17	24	15	16	10	16	12	25
U00096.2	391884	T	A	missense_variant	insE1	gene-b0373	c.242A>T	p.Asp81Val	0	0	0.0454545	0	0	0	0.0555556	0	0	0	1	0	0	0	1	0	17	19	21	13	13	16	17	19
U00096.2	391885	CCCGT	CACGT	synonymous_variant	insE1	gene-b0373	c.240G>T	p.Arg80Arg	0.0666667	0	0	0.0833333	0	0	0	0	1	0	0	1	0	0	0	0	14	14	20	11	12	16	16	14
U00096.2	391899	T	A	missense_variant	insE1	gene-b0373	c.227A>T	p.Gln76Leu	0	0	0.04	0.0909091	0	0	0.0526316	0	0	0	1	1	0	0	1	0	17	19	24	10	13	17	18	16
U00096.2	391902	C	A	missense_variant	insE1	gene-b0373	c.224G>T	p.Arg75Leu	0	0	0.037037	0	0.0769231	0	0	0	0	0	1	0	1	0	0	0	21	23	26	12	12	22	21	17
U00096.2	391943	T	A	missense_variant	insE1	gene-b0373	c.183A>T	p.Glu61Asp	0	0.0769231	0.0243902	0	0.0909091	0	0	0	0	3	1	0	1	0	0	0	26	36	40	15	10	28	30	28
U00096.2	391963	T	A	missense_variant	insE1	gene-b0373	c.163A>T	p.Asn55Tyr	0	0	0	0.0625	0.0714286	0	0	0.0625	0	0	0	1	1	0	0	2	31	43	43	15	13	29	34	30
U00096.2	391964	T	A	missense_variant	insE1	gene-b0373	c.162A>T	p.Gln54His	0.0322581	0	0.0454545	0.0588235	0	0.0344828	0.0294118	0.030303	1	0	2	1	0	1	1	1	30	43	42	16	14	28	33	32
U00096.2	391965	T	A	missense_variant	insE1	gene-b0373	c.161A>T	p.Gln54Leu	0	0	0.0227273	0	0.0714286	0	0.0294118	0	0	0	1	0	1	0	1	0	31	43	43	17	13	29	33	33
U00096.2	391984	T	A	missense_variant	insE1	gene-b0373	c.142A>T	p.Asn48Tyr	0	0	0	0.0526316	0	0.0294118	0.0243902	0	0	0	0	1	0	1	1	0	41	53	49	18	16	33	40	39
U00096.2	391994	T	A	synonymous_variant	insE1	gene-b0373	c.132A>T	p.Ser44Ser	0	0.0172414	0.02	0.0454545	0	0.0526316	0	0	0	1	1	1	0	2	0	0	41	57	49	21	20	36	47	44
U00096.2	392053	T	A	stop_gained	insE1	gene-b0373	c.73A>T	p.Lys25*	0	0.0108696	0	0.0645161	0.025	0	0.0138889	0	0	1	0	2	1	0	1	0	64	91	66	29	39	43	71	76
U00096.2	394443	A	T	missense_variant	ampH	gene-b0376	c.1069T>A	p.Leu357Met	0.0155039	0	0.0243902	0.0526316	0	0.00724638	0.011976	0.00564972	2	0	4	5	0	1	2	1	127	152	160	90	103	137	165	176
U00096.2	395319	T	A	missense_variant	ampH	gene-b0376	c.193A>T	p.Ser65Cys	0.0155039	0.0121951	0.00621118	0.010989	0	0.056	0.0335196	0.0110497	2	2	1	1	0	7	6	2	127	162	160	90	102	118	173	179
U00096.2	397542	G	T	synonymous_variant	yaiW	gene-b0378	c.447G>T	p.Ala149Ala	0.0333333	0.0469799	0.0291971	0.0352941	0.0215054	0.05	0.0361446	0.0492958	4	7	4	3	2	5	6	7	116	142	133	82	91	95	160	135
U00096.2	397543	A	T	missense_variant	yaiW	gene-b0378	c.448A>T	p.Ile150Phe	0.0610687	0.068323	0.0479452	0.0322581	0.0505051	0.0377358	0.0564972	0.0641026	8	11	7	3	5	4	10	10	123	150	139	90	94	102	167	146
U00096.2	397564	A	T	missense_variant	yaiW	gene-b0378	c.469A>T	p.Met157Leu	0.0583942	0.0532544	0.0440252	0.0526316	0.037037	0.0555556	0.0449438	0.060241	8	9	7	5	4	6	8	10	129	160	152	90	104	102	170	156
U00096.2	397568	T	G	missense_variant	yaiW	gene-b0378	c.473T>G	p.Val158Gly	0.015748	0.01875	0	0.0568182	0.0188679	0.010101	0.00598802	0.0192308	2	3	0	5	2	1	1	3	125	157	149	83	104	98	166	153
U00096.2	397573	A	T	missense_variant	yaiW	gene-b0378	c.478A>T	p.Met160Leu	0.097561	0.0506329	0.0694444	0.0568182	0.0576923	0.0108696	0.0440252	0.0748299	12	8	10	5	6	1	7	11	111	150	134	83	98	91	152	136
U00096.2	397594	T	G	missense_variant	yaiW	gene-b0378	c.499T>G	p.Ser167Ala	0.0314961	0.0365854	0.00719424	0.021978	0.0549451	0.0222222	0.0506329	0.0264901	4	6	1	2	5	2	8	4	123	158	138	89	86	88	150	147
U00096.2	397601	A	T	missense_variant	yaiW	gene-b0378	c.506A>T	p.Asn169Ile	0.00763359	0.0397727	0.0547945	0	0.0108696	0.0425532	0.0180723	0.0192308	1	7	8	0	1	4	3	3	130	169	138	97	91	90	163	153
U00096.2	397607	T	G	missense_variant	yaiW	gene-b0378	c.512T>G	p.Val171Gly	0.05	0.037037	0.0735294	0.0229885	0.0344828	0.0813953	0.0314465	0.0273973	6	6	10	2	3	7	5	4	114	156	126	85	84	79	154	142
U00096.2	399199	T	A	missense_variant	ddlA	gene-b0381	c.949A>T	p.Asn317Tyr	0.0526316	0.0510949	0.0220588	0.0645161	0.025641	0.0752688	0.0645161	0.0428571	6	7	3	6	2	7	8	6	108	130	133	87	76	86	116	134
U00096.2	399207	T	G	missense_variant	ddlA	gene-b0381	c.941A>C	p.Asn314Thr	0.076087	0.0258621	0.00884956	0.025974	0.031746	0.0243902	0.0434783	0.0416667	7	3	1	2	2	2	5	5	85	113	112	75	61	80	110	115
U00096.2	399213	A	G	missense_variant	ddlA	gene-b0381	c.935T>C	p.Val312Ala	0.0229885	0.00892857	0.00900901	0.056338	0.015873	0.0121951	0.026087	0.00869565	2	1	1	4	1	1	3	1	85	111	110	67	62	81	112	114
U00096.2	399216	A	G	missense_variant	ddlA	gene-b0381	c.932T>C	p.Val311Ala	0.0337079	0.0327869	0.0338983	0.0540541	0.0547945	0.011236	0.0512821	0.00813008	3	4	4	4	4	1	6	1	86	118	114	70	69	88	111	122
U00096.2	399218	T	A	missense_variant	ddlA	gene-b0381	c.930A>T	p.Glu310Asp	0.0116279	0.0163934	0.0176991	0.025974	0.056338	0.0108696	0.017094	0	1	2	2	2	4	1	2	0	85	120	111	75	67	91	115	123
U00096.2	399224	C	A	missense_variant	ddlA	gene-b0381	c.924G>T	p.Glu308Asp	0.0454545	0.0420168	0.0530973	0.0519481	0.0972222	0.0425532	0.0423729	0.0393701	4	5	6	4	7	4	5	5	84	114	107	73	65	90	113	122
U00096.2	400928	T	G	upstream_gene_variant	yaiY	gene-b0379	c.-2371A>C		0.0196078	0.00680272	0.0121212	0.0192308	0.0731707	0	0.0374332	0.0119048	2	1	2	2	6	0	7	2	100	146	163	102	76	123	180	166
U00096.2	400955	A	T	upstream_gene_variant	yaiY	gene-b0379	c.-2398T>A		0.032	0.0127389	0.0320856	0.0854701	0.0217391	0.0307692	0.0246305	0.0165746	4	2	6	10	2	4	5	3	121	155	181	107	90	126	198	178
U00096.2	400958	T	A	upstream_gene_variant	yaiY	gene-b0379	c.-2401A>T		0.0166667	0	0	0.00877193	0.0786517	0.047619	0.015625	0.0290698	2	0	0	1	7	6	3	5	118	151	176	113	82	120	189	167
U00096.2	412594	T	A	missense_variant	sbcC	gene-b0397	c.2384A>T	p.Gln795Leu	0.121429	0.186667	0.167665	0.150943	0.135922	0.105691	0.0920245	0.102857	17	28	28	16	14	13	15	18	123	122	139	90	89	110	148	157
U00096.2	412598	G	C	missense_variant	sbcC	gene-b0397	c.2380C>G	p.Arg794Gly	0.0428571	0.0519481	0.0304878	0.047619	0.0283019	0.0241935	0.0295858	0.0284091	6	8	5	5	3	3	5	5	134	146	159	100	103	121	164	171
U00096.2	412603	T	G	missense_variant	sbcC	gene-b0397	c.2375A>C	p.Gln792Pro	0.0746269	0.103448	0.11039	0.0990099	0.0594059	0.0762712	0.0617284	0.130952	10	15	17	10	6	9	10	22	124	130	137	91	95	109	152	146
U00096.2	412606	T	G	missense_variant	sbcC	gene-b0397	c.2372A>C	p.Asn791Thr	0.0503597	0.0805369	0.0372671	0.0686275	0.0582524	0.0677966	0.047619	0.0930233	7	12	6	7	6	8	8	16	132	137	155	95	97	110	160	156
U00096.2	412610	C	A	stop_gained	sbcC	gene-b0397	c.2368G>T	p.Glu790*	0.103175	0.0909091	0.0827586	0.101124	0.193878	0.0540541	0.131579	0.14557	13	12	12	9	19	6	20	23	113	120	133	80	79	105	132	135
U00096.2	412615	T	A	missense_variant	sbcC	gene-b0397	c.2363A>T	p.Asn788Ile	0.0357143	0.0405405	0.00632911	0.0515464	0.0190476	0	0.0304878	0.0174419	5	6	1	5	2	0	5	3	135	142	157	92	103	118	159	169
U00096.2	412617	C	A	missense_variant	sbcC	gene-b0397	c.2361G>T	p.Gln787His	0.0735294	0.0827586	0.0955414	0.134021	0.0594059	0.0504202	0.104938	0.101796	10	12	15	13	6	6	17	17	126	133	142	84	95	113	145	150
U00096.2	412618	T	A	missense_variant	sbcC	gene-b0397	c.2360A>T	p.Gln787Leu	0.0215827	0.0662252	0.0316456	0.0606061	0.0490196	0.0333333	0.0180723	0.0113636	3	10	5	6	5	4	3	2	136	141	153	93	97	116	163	174
U00096.2	412619	G	T	missense_variant	sbcC	gene-b0397	c.2359C>A	p.Gln787Lys	0.027027	0.00641026	0.0179641	0.0606061	0.0192308	0	0.0119048	0	4	1	3	6	2	0	2	0	144	155	164	93	102	125	166	180
U00096.2	412621	T	A	missense_variant	sbcC	gene-b0397	c.2357A>T	p.Lys786Met	0.00680272	0.0324675	0.0301205	0.0306122	0.0582524	0.008	0.0297619	0.0337079	1	5	5	3	6	1	5	6	146	149	161	95	97	124	163	172
U00096.2	412623	G	T	synonymous_variant	sbcC	gene-b0397	c.2355C>A	p.Leu785Leu	0.0866667	0.0769231	0.0177515	0.0707071	0.0576923	0.0396825	0.0588235	0.0714286	13	12	3	7	6	5	10	13	137	144	166	92	98	121	160	169
U00096.2	412631	C	A	stop_gained	sbcC	gene-b0397	c.2347G>T	p.Glu783*	0.0680272	0.0833333	0.0457516	0.0520833	0.0961538	0.0526316	0.0886076	0.0782123	10	12	7	5	10	6	14	14	137	132	146	91	94	108	144	165
U00096.2	412636	T	A	missense_variant	sbcC	gene-b0397	c.2342A>T	p.Gln781Leu	0.038961	0.0402685	0.0245399	0.0510204	0.00961538	0.0263158	0.0361446	0.0217391	6	6	4	5	1	3	6	4	148	143	159	93	103	111	160	180
U00096.2	412640	T	G	missense_variant	sbcC	gene-b0397	c.2338A>C	p.Thr780Pro	0.0596026	0.0860927	0.0363636	0.0792079	0.0784314	0.034188	0.0838323	0.0869565	9	13	6	8	8	4	14	16	142	138	159	93	94	113	153	168
U00096.2	412642	A	T	missense_variant	sbcC	gene-b0397	c.2336T>A	p.Leu779Gln	0.0903226	0.0392157	0.0487805	0.019802	0.0576923	0.017094	0.0352941	0.0588235	14	6	8	2	6	2	6	11	141	147	156	99	98	115	164	176
U00096.2	412649	G	T	missense_variant	sbcC	gene-b0397	c.2329C>A	p.Gln777Lys	0.0331126	0.0506329	0.0184049	0.0555556	0.0384615	0.0166667	0.0304878	0.016129	5	8	3	6	4	2	5	3	146	150	160	102	100	118	159	183
U00096.2	412652	C	G	missense_variant	sbcC	gene-b0397	c.2326G>C	p.Glu776Gln	0.0780142	0.0588235	0.0714286	0.0744681	0.0537634	0.0438596	0.0805369	0.0872093	11	9	11	7	5	5	12	15	130	144	143	87	88	109	137	157
U00096.2	412655	C	A	missense_variant	sbcC	gene-b0397	c.2323G>T	p.Asp775Tyr	0.0479452	0.0363636	0.0745342	0.0733945	0.0582524	0.0344828	0.04375	0.038674	7	6	12	8	6	4	7	7	139	159	149	101	97	112	153	174
U00096.2	412661	G	T	missense_variant	sbcC	gene-b0397	c.2317C>A	p.Leu773Ile	0.0671141	0.0797546	0.0740741	0.0733945	0.0776699	0.00869565	0.0598802	0.0601093	10	13	12	8	8	1	10	11	139	150	150	101	95	114	157	172
U00096.2	412678	T	A	missense_variant	sbcC	gene-b0397	c.2300A>T	p.Gln767Leu	0.0263158	0.04375	0.0251572	0.0625	0.0480769	0.00900901	0.0454545	0.045977	4	7	4	6	5	1	8	8	148	153	155	90	99	110	168	166
U00096.2	413983	T	G	missense_variant	sbcC	gene-b0397	c.995A>C	p.His332Pro	0.0413793	0.0251572	0.0573248	0.038835	0.037037	0.0243902	0.0523256	0.0159574	6	4	9	4	4	3	9	3	139	155	148	99	104	120	163	185
U00096.2	413989	A	T	missense_variant	sbcC	gene-b0397	c.989T>A	p.Ile330Asn	0.0342466	0.0119048	0.0194805	0.00970874	0.046729	0.0551181	0.0292398	0.0107527	5	2	3	1	5	7	5	2	141	166	151	102	102	120	166	184
U00096.2	414001	A	T	missense_variant	sbcC	gene-b0397	c.977T>A	p.Leu326His	0.0567376	0.0236686	0.0135135	0.01	0.00961538	0.0314961	0.0295858	0.0108696	8	4	2	1	1	4	5	2	133	165	146	99	103	123	164	182
U00096.2	414007	A	T	missense_variant	sbcC	gene-b0397	c.971T>A	p.Met324Lys	0.0516129	0.0217391	0.0357143	0.0648148	0.0733945	0.0364964	0.027027	0.0287081	8	4	6	7	8	5	5	6	147	180	162	101	101	132	180	203
U00096.2	414024	A	T	synonymous_variant	sbcC	gene-b0397	c.954T>A	p.Thr318Thr	0.037037	0.0111732	0.0125	0.00961538	0.046729	0.0546875	0.0372671	0.031746	5	2	2	1	5	7	6	6	130	177	158	103	102	121	155	183
U00096.2	414050	G	T	missense_variant	sbcC	gene-b0397	c.928C>A	p.Arg310Ser	0.0753425	0.049505	0.0350877	0.034188	0.0380952	0.0592593	0.04	0.0353535	11	10	6	4	4	8	7	7	135	192	165	113	101	127	168	191
U00096.2	414061	A	T	missense_variant	sbcC	gene-b0397	c.917T>A	p.Leu306Gln	0.0277778	0.0201005	0.0520231	0.026087	0.0280374	0.0746269	0.0384615	0.0152284	4	4	9	3	3	10	7	3	140	195	164	112	104	124	175	194
U00096.2	415657	C	A	missense_variant	sbcD	gene-b0398	c.520G>T	p.Asp174Tyr	0.0222222	0.0205479	0.0357143	0.0618557	0.0412371	0.0410959	0.0127389	0.0188679	3	3	6	6	4	6	2	3	132	143	162	91	93	140	155	156
U00096.2	417256	G	T	missense_variant	phoR	gene-b0400	c.144G>T	p.Trp48Cys	0.0458716	0.0248447	0.0544218	0.011236	0.0606061	0.0306122	0.026455	0	5	4	8	1	6	3	5	0	104	157	139	88	93	95	184	139
U00096.2	417274	A	T	synonymous_variant	phoR	gene-b0400	c.162A>T	p.Ser54Ser	0.0265487	0.0235294	0.0405405	0.0543478	0.07	0.030303	0.0271739	0	3	4	6	5	7	3	5	0	110	166	142	87	93	96	179	141
U00096.2	417278	T	G	missense_variant	phoR	gene-b0400	c.166T>G	p.Trp56Gly	0.018018	0.0175439	0.034965	0.0568182	0.03	0.0208333	0.0276243	0.0217391	2	3	5	5	3	2	5	3	109	168	138	83	97	94	176	135
U00096.2	417288	T	G	missense_variant	phoR	gene-b0400	c.176T>G	p.Val59Gly	0.0608696	0.0346821	0.0291971	0.05	0.0421053	0.030303	0.0282486	0.0144928	7	6	4	4	4	3	5	2	108	167	133	76	91	96	172	136
U00096.2	417312	C	G	missense_variant	phoR	gene-b0400	c.200C>G	p.Pro67Arg	0.0677966	0.0631579	0.0510949	0.0574713	0.0833333	0.0869565	0.102273	0.0408163	8	12	7	5	8	8	18	6	110	178	130	82	88	84	158	141
U00096.2	417317	C	G	missense_variant	phoR	gene-b0400	c.205C>G	p.Arg69Gly	0.00862069	0.026738	0.0362319	0.0238095	0.0618557	0.03125	0.0289017	0.0337838	1	5	5	2	6	3	5	5	115	182	133	82	91	93	168	143
U00096.2	417323	A	T	missense_variant	phoR	gene-b0400	c.211A>T	p.Ser71Cys	0.0173913	0.0280899	0.0583942	0	0.0555556	0.0212766	0.0473373	0.0331126	2	5	8	0	5	2	8	5	113	173	129	86	85	92	161	146
U00096.2	417326	T	G	missense_variant	phoR	gene-b0400	c.214T>G	p.Trp72Gly	0.017094	0.0568182	0.0359712	0.0117647	0.0659341	0.032967	0.0552147	0.0193548	2	10	5	1	6	3	9	3	115	166	134	84	85	88	154	152
U00096.2	417329	G	T	stop_gained	phoR	gene-b0400	c.217G>T	p.Glu73*	0.0265487	0.0116959	0.0597015	0.0379747	0.0340909	0.0333333	0.044586	0.00689655	3	2	8	3	3	3	7	1	110	169	126	76	85	87	150	144
U00096.2	417348	T	A	stop_gained	phoR	gene-b0400	c.236T>A	p.Leu79*	0.0314961	0.0274725	0.04	0.0333333	0.0543478	0.0540541	0.0591716	0.0621469	4	5	6	3	5	6	10	11	123	177	144	87	87	105	159	166
U00096.2	417351	A	C	missense_variant	phoR	gene-b0400	c.239A>C	p.His80Pro	0	0.00552486	0.0397351	0	0.0543478	0.034188	0.0117647	0.0167598	0	1	6	0	5	4	2	3	126	180	145	93	87	113	168	176
U00096.2	417355	G	T	missense_variant	phoR	gene-b0400	c.243G>T	p.Gln81His	0.00840336	0.0581395	0.0212766	0.0229885	0.0449438	0.0619469	0.0628931	0.035503	1	10	3	2	4	7	10	6	118	162	138	85	85	106	149	163
U00096.2	417366	G	T	missense_variant	phoR	gene-b0400	c.254G>T	p.Arg85Leu	0.111111	0.10241	0.103704	0.0833333	0.120879	0.126126	0.145695	0.113208	13	17	14	7	11	14	22	18	104	149	121	77	80	97	129	141
U00096.2	417370	T	A	missense_variant	phoR	gene-b0400	c.258T>A	p.Asn86Lys	0.0826446	0.0650888	0.0510949	0.0574713	0.0638298	0.0672269	0.0324675	0.0658683	10	11	7	5	6	8	5	11	111	158	130	82	88	111	149	156
U00096.2	417376	A	C	missense_variant	phoR	gene-b0400	c.264A>C	p.Lys88Asn	0.0714286	0.0514286	0.0642857	0.0449438	0.0618557	0.072	0.0496894	0.0532544	9	9	9	4	6	9	8	9	117	166	131	85	91	116	153	160
U00096.2	420656	A	T	missense_variant	proY	gene-b0402	c.447A>T	p.Glu149Asp	0	0.0229008	0.0189873	0	0.0512821	0.010989	0.00735294	0.00649351	0	3	3	0	4	1	1	1	112	128	155	93	74	90	135	153
U00096.2	421653	T	G	upstream_gene_variant	malZ	gene-b0403	c.-89T>G		0.0423729	0.0555556	0.0413223	0.0361446	0.0625	0.0111111	0.0266667	0.0325203	5	8	5	3	5	1	4	4	113	136	116	80	75	89	146	119
U00096.2	421659	T	A	upstream_gene_variant	malZ	gene-b0403	c.-83T>A		0.026087	0.0258065	0.025	0	0.0263158	0.0574713	0.02	0.0245902	3	4	3	0	2	5	3	3	112	151	117	86	74	82	147	119
U00096.2	421668	T	A	upstream_gene_variant	malZ	gene-b0403	c.-74T>A		0.0708661	0.0368098	0.0150376	0	0.0609756	0.0555556	0.0310559	0.031746	9	6	2	0	5	5	5	4	118	157	131	93	77	85	156	122
U00096.2	422769	A	C	missense_variant	malZ	gene-b0403	c.1028A>C	p.Glu343Ala	0.0350877	0.0757576	0.0204082	0.0227273	0.047619	0.0612245	0.0363636	0	2	5	1	1	2	3	2	0	55	61	48	43	40	46	53	54
U00096.2	422776	T	G	synonymous_variant	malZ	gene-b0403	c.1035T>G	p.Gly345Gly	0.101695	0.084507	0.0816327	0.108696	0.0888889	0.0754717	0.142857	0.116667	6	6	4	5	4	4	9	7	53	65	45	41	41	49	54	53
U00096.2	436038	C	A	missense_variant	pgpA	gene-b0418	c.226C>A	p.His76Asn	0	0	0.0540541	0.016129	0.012987	0.0204082	0.0227273	0	0	0	6	1	1	2	3	0	82	132	105	61	76	96	129	133
U00096.2	436040	T	A	missense_variant	pgpA	gene-b0418	c.228T>A	p.His76Gln	0	0.0150376	0.0338983	0.0793651	0.0125	0.04	0.0294118	0	0	2	4	5	1	4	4	0	83	131	114	58	79	96	132	137
U00096.2	436057	T	A	missense_variant	pgpA	gene-b0418	c.245T>A	p.Met82Lys	0.0326087	0.0378788	0.0495868	0.0571429	0	0.0555556	0.0428571	0.0352113	3	5	6	4	0	6	6	5	89	127	115	66	84	102	134	137
U00096.2	436070	T	A	missense_variant	pgpA	gene-b0418	c.258T>A	p.Asp86Glu	0	0	0.0380952	0.0333333	0	0.0537634	0.0610687	0.0229008	0	0	4	2	0	5	8	3	72	120	101	58	74	88	123	128
U00096.2	436081	T	A	missense_variant	pgpA	gene-b0418	c.269T>A	p.Ile90Asn	0.0434783	0.0173913	0.0291262	0.0517241	0.0136986	0.0111111	0.032	0.00813008	3	2	3	3	1	1	4	1	66	113	100	55	72	89	121	122
U00096.2	440415	G	T	synonymous_variant	xseB	gene-b0422	c.153C>A	p.Ala51Ala	0.0544218	0.0365854	0.0266667	0.0344828	0.047619	0.0223881	0.0333333	0.01875	8	6	4	4	5	3	6	3	139	158	146	112	100	131	174	157
U00096.2	440425	T	A	missense_variant	xseB	gene-b0422	c.143A>T	p.Gln48Leu	0.0382166	0.0295858	0.0122699	0.0588235	0.0186916	0.0444444	0.0265957	0.0346821	6	5	2	7	2	6	5	6	151	164	161	112	105	129	183	167
U00096.2	442890	T	A	missense_variant	panE	gene-b0425	c.850A>T	p.Met284Leu	0.0300752	0.0174419	0	0.0574713	0	0	0.0125	0	4	3	0	5	0	0	2	0	129	169	161	82	78	117	158	157
U00096.2	443993	T	G	synonymous_variant	yajQ	gene-b0426	c.87T>G	p.Arg29Arg	0.0252101	0.0194805	0.0375	0.0326087	0.0315789	0.0634921	0.0337079	0.0316456	3	3	6	3	3	8	6	5	116	151	154	89	92	118	172	153
U00096.2	444018	T	A	missense_variant	yajQ	gene-b0426	c.112T>A	p.Ser38Thr	0.00757576	0.0555556	0.0117647	0	0.0340909	0.0300752	0.0203046	0.0180723	1	8	2	0	3	4	4	3	131	136	168	95	85	129	193	163
U00096.2	444074	C	A	missense_variant	yajQ	gene-b0426	c.168C>A	p.Phe56Leu	0.028777	0.0189873	0.0290698	0.0215054	0.032967	0.0522388	0.0171429	0.0174419	4	3	5	2	3	7	3	3	135	155	167	91	88	127	172	169
U00096.2	444355	GC	TA	missense_variant	yajQ	gene-b0426	c.449_450delGCinsTA	p.Gly150Val	0.05	0.00699301	0.0126582	0.021978	0.0531915	0.0693069	0.0506329	0.0490798	7	1	2	2	5	7	8	8	133	142	156	89	89	94	150	155
U00096.2	444372	T	A	missense_variant	yajQ	gene-b0426	c.466T>A	p.Phe156Ile	0.0145985	0.0529801	0.0261438	0.0449438	0.0465116	0	0.0372671	0.0243902	2	8	4	4	4	0	6	4	135	143	149	85	82	94	155	160
U00096.2	444374	C	A	missense_variant	yajQ	gene-b0426	c.468C>A	p.Phe156Leu	0.037037	0.0416667	0.0130719	0.0235294	0.047619	0	0.0653595	0.0368098	5	6	2	2	4	0	10	6	130	138	151	83	80	90	143	157
U00096.2	444380	C	A	missense_variant	yajQ	gene-b0426	c.474C>A	p.Phe158Leu	0.0441176	0.0347222	0.0134228	0.0348837	0.0705882	0.0106383	0.0460526	0.0125	6	5	2	3	6	1	7	2	130	139	147	83	79	93	145	158
U00096.2	445888	C	A	initiator_codon_variant	yajR	gene-b0427	c.3G>T	p.Met1?	0.0367647	0.0337838	0.0408163	0.0194175	0.0288462	0.025	0.0625	0.0254777	5	5	6	2	3	3	9	4	131	143	141	101	101	117	135	153
U00096.2	445893	C	A	upstream_gene_variant	yajL	gene-b0424	c.-3028G>T		0.0362319	0.0347222	0.00699301	0.020202	0	0.0737705	0.0202703	0.0123457	5	5	1	2	0	9	3	2	133	139	142	97	105	113	145	160
U00096.2	445898	T	A	upstream_gene_variant	yajL	gene-b0424	c.-3033A>T		0.0642857	0.0206897	0.0352113	0.039604	0.03	0.0655738	0.0211268	0.04375	9	3	5	4	3	8	3	7	131	142	137	97	97	114	139	153
U00096.2	445909	T	A	upstream_gene_variant	yajL	gene-b0424	c.-3044A>T		0.0342466	0.025974	0.0379747	0.0510204	0.00970874	0.0322581	0.0443038	0.0310559	5	4	6	5	1	4	7	5	141	150	152	93	102	120	151	156
U00096.2	445911	C	A	upstream_gene_variant	yajL	gene-b0424	c.-3046G>T		0.0689655	0.0909091	0.0454545	0.0416667	0.0588235	0.120968	0.0512821	0.11875	10	14	7	4	6	15	8	19	135	140	147	92	96	109	148	141
U00096.2	445972	C	A	upstream_gene_variant	yajL	gene-b0424	c.-3107G>T		0.0125	0.0404624	0.0310559	0.0212766	0.0263158	0.0166667	0.0639535	0.0596026	2	7	5	2	3	2	11	9	158	166	156	92	111	118	161	142
U00096.2	448572	A	T	missense_variant	cyoB	gene-b0431	c.1294T>A	p.Cys432Ser	0.0588235	0.00666667	0.0175439	0.0104167	0.0119048	0.0215054	0	0	7	1	2	1	1	2	0	0	112	149	112	95	83	91	126	114
U00096.2	449027	C	A	missense_variant	cyoB	gene-b0431	c.839G>T	p.Trp280Leu	0.0234375	0.0536913	0.029703	0.0173913	0.00990099	0.008	0.0179641	0.00689655	3	8	6	2	1	1	3	1	125	141	196	113	100	124	164	144
U00096.2	449063	A	T	missense_variant	cyoB	gene-b0431	c.803T>A	p.Met268Lys	0.0625	0.00671141	0.015873	0.00943396	0.00990099	0.00775194	0.0265957	0.0220588	8	1	3	1	1	1	5	3	120	148	186	105	100	128	183	133
U00096.2	451800	A	T	missense_variant	ampG	gene-b0433	c.970T>A	p.Phe324Ile	0.0608696	0.0192308	0.0120482	0	0	0.0168067	0.0121212	0.0232558	7	3	2	0	0	2	2	3	108	153	164	103	113	117	163	126
U00096.2	454097	C	G	upstream_gene_variant	cyoB	gene-b0431	c.-4232G>C		0.0153846	0.0179641	0.0387597	0.0425532	0	0.025641	0.0197368	0.0510949	2	3	5	4	0	3	3	7	128	164	124	90	78	114	149	130
U00096.2	454100	G	T	upstream_gene_variant	cyoB	gene-b0431	c.-4235C>A		0.0378788	0.0487805	0.00763359	0.021978	0.0506329	0.00806452	0.0328947	0.057554	5	8	1	2	4	1	5	8	127	156	130	89	75	123	147	131
U00096.2	454101	A	T	upstream_gene_variant	cyoB	gene-b0431	c.-4236T>A		0.0381679	0.0606061	0.0152672	0.043956	0.025	0.0322581	0.0596026	0.0642857	5	10	2	4	2	4	9	9	126	155	129	87	78	120	142	131
U00096.2	454130	G	T	upstream_gene_variant	cyoB	gene-b0431	c.-4265C>A		0.0932203	0.106918	0.101695	0.0697674	0.037037	0.0833333	0.0816327	0.0642857	11	17	12	6	3	10	12	9	107	142	106	80	78	110	135	131
U00096.2	454143	G	T	upstream_gene_variant	cyoB	gene-b0431	c.-4278C>A		0.0550459	0.0759494	0.0940171	0.142857	0.102564	0.109244	0.0972222	0.0992366	6	12	11	12	8	13	14	13	103	146	106	72	70	106	130	118
U00096.2	454145	A	T	upstream_gene_variant	cyoB	gene-b0431	c.-4280T>A		0.0625	0.0512821	0.0357143	0.0352941	0.0253165	0.0512821	0.0428571	0.0384615	7	8	4	3	2	6	6	5	105	148	108	82	77	111	134	125
U00096.2	454150	G	T	upstream_gene_variant	cyoB	gene-b0431	c.-4285C>A		0.0660377	0.0827586	0.0857143	0.126582	0.0394737	0.0438596	0.0769231	0.0583333	7	12	9	10	3	5	10	7	99	133	96	69	73	109	120	113
U00096.2	454157	T	A	upstream_gene_variant	cyoB	gene-b0431	c.-4292A>T		0.0438596	0.0516129	0.00917431	0.047619	0.0240964	0.0333333	0.0567376	0.0322581	5	8	1	4	2	4	8	4	109	147	108	80	81	116	133	120
U00096.2	454790	G	T	missense_variant	tig	gene-b0436	c.434G>T	p.Arg145Leu	0.0518519	0.0163934	0.0261438	0.0814815	0.0173913	0.0137931	0.0174419	0.0180723	7	3	4	11	2	2	3	3	128	180	149	124	113	143	169	163
U00096.2	454791	T	A	synonymous_variant	tig	gene-b0436	c.435T>A	p.Arg145Arg	0.0592593	0.0271739	0.0261438	0.0298507	0.00869565	0.0273973	0.0348837	0.0240964	8	5	4	4	1	4	6	4	127	179	149	130	114	142	166	162
U00096.2	454796	A	C	missense_variant	tig	gene-b0436	c.440A>C	p.Gln147Pro	0.0538462	0.00564972	0	0.00763359	0.0186916	0.020979	0.00591716	0.0251572	7	1	0	1	2	3	1	4	123	176	150	130	105	140	168	155
U00096.2	454799	A	T	missense_variant	tig	gene-b0436	c.443A>T	p.Gln148Leu	0.0444444	0.0655738	0.0533333	0.0681818	0.0462963	0.0416667	0.0416667	0.0416667	6	12	8	9	5	6	7	7	129	171	142	123	103	138	161	161
U00096.2	454809	G	T	missense_variant	tig	gene-b0436	c.453G>T	p.Trp151Cys	0.0923077	0.0738636	0.0347222	0.0625	0.0769231	0.05	0.08125	0.0503145	12	13	5	8	8	7	13	8	118	163	139	120	96	133	147	151
U00096.2	454813	G	T	stop_gained	tig	gene-b0436	c.457G>T	p.Glu153*	0.0597015	0.0402299	0.0277778	0.0634921	0.038835	0.0296296	0.0503145	0.0434783	8	7	4	8	4	4	8	7	126	167	140	118	99	131	151	154
U00096.2	454818	A	C	missense_variant	tig	gene-b0436	c.462A>C	p.Lys154Asn	0.0437956	0.0543478	0.020979	0.0472441	0.039604	0.0724638	0.0440252	0.0666667	6	10	3	6	4	10	7	11	131	174	140	121	97	128	152	154
U00096.2	457451	A	T	missense_variant	clpX	gene-b0438	c.802A>T	p.Ile268Phe	0.0175439	0.0504202	0.0149254	0.00892857	0.0102041	0.0178571	0.00613497	0.015625	2	6	2	1	1	2	1	2	112	113	132	111	97	110	162	126
U00096.2	458075	T	A	upstream_gene_variant	yajG	gene-b0434	c.-4684A>T		0.0373134	0.044586	0.0273973	0.0569106	0.03125	0.0165289	0.0519481	0.0384615	5	7	4	7	3	2	8	6	129	150	142	116	93	119	146	150
U00096.2	458083	T	A	upstream_gene_variant	yajG	gene-b0434	c.-4692A>T		0.0763359	0.033557	0.0359712	0.0614035	0.0337079	0.0265487	0.0410959	0.0604027	10	5	5	7	3	3	6	9	121	144	134	107	86	110	140	140
U00096.2	458118	C	A	missense_variant	lon	gene-b0439	c.7C>A	p.Pro3Thr	0.00689655	0.0243902	0.0299401	0.0238095	0.0515464	0.0442478	0.0584795	0.0517241	1	4	5	3	5	5	10	9	144	160	162	123	92	108	161	165
U00096.2	458120	T	A	synonymous_variant	lon	gene-b0439	c.9T>A	p.Pro3Pro	0.0592593	0.0522876	0.0324675	0.0731707	0.0105263	0.0373832	0.0424242	0.0429448	8	8	5	9	1	4	7	7	127	145	149	114	94	103	158	156
U00096.2	463973	A	T	synonymous_variant	fadM	gene-b0443	c.348A>T	p.Ala116Ala	0.0215827	0.012987	0	0.0581395	0.0185185	0	0.0177515	0.0189873	3	2	0	5	2	0	3	3	136	152	158	81	106	98	166	155
U00096.2	464040	G	C	upstream_gene_variant	cof	gene-b0446	c.-2596G>C		0.0471698	0.0352113	0.0507246	0.0340909	0.0666667	0.0752688	0.0458015	0.062069	5	5	7	3	6	7	6	9	101	137	131	85	84	86	125	136
U00096.2	464044	G	T	upstream_gene_variant	cof	gene-b0446	c.-2592G>T		0.0666667	0.0140845	0.0148148	0.0116279	0.0449438	0.010989	0.0155039	0.0422535	7	2	2	1	4	1	2	6	98	140	133	85	85	90	127	136
U00096.2	464046	T	A	upstream_gene_variant	cof	gene-b0446	c.-2590T>A		0.0294118	0.0359712	0.0378788	0.0119048	0.0561798	0.0116279	0.0406504	0.00724638	3	5	5	1	5	1	5	1	99	134	127	83	84	85	118	137
U00096.2	464056	T	A	upstream_gene_variant	cof	gene-b0446	c.-2580T>A		0.105769	0.0378788	0.0514706	0.0641026	0.0465116	0.0652174	0.048	0.0466667	11	5	7	5	4	6	6	7	93	127	129	73	82	86	119	143
U00096.2	464057	C	A	upstream_gene_variant	cof	gene-b0446	c.-2579C>A		0.114286	0.0687023	0.0661765	0.0779221	0.0697674	0.130435	0.0725806	0.0738255	12	9	9	6	6	12	9	11	93	122	127	71	80	80	115	138
U00096.2	464059	G	C	upstream_gene_variant	cof	gene-b0446	c.-2577G>C		0.0344828	0.0357143	0.0671141	0.0344828	0.0206186	0.03	0.0147059	0.0375	4	5	10	3	2	3	2	6	112	135	139	84	95	97	134	154
U00096.2	464063	A	C	upstream_gene_variant	cof	gene-b0446	c.-2573A>C		0.0357143	0.0444444	0.084507	0.0588235	0.0319149	0.0408163	0.00769231	0.0516129	4	6	12	5	3	4	1	8	108	129	130	80	91	94	129	147
U00096.2	464065	A	C	upstream_gene_variant	cof	gene-b0446	c.-2571A>C		0.026087	0.0291971	0.034965	0.0470588	0.0210526	0.0808081	0.0153846	0.0314465	3	4	5	4	2	8	2	5	112	133	138	81	93	91	128	154
U00096.2	464069	G	C	upstream_gene_variant	cof	gene-b0446	c.-2567G>C		0.00892857	0.0137931	0.0437956	0	0.0531915	0.0505051	0.00757576	0.0516129	1	2	6	0	5	5	1	8	111	143	131	82	89	94	131	147
U00096.2	464079	C	A	missense_variant	queC	gene-b0444	c.693G>T	p.Arg231Ser	0.0181818	0.0855263	0.0447761	0.0697674	0.0430108	0.02	0.0294118	0.0555556	2	13	6	6	4	2	4	9	108	139	128	80	89	98	132	153
U00096.2	464081	T	A	missense_variant	queC	gene-b0444	c.691A>T	p.Arg231Trp	0.0185185	0.0264901	0.0151515	0.0813953	0.0107527	0.0618557	0.0294118	0.0443038	2	4	2	7	1	6	4	7	106	147	130	79	92	91	132	151
U00096.2	464090	T	G	missense_variant	queC	gene-b0444	c.682A>C	p.Thr228Pro	0.0272727	0.04	0.0387597	0.0681818	0.0408163	0.0526316	0.0466667	0.0584416	3	6	5	6	4	5	7	9	107	144	124	82	94	90	143	145
U00096.2	464094	C	A	missense_variant	queC	gene-b0444	c.678G>T	p.Gln226His	0.00917431	0.047619	0.0322581	0.0235294	0.0315789	0.032967	0.041958	0.0540541	1	7	4	2	3	3	6	8	108	140	120	83	92	88	137	140
U00096.2	464117	T	G	missense_variant	queC	gene-b0444	c.655A>C	p.Thr219Pro	0.00925926	0.00746269	0.025	0.0229885	0.0227273	0.0104167	0	0.057971	1	1	3	2	2	1	0	8	107	133	117	85	86	95	141	130
U00096.2	464121	T	G	missense_variant	queC	gene-b0444	c.651A>C	p.Lys217Asn	0.00961538	0.0447761	0.023622	0.0246914	0.0574713	0.0294118	0.0364964	0.056338	1	6	3	2	5	3	5	8	103	128	124	79	82	99	132	134
U00096.2	465234	C	A	stop_gained	ybaE	gene-b0445	c.1303G>T	p.Glu435*	0.0457516	0.0212766	0.0266667	0.0357143	0.0272727	0.03125	0.0374332	0.0506329	7	4	4	4	3	4	7	8	146	184	146	108	107	124	180	150
U00096.2	466470	T	A	missense_variant	ybaE	gene-b0445	c.67A>T	p.Thr23Ser	0.020979	0.0225989	0.0193548	0.0449438	0.00934579	0.0367647	0.0591133	0.0116279	3	4	3	4	1	5	12	2	140	173	152	85	106	131	191	170
U00096.2	469815	A	C	missense_variant	mdlA	gene-b0448	c.1721A>C	p.Glu574Ala	0.0467836	0.031746	0.0473373	0.0165289	0.04	0.0536913	0.0215054	0.0368421	8	6	8	2	4	8	4	7	163	183	161	119	96	141	182	183
U00096.2	469834	T	G	synonymous_variant	mdlA	gene-b0448	c.1740T>G	p.Ala580Ala	0.0123457	0.0276243	0.0191083	0.0185185	0.0412371	0.0273973	0.0523256	0.0263158	2	5	3	2	4	4	9	5	160	176	154	106	93	142	163	185
U00096.2	469838	G	T	stop_gained	mdlA	gene-b0448	c.1744G>T	p.Glu582*	0.0304878	0.0223464	0.0328947	0.0181818	0.0315789	0.0555556	0.035503	0.0107527	5	4	5	2	3	8	6	2	159	175	147	108	92	136	163	184
U00096.2	472057	A	C	missense_variant	glnK	gene-b0450	c.236A>C	p.Lys79Thr	0.0462963	0.034965	0.0307692	0.0458716	0.0659341	0.0190476	0	0.0222222	5	5	4	5	6	2	0	3	103	138	126	104	85	103	140	132
U00096.2	472065	T	A	missense_variant	glnK	gene-b0450	c.244T>A	p.Tyr82Asn	0.0183486	0.05	0.0461538	0.0655738	0.0425532	0.0280374	0.0352113	0.0208333	2	7	6	8	4	3	5	3	107	133	124	114	90	104	137	141
U00096.2	472072	G	T	missense_variant	glnK	gene-b0450	c.251G>T	p.Gly84Val	0.0857143	0.0833333	0.108527	0.113043	0.0777778	0.0707071	0.0597015	0.121429	9	11	14	13	7	7	8	17	96	121	115	102	83	92	126	123
U00096.2	472088	C	A	synonymous_variant	glnK	gene-b0450	c.267C>A	p.Gly89Gly	0.0357143	0.0606061	0.0298507	0.0603448	0.0526316	0.0490196	0.0567376	0.125828	4	8	4	7	5	5	8	19	108	124	130	109	90	97	133	132
U00096.2	472104	G	T	stop_gained	glnK	gene-b0450	c.283G>T	p.Glu95*	0.159292	0.157895	0.119718	0.172131	0.141414	0.134615	0.120805	0.228916	18	21	17	21	14	14	18	38	95	112	125	101	85	90	131	128
U00096.2	472106	A	T	missense_variant	glnK	gene-b0450	c.285A>T	p.Glu95Asp	0.0265487	0.0373134	0.027972	0.0325203	0.0505051	0.00970874	0.0536913	0.0301205	3	5	4	4	5	1	8	5	110	129	139	119	94	102	141	161
U00096.2	472109	G	C	missense_variant	glnK	gene-b0450	c.288G>C	p.Leu96Phe	0.0192308	0.057377	0.015748	0.026087	0.0454545	0.0416667	0.0141844	0.025974	2	7	2	3	4	4	2	4	102	115	125	112	84	92	139	150
U00096.2	472110	C	A	missense_variant	glnK	gene-b0450	c.289C>A	p.Gln97Lys	0	0.024	0.0538462	0.0168067	0.0224719	0.030303	0.0277778	0.0127389	0	3	7	2	2	3	4	2	105	122	123	117	87	96	140	155
U00096.2	472112	A	C	missense_variant	glnK	gene-b0450	c.291A>C	p.Gln97His	0.038835	0.0819672	0.0384615	0.0338983	0.0337079	0.0612245	0.020979	0.0448718	4	10	5	4	3	6	3	7	99	112	125	114	86	92	140	149
U00096.2	472118	C	A	synonymous_variant	glnK	gene-b0450	c.297C>A	p.Val99Val	0.0103093	0.0438596	0.048	0.0769231	0.0506329	0.043956	0.0227273	0.0714286	1	5	6	8	4	4	3	10	96	109	119	96	75	87	129	130
U00096.2	472119	A	T	missense_variant	glnK	gene-b0450	c.298A>T	p.Ile100Phe	0.0618557	0.026087	0.0714286	0.0288462	0.0759494	0.021978	0.0671642	0.0347222	6	3	9	3	6	2	9	5	91	112	117	101	73	89	125	139
U00096.2	472123	G	T	missense_variant	glnK	gene-b0450	c.302G>T	p.Arg101Leu	0.0510204	0.0877193	0.0852713	0.107843	0.102564	0.0444444	0.0538462	0.0507246	5	10	11	11	8	4	7	7	93	104	118	91	70	86	123	131
U00096.2	472125	A	T	missense_variant	glnK	gene-b0450	c.304A>T	p.Ile102Phe	0.103093	0.0434783	0.0692308	0.0392157	0.0519481	0.0217391	0.0746269	0.0567376	10	5	9	4	4	2	10	8	87	110	121	98	73	90	124	133
U00096.2	472129	G	T	missense_variant	glnK	gene-b0450	c.308G>T	p.Arg103Leu	0.0652174	0.0363636	0	0.0204082	0.0533333	0.045977	0.0298507	0.0681818	6	4	0	2	4	4	4	9	86	106	126	96	71	83	130	123
U00096.2	472130	T	A	synonymous_variant	glnK	gene-b0450	c.309T>A	p.Arg103Arg	0.106383	0.0733945	0.0873016	0.10101	0.106667	0.091954	0.0676692	0.102941	10	8	11	10	8	8	9	14	84	101	115	89	67	79	124	122
U00096.2	472131	A	C	missense_variant	glnK	gene-b0450	c.310A>C	p.Thr104Pro	0.0860215	0.100917	0.0873016	0.121212	0.0540541	0.162791	0.0814815	0.132353	8	11	11	12	4	14	11	18	85	98	115	87	70	72	124	118
U00096.2	472137	G	T	stop_gained	glnK	gene-b0450	c.316G>T	p.Glu106*	0.0333333	0.0654206	0.05	0.0309278	0.0547945	0.0731707	0.0522388	0.0681818	3	7	6	3	4	6	7	9	87	100	114	94	69	76	127	123
U00096.2	472138	AA	AC	missense_variant	glnK	gene-b0450	c.318A>C	p.Glu106Asp	0.0588235	0.0666667	0.059322	0.09	0.138889	0.108434	0.047619	0.130769	5	7	7	9	10	9	6	17	80	98	111	91	62	74	120	113
U00096.2	477733	A	T	missense_variant	ylaB	gene-b0457	c.109T>A	p.Phe37Ile	0	0.00584795	0.0136986	0	0.0186916	0.0598291	0.00595238	0.00699301	0	1	2	0	2	7	1	1	130	170	144	99	105	110	167	142
U00096.2	480353	A	T	upstream_gene_variant	ybaZ	gene-b0454	c.-4758T>A		0.00606061	0.00558659	0.00571429	0.00671141	0.0508475	0.020979	0.00952381	0.0049505	1	1	1	1	6	3	2	1	164	178	174	148	112	140	208	201
U00096.2	481270	G	T	synonymous_variant	acrB	gene-b0462	c.2358C>A	p.Ile786Ile	0.0214286	0.0218978	0.0503145	0.0412371	0	0.046875	0.0418848	0.0340136	3	3	8	4	0	6	8	5	137	134	151	93	88	122	183	142
U00096.2	481392	T	A	missense_variant	acrB	gene-b0462	c.2236A>T	p.Ile746Phe	0.0300752	0.0253165	0.0206897	0	0.05	0.0373832	0.0348837	0.025641	4	4	3	0	4	4	6	4	129	154	142	78	76	103	166	152
U00096.2	481609	T	A	missense_variant	acrB	gene-b0462	c.2019A>T	p.Glu673Asp	0.00724638	0.00588235	0.0129032	0.0618557	0.00819672	0.0162602	0.0114943	0.00694444	1	1	2	6	1	2	2	1	137	169	153	91	121	121	172	143
U00096.2	482776	T	G	missense_variant	acrB	gene-b0462	c.852A>C	p.Gln284His	0	0.00552486	0	0	0	0	0.356643	0	0	1	0	0	0	0	51	0	124	180	140	89	99	113	92	151
U00096.2	482787	A	T	missense_variant	acrB	gene-b0462	c.841T>A	p.Phe281Ile	0.0078125	0.00502513	0.0130719	0.0103093	0.00943396	0.0078125	0	0.748503	1	1	2	1	1	1	0	125	127	198	151	96	105	127	164	42
U00096.2	483248	A	C	missense_variant	acrB	gene-b0462	c.380T>G	p.Val127Gly	0	0	0	0	0	0.00632911	0.0666667	0.0310881	0	0	0	0	0	1	16	6	164	244	167	118	128	157	224	187
U00096.2	484940	ATTCA	ATCA	upstream_gene_variant	acrB	gene-b0462	c.-1315delA		0	0	0	0	0.61165	0	0.989583	0	0	0	0	0	63	0	190	0	138	173	194	105	40	77	2	164
U00096.2	485076	C	A	missense_variant	acrR	gene-b0464	c.92C>A	p.Ser31Tyr	0	0	0	0	0.227642	0	0	0	0	0	0	0	28	0	0	0	151	186	198	106	95	129	213	145
U00096.2	485756	C	A	upstream_gene_variant	acrB	gene-b0462	c.-2129G>T		0.00847458	0.00534759	0.013986	0.00980392	0.0574713	0.00769231	0.0133333	0	1	1	2	1	5	1	2	0	117	186	141	101	82	129	148	187
U00096.2	488035	T	A	missense_variant	mscK	gene-b0465	c.2276T>A	p.Leu759Gln	0.026087	0.0315789	0.0405405	0.0571429	0.0361446	0.0576923	0.0368098	0.0338983	3	6	6	6	3	6	6	6	112	184	142	99	80	98	157	171
U00096.2	488042	T	G	synonymous_variant	mscK	gene-b0465	c.2283T>G	p.Arg761Arg	0.045045	0.0543478	0.0604027	0.0900901	0.134146	0.03	0.0613497	0.0542169	5	10	9	10	11	3	10	9	106	174	140	101	71	97	153	157
U00096.2	488051	T	A	missense_variant	mscK	gene-b0465	c.2292T>A	p.Asn764Lys	0.0789474	0.0473684	0.0666667	0.0714286	0.047619	0.0891089	0.0658683	0.0424242	9	9	10	8	4	9	11	7	105	181	140	104	80	92	156	158
U00096.2	488052	C	A	missense_variant	mscK	gene-b0465	c.2293C>A	p.Leu765Met	0.019802	0.0424242	0.0661765	0.039604	0.04	0.0240964	0.048951	0.0394737	2	7	9	4	3	2	7	6	99	158	127	97	72	81	136	146
U00096.2	488053	T	A	missense_variant	mscK	gene-b0465	c.2294T>A	p.Leu765Gln	0.0490196	0.0432099	0.0597015	0.039604	0.0547945	0.0588235	0.0285714	0.0201342	5	7	8	4	4	5	4	3	97	155	126	97	69	80	136	146
U00096.2	488056	T	G	missense_variant	mscK	gene-b0465	c.2297T>G	p.Val766Gly	0.00943396	0.047619	0.057971	0.0291262	0.012987	0.0340909	0.034965	0.0375	1	8	8	3	1	3	5	6	105	160	130	100	76	85	138	154
U00096.2	488058	A	T	stop_gained	mscK	gene-b0465	c.2299A>T	p.Lys767*	0.038835	0.0184049	0.0298507	0.0510204	0.0135135	0.0119048	0.0431655	0.0322581	4	3	4	5	1	1	6	5	99	160	130	93	73	83	133	150
U00096.2	488087	G	C	synonymous_variant	mscK	gene-b0465	c.2328G>C	p.Pro776Pro	0.00892857	0.0363636	0	0.0277778	0.0481928	0.0638298	0.0138889	0.0243902	1	6	0	3	4	6	2	4	111	159	132	105	79	88	142	160
U00096.2	488097	A	C	missense_variant	mscK	gene-b0465	c.2338A>C	p.Thr780Pro	0.0517241	0.0526316	0.0638298	0.0454545	0.123596	0.0408163	0.0754717	0.0481928	6	9	9	5	11	4	12	8	110	162	132	105	78	94	147	158
U00096.2	488102	T	A	synonymous_variant	mscK	gene-b0465	c.2343T>A	p.Ile781Ile	0	0.0233918	0.00662252	0.00925926	0.0581395	0.030303	0	0.0116279	0	4	1	1	5	3	0	2	118	167	150	107	81	96	160	170
U00096.2	488103	G	T	missense_variant	mscK	gene-b0465	c.2344G>T	p.Ala782Ser	0.0166667	0.0526316	0.013245	0.0275229	0.0465116	0.02	0.03125	0.0176471	2	9	2	3	4	2	5	3	118	162	149	106	82	98	155	167
U00096.2	488107	T	A	missense_variant	mscK	gene-b0465	c.2348T>A	p.Leu783Gln	0.0173913	0.0511364	0.0596026	0.0714286	0.0119048	0.0408163	0.0379747	0.0481928	2	9	9	8	1	4	6	8	113	167	142	104	83	94	152	158
U00096.2	492714	G	T	stop_gained	dnaX	gene-b0470	c.1399G>T	p.Glu467*	0.0212766	0.0372093	0.0118343	0.0188679	0.0327869	0.0258621	0.0534759	0.0223464	3	8	2	2	4	3	10	4	138	207	167	104	118	113	177	175
U00096.2	492737	A	C	missense_variant	dnaX	gene-b0470	c.1422A>C	p.Glu474Asp	0.0592593	0.0283019	0.0432099	0.0462963	0.0416667	0.0384615	0.0659341	0.0564972	8	6	7	5	5	4	12	10	127	206	155	103	115	100	170	167
U00096.2	492767	G	T	synonymous_variant	dnaX	gene-b0470	c.1452G>T	p.Val484Val	0.0292398	0.041841	0.0294118	0.0650407	0.0393701	0.0307692	0.0191388	0.0430622	5	10	6	8	5	4	4	9	166	229	198	115	122	126	205	200
U00096.2	492773	G	C	missense_variant	dnaX	gene-b0470	c.1458G>C	p.Gln486His	0.0273973	0.0363636	0.0427807	0.0695652	0.0330579	0.0176991	0.0481283	0.0646766	4	8	8	8	4	2	9	13	142	212	179	107	117	111	178	188
U00096.2	492774	C	A	missense_variant	dnaX	gene-b0470	c.1459C>A	p.Gln487Lys	0.0410959	0.05	0.0378378	0.0521739	0.0655738	0.0438596	0.0531915	0.0547264	6	11	7	6	8	5	10	11	140	209	178	109	114	109	178	190
U00096.2	492780	G	C	missense_variant	dnaX	gene-b0470	c.1465G>C	p.Glu489Gln	0.0208333	0.0444444	0.026738	0.034188	0.032	0.034188	0.026738	0.0582524	3	10	5	4	4	4	5	12	141	215	182	113	121	113	182	194
U00096.2	492782	A	C	missense_variant	dnaX	gene-b0470	c.1467A>C	p.Glu489Asp	0.0559441	0.0377358	0.0449438	0.0265487	0.0347826	0.0598291	0.0652174	0.0729167	8	8	8	3	4	7	12	14	135	204	170	110	111	110	172	178
U00096.2	492784	T	G	missense_variant	dnaX	gene-b0470	c.1469T>G	p.Val490Gly	0.027972	0.0272727	0.0384615	0.0517241	0.032	0.0487805	0.0362694	0.044335	4	6	7	6	4	6	7	9	139	214	175	110	121	117	186	194
U00096.2	492787	T	G	missense_variant	dnaX	gene-b0470	c.1472T>G	p.Val491Gly	0.0785714	0.0616114	0.0722222	0.0357143	0.0333333	0.0725806	0.0860215	0.0964467	11	13	13	4	4	9	16	19	129	198	167	108	116	115	170	178
U00096.2	496775	A	T	missense_variant	adk	gene-b0474	c.377A>T	p.His126Leu	0.0143885	0.0457516	0.0745342	0.0178571	0.00917431	0.0275229	0.0240964	0.0130719	2	7	12	2	1	3	4	2	137	146	149	110	108	106	162	151
U00096.2	496796	A	T	missense_variant	adk	gene-b0474	c.398A>T	p.Tyr133Phe	0.0403226	0.0961538	0.0201342	0.0625	0.049505	0.0727273	0.0657895	0.0212766	5	15	3	6	5	8	10	3	119	141	146	90	96	102	142	138
U00096.2	496798	C	A	missense_variant	adk	gene-b0474	c.400C>A	p.His134Asn	0.0661157	0.0921053	0.0410959	0.0744681	0.07	0.0833333	0.0608108	0.080292	8	14	6	7	7	9	9	11	113	138	140	87	93	99	139	126
U00096.2	496804	A	T	stop_gained	adk	gene-b0474	c.406A>T	p.Lys136*	0	0.0258065	0.0604027	0.0196078	0.030303	0.0277778	0.0592105	0.0285714	0	4	9	2	3	3	9	4	116	151	140	100	96	105	143	136
U00096.2	496809	C	A	missense_variant	adk	gene-b0474	c.411C>A	p.Phe137Leu	0.123894	0.0952381	0.111111	0.116505	0.0631579	0.0873786	0.136054	0.0447761	14	14	16	12	6	9	20	6	99	133	128	91	89	94	127	128
U00096.2	496812	T	A	missense_variant	adk	gene-b0474	c.414T>A	p.Asn138Lys	0.0636364	0.0482759	0.0482759	0.05	0.0319149	0.0288462	0.0283688	0.0530303	7	7	7	5	3	3	4	7	103	138	138	95	91	101	137	125
U00096.2	496813	C	A	missense_variant	adk	gene-b0474	c.415C>A	p.Pro139Thr	0.0727273	0.0413793	0.0416667	0.0714286	0.043956	0.0480769	0.0285714	0.0227273	8	6	6	7	4	5	4	3	102	139	138	91	87	99	136	129
U00096.2	496818	G	T	synonymous_variant	adk	gene-b0474	c.420G>T	p.Pro140Pro	0.0727273	0.070922	0.0275862	0.0416667	0.032967	0.0380952	0.0218978	0.0661765	8	10	4	4	3	4	3	9	102	131	141	92	88	101	134	127
U00096.2	496821	A	T	missense_variant	adk	gene-b0474	c.423A>T	p.Lys141Asn	0.0720721	0.0616438	0.0387097	0.03125	0.0204082	0.0642202	0.0208333	0.0544218	8	9	6	3	2	7	3	8	103	137	149	93	96	102	141	139
U00096.2	496824	A	T	synonymous_variant	adk	gene-b0474	c.426A>T	p.Val142Val	0.0530973	0.0416667	0.0328947	0.020202	0.0515464	0.0458716	0.0347222	0.0137931	6	6	5	2	5	5	5	2	107	138	147	97	92	104	139	143
U00096.2	496825	G	T	stop_gained	adk	gene-b0474	c.427G>T	p.Glu143*	0.0446429	0.0431655	0.0536913	0.040404	0.03125	0.0666667	0.0486111	0.0638298	5	6	8	4	3	7	7	9	107	133	141	95	93	98	137	132
U00096.2	496827	A	T	missense_variant	adk	gene-b0474	c.429A>T	p.Glu143Asp	0.0431034	0.0283688	0.02	0.029703	0.0215054	0.0747664	0.0342466	0.0492958	5	4	3	3	2	8	5	7	111	137	147	98	91	99	141	135
U00096.2	496833	A	T	missense_variant	adk	gene-b0474	c.435A>T	p.Lys145Asn	0.00862069	0.0289855	0.0463576	0.00990099	0.0196078	0.0550459	0.0134228	0.0143885	1	4	7	1	2	6	2	2	115	134	144	100	100	103	147	137
U00096.2	496843	A	T	missense_variant	adk	gene-b0474	c.445A>T	p.Thr149Ser	0.0172414	0.0300752	0.0460526	0.04	0.0294118	0.0357143	0.0533333	0.0410959	2	4	7	4	3	4	8	6	114	129	145	96	99	108	142	140
U00096.2	496945	T	A	missense_variant	adk	gene-b0474	c.547T>A	p.Ser183Thr	0.00813008	0.025641	0.0245399	0.0526316	0.0190476	0.024	0	0.0235294	1	4	4	5	2	3	0	4	122	152	159	90	103	122	160	166
U00096.2	501068	C	A	missense_variant	ybaL	gene-b0478	c.1395G>T	p.Leu465Phe	0.0151515	0.00628931	0.0070922	0.0121951	0.0588235	0.00952381	0.00657895	0	2	1	1	1	4	1	1	0	130	158	140	81	64	104	151	141
U00096.2	501139	G	T	missense_variant	ybaL	gene-b0478	c.1324C>A	p.Pro442Thr	0.0421053	0.0241935	0.0555556	0.0298507	0.0163934	0.05	0.028777	0.0363636	4	3	7	2	1	4	4	4	91	121	119	65	60	76	135	106
U00096.2	501148	A	T	missense_variant	ybaL	gene-b0478	c.1315T>A	p.Ser439Thr	0.029703	0.0163934	0.00787402	0.0147059	0.0153846	0.0365854	0	0.0648148	3	2	1	1	1	3	0	7	98	120	126	67	64	79	136	101
U00096.2	501153	A	T	missense_variant	ybaL	gene-b0478	c.1310T>A	p.Leu437His	0.0515464	0.0178571	0.016129	0.0149254	0.015873	0.0533333	0	0.010101	5	2	2	1	1	4	0	1	92	110	122	66	62	71	132	98
U00096.2	501157	A	T	missense_variant	ybaL	gene-b0478	c.1306T>A	p.Leu436Met	0.00970874	0.0416667	0.0483871	0.0144928	0	0.0131579	0.0145985	0.0686275	1	5	6	1	0	1	2	7	102	115	118	68	66	75	135	95
U00096.2	501171	A	T	missense_variant	ybaL	gene-b0478	c.1292T>A	p.Leu431Gln	0.00980392	0.0325203	0.0322581	0	0	0.05	0.00719424	0.0384615	1	4	4	0	0	4	1	4	101	119	120	65	67	76	138	100
U00096.2	505422	T	A	missense_variant	ushA	gene-b0480	c.1285T>A	p.Phe429Ile	0	0.0070922	0.00653595	0.00892857	0.0625	0.0175439	0.00675676	0.00714286	0	1	1	1	6	2	1	1	145	140	152	111	90	112	147	139
U00096.2	505763	A	T	missense_variant	ushA	gene-b0480	c.1626A>T	p.Glu542Asp	0	0.016129	0.0159574	0.0588235	0.00892857	0.00862069	0.0116959	0.0119048	0	3	3	5	1	1	2	2	149	183	185	80	111	115	169	166
U00096.2	511777	T	A	missense_variant	glsA	gene-b0485	c.913T>A	p.Tyr305Asn	0	0.00666667	0.00729927	0.0222222	0.0526316	0.0183486	0	0	0	1	1	2	4	2	0	0	119	149	136	88	72	107	131	134
U00096.2	511790	A	T	missense_variant	glsA	gene-b0485	c.926A>T	p.Lys309Met	0.0166667	0.0145985	0.0163934	0.0348837	0.0131579	0.0576923	0.0230769	0.030303	2	2	2	3	1	6	3	4	118	135	120	83	75	98	127	128
U00096.2	511826	T	A	synonymous_variant	ybaT	gene-b0486	c.27T>A	p.Gly9Gly	0.0384615	0.0491803	0.0545455	0.0232558	0.0289855	0.0515464	0.0232558	0.0569106	4	6	6	2	2	5	3	7	100	116	104	84	67	92	126	116
U00096.2	511842	C	A	missense_variant	ybaT	gene-b0486	c.43C>A	p.Leu15Ile	0.026087	0.030303	0.0178571	0.0555556	0.025	0.00917431	0.0347222	0.0514706	3	4	2	5	2	1	5	7	112	128	110	85	78	108	139	129
U00096.2	511844	A	T	synonymous_variant	ybaT	gene-b0486	c.45A>T	p.Leu15Leu	0.0413223	0.0514706	0.0707965	0.0212766	0.0357143	0.0178571	0.0604027	0.0719424	5	7	8	2	3	2	9	10	116	129	105	92	81	110	140	129
U00096.2	511852	T	G	missense_variant	ybaT	gene-b0486	c.53T>G	p.Val18Gly	0.0380952	0.0409836	0.0288462	0.0568182	0.0125	0.020202	0.0153846	0.00833333	4	5	3	5	1	2	2	1	101	117	101	83	79	97	128	119
U00096.2	511860	A	T	missense_variant	ybaT	gene-b0486	c.61A>T	p.Ile21Phe	0.0490196	0.0330579	0.0660377	0.0549451	0.012987	0.0631579	0.0472441	0.0169492	5	4	7	5	1	6	6	2	97	117	99	86	76	89	121	116
U00096.2	511862	C	G	missense_variant	ybaT	gene-b0486	c.63C>G	p.Ile21Met	0.0392157	0.0330579	0.0566038	0.0888889	0	0.0421053	0.0314961	0.00847458	4	4	6	8	0	4	4	1	98	117	100	82	77	91	123	117
U00096.2	511866	A	T	missense_variant	ybaT	gene-b0486	c.67A>T	p.Ile23Phe	0.0952381	0.023622	0.0636364	0.0434783	0.0487805	0.134021	0.129771	0.0629921	10	3	7	4	4	13	17	8	95	124	103	88	78	84	114	119
U00096.2	511868	T	G	missense_variant	ybaT	gene-b0486	c.69T>G	p.Ile23Met	0.0377358	0.0234375	0.0540541	0.0111111	0.0121951	0.0309278	0.0227273	0.023622	4	3	6	1	1	3	3	3	102	125	105	89	81	94	129	124
U00096.2	511873	C	A	missense_variant	ybaT	gene-b0486	c.74C>A	p.Ala25Glu	0.0480769	0.00787402	0.0181818	0.0555556	0.0375	0.0531915	0.04	0.0390625	5	1	2	5	3	5	5	5	99	126	108	85	77	89	120	123
U00096.2	511875	A	T	missense_variant	ybaT	gene-b0486	c.76A>T	p.Met26Leu	0.106796	0.0625	0.0909091	0.0666667	0.0632911	0.141304	0.0826446	0.078125	11	8	10	6	5	13	10	10	92	120	100	84	74	79	111	118
U00096.2	511877	GGT	GGG	missense_variant	ybaT	gene-b0486	c.80T>G	p.Val27Gly	0.18	0.144068	0.165049	0.129412	0.103896	0.125	0.0916667	0.119048	18	17	17	11	8	11	11	15	82	101	86	74	69	77	109	111
U00096.2	511885	C	G	missense_variant	ybaT	gene-b0486	c.86C>G	p.Ala29Gly	0.0306122	0.0247934	0.0380952	0.0227273	0.0240964	0.0555556	0.0252101	0.0229008	3	3	4	2	2	5	3	3	95	118	101	86	81	85	116	128
U00096.2	511889	G	C	synonymous_variant	ybaT	gene-b0486	c.90G>C	p.Gly30Gly	0.0309278	0.0403226	0.0280374	0.0227273	0.0344828	0.0561798	0.0254237	0.0153846	3	5	3	2	3	5	3	2	94	119	104	86	84	84	115	128
U00096.2	512071	C	A	stop_gained	ybaT	gene-b0486	c.272C>A	p.Ser91*	0.0642202	0.0416667	0.0517241	0.0229885	0.0425532	0.0561798	0.0529801	0.0305344	7	6	6	2	4	5	8	4	102	138	110	85	90	84	143	127
U00096.2	512092	A	T	missense_variant	ybaT	gene-b0486	c.293A>T	p.Tyr98Phe	0.0689655	0.0215827	0.0166667	0.0105263	0.0105263	0.0105263	0.0184049	0.0205479	8	3	2	1	1	1	3	3	108	136	118	94	94	94	160	143
U00096.2	516117	G	T	missense_variant	ybbM	gene-b0491	c.311G>T	p.Gly104Val	0.0283019	0.0125	0.0130719	0.0617284	0.00900901	0	0	0.0116959	3	2	2	5	1	0	0	2	103	158	151	76	110	115	161	169
U00096.2	517531	C	A	upstream_gene_variant	ybbJ	gene-b0488	c.-3448G>T		0.024	0.0526316	0.0322581	0.0594059	0.0315789	0.0258621	0.0384615	0.0479042	3	9	5	6	3	3	6	8	122	162	150	95	92	113	150	159
U00096.2	517571	T	A	missense_variant	ybbO	gene-b0493	c.803A>T	p.Gln268Leu	0.0569106	0.0177515	0.0243902	0.00884956	0.0224719	0.0145985	0.0191083	0.0444444	7	3	4	1	2	2	3	8	116	166	160	112	87	135	154	172
U00096.2	517850	A	T	missense_variant	ybbO	gene-b0493	c.524T>A	p.Met175Lys	0.0254237	0.0134228	0.0179641	0.0462963	0.0526316	0	0	0.015625	3	2	3	5	5	0	0	2	115	147	164	103	90	132	162	126
U00096.2	518270	A	T	stop_gained	ybbO	gene-b0493	c.104T>A	p.Leu35*	0.0526316	0.00657895	0.0206897	0.0212766	0.027027	0	0.0129032	0.00833333	6	1	3	2	2	0	2	1	108	151	142	92	72	100	153	119
U00096.2	525392	A	T	missense_variant	rhsD	gene-b0497	c.2908A>T	p.Thr970Ser	0	0	0.0263158	0	0.0625	0.0416667	0	0	0	0	1	0	1	1	0	0	36	37	37	18	15	23	27	31
U00096.2	525399	A	T	missense_variant	rhsD	gene-b0497	c.2915A>T	p.Asp972Val	0	0	0	0	0.0714286	0.0416667	0	0	0	0	0	0	1	1	0	0	35	35	37	17	13	23	28	31
U00096.2	525400	C	G	missense_variant	rhsD	gene-b0497	c.2916C>G	p.Asp972Glu	0	0	0	0.0625	0	0.0416667	0	0	0	0	0	1	0	1	0	0	35	35	38	15	14	23	28	29
U00096.2	527354	A	T	upstream_gene_variant	ybbD	ybbD	n.-510A>T		0.00757576	0	0.0162602	0.0512821	0	0.0598291	0.012987	0.0134228	1	0	2	4	0	7	2	2	131	147	121	74	77	110	152	147
U00096.2	538240	T	A	missense_variant	ybbW	gene-b0511	c.1384T>A	p.Phe462Ile	0.00970874	0.0291971	0	0	0.05	0.00892857	0	0.0136986	1	4	0	0	3	1	0	2	102	133	151	85	57	111	134	144
U00096.2	538255	T	A	missense_variant	ybbW	gene-b0511	c.1399T>A	p.Leu467Ile	0	0.0140845	0.012987	0.0114943	0.0517241	0.016	0	0.0137931	0	2	2	1	3	2	0	2	99	140	152	86	55	123	148	143
U00096.2	547362	T	A	missense_variant	fdrA	gene-b0518	c.1459T>A	p.Leu487Met	0.0596026	0.0410959	0.0486111	0.0431034	0.0107527	0.0620155	0.0502793	0.0574713	9	9	7	5	1	8	9	10	142	210	137	111	92	121	170	164
U00096.2	547383	C	A	missense_variant	fdrA	gene-b0518	c.1480C>A	p.His494Asn	0.0324675	0.0363636	0.0344828	0.0608696	0.0309278	0.0461538	0.0274725	0.0295858	5	8	5	7	3	6	5	5	149	212	140	108	94	124	177	164
U00096.2	547694	A	G	upstream_gene_variant	ylbA	gene-b0515	c.-4424T>C		1	1	0.992647	1	1	0.992593	1	1	150	168	135	102	86	134	148	153	0	0	1	0	0	1	0	0
U00096.2	547831	AGGGGAAG	AGGGGGAAG	upstream_gene_variant	ylbA	gene-b0515	c.-4566_-4565insC		1	0.992908	1	0.990099	1	0.991597	0.993506	1	130	140	135	100	92	118	153	155	0	1	0	1	0	1	1	0
U00096.2	548772	T	A	upstream_gene_variant	allC	gene-b0516	c.-4256A>T		0.00826446	0.0177515	0.00649351	0.0533333	0.0105263	0	0.0104712	0	1	3	1	4	1	0	2	0	120	166	153	71	94	128	189	154
U00096.2	552001	A	T	missense_variant	purE	gene-b0523	c.323T>A	p.Val108Glu	0.0547945	0.0289017	0.0625	0.0462963	0.0288462	0.0628931	0.0342857	0.0384615	8	5	11	5	3	10	6	7	138	168	165	103	101	149	169	175
U00096.2	554933	A	T	missense_variant	cysS	gene-b0526	c.1100A>T	p.Asn367Ile	0.0509554	0.021164	0.070922	0.0412371	0.042735	0.0610687	0.0235294	0.043956	8	4	10	4	5	8	4	8	149	185	131	93	112	123	166	174
U00096.2	555651	T	A	synonymous_variant	ybcI	gene-b0527	c.126A>T	p.Val42Val	0.0363636	0.0208333	0	0.0595238	0	0.0186916	0.0201342	0	4	3	0	5	0	2	3	0	106	141	135	79	58	105	146	145
U00096.2	555812	A	T	upstream_gene_variant	purK	gene-b0522	c.-3995T>A		0.0102041	0.0126582	0.0201342	0.0526316	0.025641	0.0442478	0.0125786	0.0193548	1	2	3	5	2	5	2	3	97	156	146	90	76	108	157	152
U00096.2	566253	A	T	missense_variant	insE1	gene-b0540	c.189A>T	p.Glu63Asp	0	0.0333333	0	0.0666667	0	0	0	0.0333333	0	1	0	2	0	0	0	1	24	29	38	28	21	21	21	29
U00096.2	566260	A	T	missense_variant	insE1	gene-b0540	c.196A>T	p.Met66Leu	0	0.0333333	0	0.0333333	0	0.05	0	0	0	1	0	1	0	1	0	0	21	29	35	29	19	19	19	31
U00096.2	566272	A	T	missense_variant	insE1	gene-b0540	c.208A>T	p.Ile70Phe	0.0588235	0.047619	0	0	0	0	0	0	1	1	0	0	0	0	0	0	16	20	27	22	16	15	18	26
U00096.2	566284	A	T	stop_gained	insE1	gene-b0540	c.220A>T	p.Lys74*	0	0	0	0.047619	0	0	0.0588235	0	0	0	0	1	0	0	1	0	14	20	24	20	14	12	16	23
U00096.2	566286	A	C	missense_variant	insE1	gene-b0540	c.222A>C	p.Lys74Asn	0	0	0	0	0	0	0.111111	0	0	0	0	0	0	0	2	0	14	20	24	21	14	13	16	24
U00096.2	566300	A	T	missense_variant	insE1	gene-b0540	c.236A>T	p.Glu79Val	0.0769231	0	0	0	0	0	0.0714286	0	1	0	0	0	0	0	1	0	12	17	20	17	10	13	13	23
U00096.2	566961	T	A	missense_variant	insF1	gene-b0541	c.601T>A	p.Cys201Ser	0	0.05	0	0.0666667	0	0	0	0	0	2	0	1	0	0	0	0	27	38	36	14	16	28	31	33
U00096.2	566963	T	A	stop_gained	insF1	gene-b0541	c.603T>A	p.Cys201*	0.0357143	0	0.027027	0	0	0.0689655	0	0	1	0	1	0	0	2	0	0	27	44	36	15	15	27	34	34
U00096.2	566973	TAT	TAA	stop_gained	insF1	gene-b0541	c.615T>A	p.Tyr205*	0	0	0	0.142857	0	0	0.0588235	0	0	0	0	2	0	0	2	0	28	46	34	12	15	30	32	38
U00096.2	566976	C	A	missense_variant	insF1	gene-b0541	c.616C>A	p.Gln206Lys	0.0714286	0	0.0285714	0.0666667	0	0	0	0	2	0	1	1	0	0	0	0	26	46	34	14	15	28	34	37
U00096.2	566977	AG	AC	missense_variant	insF1	gene-b0541	c.618G>C	p.Gln206His	0.037037	0	0	0.0666667	0	0	0	0	1	0	0	1	0	0	0	0	26	46	35	14	15	28	34	37
U00096.2	566986	T	A	missense_variant	insF1	gene-b0541	c.626T>A	p.Leu209Gln	0	0	0	0.0666667	0	0.0344828	0	0.025	0	0	0	1	0	1	0	1	27	48	33	14	16	28	36	39
U00096.2	567001	T	A	missense_variant	insF1	gene-b0541	c.641T>A	p.Leu214Gln	0.0294118	0	0	0	0.0588235	0.030303	0.0263158	0	1	0	0	0	1	1	1	0	33	55	34	19	16	32	37	44
U00096.2	567005	T	A	synonymous_variant	insF1	gene-b0541	c.645T>A	p.Arg215Arg	0	0	0.0285714	0.0454545	0	0	0.0512821	0	0	0	1	1	0	0	2	0	36	56	34	21	16	34	37	44
U00096.2	567009	A	T	missense_variant	insF1	gene-b0541	c.649A>T	p.Ser217Cys	0	0	0	0	0.0588235	0	0.0238095	0.0227273	0	0	0	0	1	0	1	1	37	57	36	22	16	34	41	43
U00096.2	567118	T	A	missense_variant	insF1	gene-b0541	c.758T>A	p.Met253Lys	0.0212766	0.0185185	0.05	0.025641	0	0.0277778	0.0217391	0	1	1	2	1	0	1	1	0	46	53	38	38	19	35	45	39
U00096.2	568526	C	A	synonymous_variant	ybcK	gene-b0544	c.402C>A	p.Ala134Ala	0.0162602	0.0228571	0.032	0.0531915	0.0392157	0	0.0164835	0.0182927	2	4	4	5	4	0	3	3	121	171	121	89	98	130	179	161
U00096.2	568546	C	A	missense_variant	ybcK	gene-b0544	c.422C>A	p.Ala141Glu	0.031746	0.0628571	0.064	0.0531915	0.0444444	0.037594	0.0693642	0.0462428	4	11	8	5	4	5	12	8	122	164	117	89	86	128	161	165
U00096.2	568562	G	T	missense_variant	ybcK	gene-b0544	c.438G>T	p.Glu146Asp	0.0416667	0.0276243	0.0526316	0.0178571	0.0555556	0.0408163	0.0376344	0.0333333	6	5	7	2	6	6	7	6	138	176	126	110	102	141	179	174
U00096.2	568592	G	T	missense_variant	ybcK	gene-b0544	c.468G>T	p.Trp156Cys	0.04	0.037234	0.0642857	0.0350877	0.00970874	0.0318471	0.0434783	0.0331492	6	7	9	4	1	5	8	6	144	181	131	110	102	152	176	175
U00096.2	568595	G	T	missense_variant	ybcK	gene-b0544	c.471G>T	p.Lys157Asn	0.0394737	0.0412371	0.0638298	0.0588235	0.046729	0.025	0.0414508	0.0378378	6	8	9	7	5	4	8	7	146	186	132	112	102	156	185	178
U00096.2	573662	A	T	upstream_gene_variant	essD	gene-b0554	c.-2959A>T		0.0149254	0.016129	0.0124224	0	0.0581395	0.00833333	0.0160428	0.0233918	2	3	2	0	5	1	3	4	132	183	159	99	81	119	184	167
U00096.2	573968	A	T	missense_variant	insH1	gene-b0552	c.1009T>A	p.Ser337Thr	0.0571429	0.0384615	0	0	0.0322581	0	0.015873	0	2	2	0	0	1	0	1	0	33	50	52	33	30	53	62	54
U00096.2	574027	A	T	missense_variant	insH1	gene-b0552	c.950T>A	p.Met317Lys	0.04	0.0227273	0	0	0	0.0625	0	0	1	1	0	0	0	3	0	0	24	43	31	29	25	45	31	45
U00096.2	574033	A	T	missense_variant	insH1	gene-b0552	c.944T>A	p.Leu315Gln	0	0.05	0	0.037037	0	0.04	0	0	0	2	0	1	0	2	0	0	25	38	28	26	24	48	31	41
U00096.2	574075	A	T	missense_variant	insH1	gene-b0552	c.902T>A	p.Val301Glu	0	0.0294118	0.0952381	0	0.0833333	0	0	0	0	1	2	0	1	0	0	0	20	33	19	21	11	39	23	31
U00096.2	574084	A	T	missense_variant	insH1	gene-b0552	c.893T>A	p.Phe298Tyr	0	0.0571429	0.047619	0	0	0.025641	0.0454545	0	0	2	1	0	0	1	1	0	21	33	20	20	11	38	21	33
U00096.2	574106	A	T	missense_variant	insH1	gene-b0552	c.871T>A	p.Phe291Ile	0	0	0	0	0	0.0263158	0.105263	0	0	0	0	0	0	1	2	0	16	34	18	16	15	37	17	33
U00096.2	574117	A	T	missense_variant	insH1	gene-b0552	c.860T>A	p.Val287Glu	0.0588235	0	0	0	0	0	0	0.0606061	1	0	0	0	0	0	0	2	16	29	20	15	15	37	18	31
U00096.2	574128	G	T	synonymous_variant	insH1	gene-b0552	c.849C>A	p.Ile283Ile	0	0	0	0.1	0	0	0	0	0	0	0	1	0	0	0	0	10	21	15	9	11	22	11	20
U00096.2	574729	T	A	missense_variant	insH1	gene-b0552	c.248A>T	p.Asn83Ile	0.0526316	0	0	0.0909091	0.0833333	0	0	0	1	0	0	1	1	0	0	0	18	31	18	10	11	16	14	24
U00096.2	574730	T	A	missense_variant	insH1	gene-b0552	c.247A>T	p.Asn83Tyr	0	0.0322581	0	0	0.0833333	0	0	0	0	1	0	0	1	0	0	0	19	30	18	11	11	16	14	24
U00096.2	574735	C	A	missense_variant	insH1	gene-b0552	c.242G>T	p.Trp81Leu	0	0	0.0454545	0	0	0	0.0625	0	0	0	1	0	0	0	1	0	21	38	21	12	14	21	15	30
U00096.2	574738	T	A	missense_variant	insH1	gene-b0552	c.239A>T	p.His80Leu	0.05	0.105263	0	0	0	0	0	0	1	4	0	0	0	0	0	0	19	34	24	13	15	22	19	32
U00096.2	574754	T	A	missense_variant	insH1	gene-b0552	c.223A>T	p.Ile75Phe	0	0.0227273	0	0	0.0625	0	0	0.0263158	0	1	0	0	1	0	0	1	26	43	25	15	15	26	24	37
U00096.2	574777	T	A	missense_variant	insH1	gene-b0552	c.200A>T	p.Tyr67Phe	0.030303	0	0	0	0.05	0.030303	0	0	1	0	0	0	1	1	0	0	32	52	30	20	19	32	31	45
U00096.2	574820	T	A	missense_variant	insH1	gene-b0552	c.157A>T	p.Ile53Phe	0.025	0	0	0.0384615	0.0666667	0	0	0	1	0	0	1	2	0	0	0	39	62	37	25	28	45	41	53
U00096.2	574881	T	A	missense_variant	insH1	gene-b0552	c.96A>T	p.Arg32Ser	0.075	0	0.0196078	0	0.0243902	0	0.0338983	0	3	0	1	0	1	0	2	0	37	68	50	42	40	55	57	62
U00096.2	579900	G	T	upstream_gene_variant	nmpC	nmpC	n.-3852C>A		0.03125	0.025641	0.0616438	0.0813953	0.0253165	0.0185185	0.03125	0.0458015	4	4	9	7	2	2	4	6	124	152	137	79	77	106	124	125
U00096.2	579950	G	T	upstream_gene_variant	nmpC	nmpC	n.-3902C>A		0.035461	0.0451613	0.056338	0.0361446	0.0352941	0.0892857	0.0656934	0.103448	5	7	8	3	3	10	9	15	136	148	134	80	82	102	128	130
U00096.2	579952	A	T	upstream_gene_variant	nmpC	nmpC	n.-3904T>A		0.0291971	0.0397351	0.0592593	0.0365854	0.0481928	0.00909091	0.037037	0.0277778	4	6	8	3	4	1	5	4	133	145	127	79	79	109	130	140
U00096.2	579959	T	A	upstream_gene_variant	nmpC	nmpC	n.-3911A>T		0.0518519	0.0469799	0.0141844	0.0595238	0.0617284	0.0530973	0.048951	0.0547945	7	7	2	5	5	6	7	8	128	142	139	79	76	107	136	138
U00096.2	579964	T	A	upstream_gene_variant	nmpC	nmpC	n.-3916A>T		0.037037	0.0408163	0.0141844	0.0731707	0.0243902	0.0782609	0.0392157	0.0592105	5	6	2	6	2	9	6	9	130	141	139	76	80	106	147	143
U00096.2	579972	G	T	upstream_gene_variant	nmpC	nmpC	n.-3924C>A		0.0661765	0.0769231	0.0735294	0.0625	0.0365854	0.0471698	0.0460526	0.056338	9	11	10	5	3	5	7	8	127	132	126	75	79	101	145	134
U00096.2	579977	G	T	upstream_gene_variant	nmpC	nmpC	n.-3929C>A		0.0724638	0.0479452	0.0629921	0.025	0.0357143	0.0540541	0.0347222	0.0680272	10	7	8	2	3	6	5	10	128	139	119	78	81	105	139	137
U00096.2	579980	A	T	upstream_gene_variant	nmpC	nmpC	n.-3932T>A		0.0458015	0.0328947	0.0522388	0.0235294	0.0344828	0.0555556	0.0342466	0.0469799	6	5	7	2	3	6	5	7	125	147	127	83	84	102	141	142
U00096.2	579982	G	C	upstream_gene_variant	nmpC	nmpC	n.-3934C>G		0.070922	0.0392157	0.0769231	0.0697674	0.0786517	0.0636364	0.0457516	0.089172	10	6	11	6	7	7	7	14	131	147	132	80	82	103	146	143
U00096.2	589447	T	A	missense_variant	nfrA	gene-b0568	c.731A>T	p.Gln244Leu	0.0283688	0.0331492	0.0559006	0.0462963	0.0517241	0.0151515	0.0186047	0.0246914	4	6	9	5	6	2	4	4	137	175	152	103	110	130	211	158
U00096.2	600507	A	T	synonymous_variant	cusA	gene-b0575	c.2571A>T	p.Ala857Ala	0.00769231	0.00645161	0.0225564	0.0543478	0.0120482	0.00813008	0.0202703	0	1	1	3	5	1	1	3	0	129	154	130	87	82	122	145	125
U00096.2	601206	G	T	stop_gained	pheP	gene-b0576	c.25G>T	p.Glu9*	0.0304878	0.0186335	0.0218579	0.0181818	0.0373832	0.0232558	0.00653595	0.0650888	5	3	4	2	4	3	1	11	159	158	179	108	103	126	152	158
U00096.2	607396	A	T	missense_variant	insL1	gene-b0582	c.109A>T	p.Ile37Phe	0.0192308	0	0.0273973	0.0769231	0	0.0454545	0	0	1	0	2	3	0	2	0	0	51	70	71	36	30	42	54	47
U00096.2	607419	A	T	synonymous_variant	insL1	gene-b0582	c.132A>T	p.Leu44Leu	0	0	0.0138889	0.0810811	0	0.025	0.0204082	0.0217391	0	0	1	3	0	1	1	1	48	64	71	34	33	39	48	45
U00096.2	607460	G	T	missense_variant	insL1	gene-b0582	c.173G>T	p.Arg58Leu	0	0	0	0.0689655	0.0416667	0	0	0	0	0	0	2	1	0	0	0	27	53	50	27	23	24	41	35
U00096.2	607464	A	T	missense_variant	insL1	gene-b0582	c.177A>T	p.Glu59Asp	0	0	0.0208333	0.0357143	0.0909091	0	0.025	0.0294118	0	0	1	1	2	0	1	1	26	51	47	27	20	25	39	33
U00096.2	607484	TCCA	TCCT	missense_variant	insL1	gene-b0582	c.200A>T	p.His67Leu	0	0	0.027027	0.117647	0	0	0	0	0	0	1	2	0	0	0	0	20	39	36	15	14	17	28	23
U00096.2	607488	TGA	TGT	missense_variant	insL1	gene-b0582	c.203A>T	p.Asp68Val	0.047619	0.025641	0	0.0588235	0	0	0	0	1	1	0	1	0	0	0	0	20	38	38	16	15	18	29	22
U00096.2	607503	A	T	missense_variant	insL1	gene-b0582	c.216A>T	p.Leu72Phe	0	0.030303	0	0	0.0714286	0	0	0	0	1	0	0	1	0	0	0	14	32	28	15	13	15	22	16
U00096.2	607510	G	T	missense_variant	insL1	gene-b0582	c.223G>T	p.Val75Leu	0	0	0	0	0.153846	0	0	0	0	0	0	0	2	0	0	0	11	34	27	16	11	15	20	14
U00096.2	607523	A	T	missense_variant	insL1	gene-b0582	c.236A>T	p.Lys79Met	0	0	0.04	0	0.0833333	0	0	0	0	0	1	0	1	0	0	0	11	28	24	14	11	13	19	13
U00096.2	608326	T	A	missense_variant	insL1	gene-b0582	c.1039T>A	p.Phe347Ile	0	0.0434783	0	0	0	0.04	0	0.08	0	1	0	0	0	1	0	2	30	22	30	28	19	24	29	23
U00096.2	608345	T	A	missense_variant	insL1	gene-b0582	c.1058T>A	p.Ile353Asn	0.0243902	0.0625	0.0217391	0	0	0	0	0.0588235	1	2	1	0	0	0	0	2	40	30	45	28	29	27	35	32
U00096.2	610118	T	A	missense_variant	fepA	gene-b0584	c.1600A>T	p.Ile534Phe	0.0661157	0.013986	0.0280899	0.00840336	0.0186916	0.0234375	0.0277778	0.0322581	8	2	5	1	2	3	5	5	113	141	173	118	105	125	175	150
U00096.2	610146	C	A	synonymous_variant	fepA	gene-b0584	c.1572G>T	p.Leu524Leu	0.0241935	0.0787402	0.0426829	0.00943396	0.0515464	0	0.00653595	0.0296296	3	10	7	1	5	0	1	4	121	117	157	105	92	119	152	131
U00096.2	610184	T	A	missense_variant	fepA	gene-b0584	c.1534A>T	p.Ser512Cys	0.0166667	0.00847458	0.0245399	0	0.0555556	0	0.0115607	0	2	1	4	0	5	0	2	0	118	117	159	106	85	118	171	127
U00096.2	611716	A	T	start_lost	fepA	gene-b0584	c.2T>A	p.Met1?	0.00877193	0.0110497	0.0208333	0.0306122	0.0581395	0.0210526	0.0191083	0.0134228	1	2	3	3	5	2	3	2	113	179	141	95	81	93	154	147
U00096.2	623763	A	T	upstream_gene_variant	fepC	gene-b0588	c.-4341T>A		0.0120482	0.0333333	0.0434783	0.056338	0.0645161	0.0353982	0.00826446	0.0431655	1	4	5	4	6	4	1	6	82	116	110	67	87	109	120	133
U00096.2	623768	G	T	upstream_gene_variant	fepC	gene-b0588	c.-4346C>A		0.037037	0.017094	0.0277778	0.0704225	0.0348837	0.0462963	0.0535714	0.0291971	3	2	3	5	3	5	6	4	78	115	105	66	83	103	106	133
U00096.2	623773	G	T	upstream_gene_variant	fepC	gene-b0588	c.-4351C>A		0.038961	0	0.00934579	0.027027	0.0365854	0.0545455	0.018018	0.0153846	3	0	1	2	3	6	2	2	74	117	106	72	79	104	109	128
U00096.2	623775	C	A	upstream_gene_variant	fepC	gene-b0588	c.-4353G>T		0.0487805	0.0330579	0.0353982	0.0657895	0.0574713	0.0714286	0.025641	0.0656934	4	4	4	5	5	8	3	9	78	117	109	71	82	104	114	128
U00096.2	623787	A	C	upstream_gene_variant	fepC	gene-b0588	c.-4365T>G		0.038961	0.0564516	0.0423729	0.0588235	0.0595238	0.0566038	0.0810811	0.0461538	3	7	5	4	5	6	9	6	74	117	113	64	79	100	102	124
U00096.2	623790	G	C	upstream_gene_variant	fepC	gene-b0588	c.-4368C>G		0.05	0.03125	0.0333333	0.0416667	0.0454545	0.0714286	0.0431034	0.0218978	4	4	4	3	4	8	5	3	76	124	116	69	84	104	111	134
U00096.2	623800	T	C	upstream_gene_variant	fepC	gene-b0588	c.-4378A>G		0.0357143	0.0601504	0.0545455	0.0461538	0.0705882	0.0363636	0.0526316	0.0697674	3	8	6	3	6	4	6	9	81	125	104	62	79	106	108	120
U00096.2	623819	AGA	TGT	upstream_gene_variant	fepC	gene-b0588	c.-4399_-4397delTCTinsACA		0.112676	0.0693069	0.0652174	0.131148	0.147059	0.114583	0.0638298	0.122642	8	7	6	8	10	11	6	13	63	94	86	53	58	85	88	93
U00096.2	623827	A	T	upstream_gene_variant	fepC	gene-b0588	c.-4405T>A		0.125	0.136691	0.0952381	0.144737	0.186047	0.165354	0.0930233	0.142857	12	19	12	11	16	21	12	20	84	120	114	65	70	106	117	120
U00096.2	623831	T	G	upstream_gene_variant	fepC	gene-b0588	c.-4409A>C		0.0987654	0.0757576	0.0178571	0.038961	0.0235294	0.025641	0.0336134	0.0078125	8	10	2	3	2	3	4	1	73	122	110	74	83	114	115	127
U00096.2	623833	A	T	upstream_gene_variant	fepC	gene-b0588	c.-4411T>A		0.0921053	0.0406504	0.0630631	0.0675676	0.0512821	0.109091	0.0350877	0.109244	7	5	7	5	4	12	4	13	69	118	104	69	74	98	110	106
U00096.2	623837	G	T	upstream_gene_variant	fepC	gene-b0588	c.-4415C>A		0.0487805	0.0390625	0.034188	0.102564	0.104651	0.0434783	0.0737705	0.047619	4	5	4	8	9	5	9	6	78	123	113	70	77	110	113	120
U00096.2	630290	G	T	missense_variant	cstA	gene-b0598	c.1174G>T	p.Ala392Ser	0.0601504	0.0372671	0.0194805	0.0625	0.0430108	0.0277778	0.0588235	0.0193548	8	6	3	5	4	3	9	3	125	155	151	75	89	105	144	152
U00096.2	630295	G	T	missense_variant	cstA	gene-b0598	c.1179G>T	p.Met393Ile	0.00724638	0.00588235	0.0129032	0.0119048	0.0537634	0.0254237	0.00636943	0.00645161	1	1	2	1	5	3	1	1	137	169	153	83	88	115	156	154
U00096.2	638769	C	A	upstream_gene_variant	ybdM	gene-b0601	c.-4170G>T		0.0785714	0.0591716	0.101695	0.0526316	0.0918367	0.0740741	0.0618557	0.117647	11	10	18	6	9	10	12	18	129	159	159	108	89	125	182	135
U00096.2	638774	G	C	upstream_gene_variant	ybdM	gene-b0601	c.-4175C>G		0.0719424	0.077381	0.0648649	0.0762712	0.121212	0.0928571	0.0541872	0.089172	10	13	12	9	12	13	11	14	129	155	173	109	87	127	192	143
U00096.2	638776	T	A	upstream_gene_variant	ybdM	gene-b0601	c.-4177A>T		0.1	0.0523256	0.0815217	0.0603448	0.0744681	0.0461538	0.0682927	0.075	14	9	15	7	7	6	14	12	126	163	169	109	87	124	191	148
U00096.2	638783	G	C	upstream_gene_variant	ybdM	gene-b0601	c.-4184C>G		0.106061	0.118343	0.0887574	0.0982143	0.0824742	0.132812	0.104478	0.106667	14	20	15	11	8	17	21	16	118	149	154	101	89	111	180	134
U00096.2	638785	T	G	upstream_gene_variant	ybdM	gene-b0601	c.-4186A>C		0.0610687	0.0295858	0.0295858	0.0545455	0.0625	0.0390625	0.044335	0.0592105	8	5	5	6	6	5	9	9	123	164	164	104	90	123	194	143
U00096.2	638789	T	A	upstream_gene_variant	ybdM	gene-b0601	c.-4190A>T		0.0689655	0.0310559	0.0333333	0.0784314	0.0689655	0.0813008	0.0847458	0.020979	8	5	5	8	6	10	15	3	108	156	145	94	81	113	162	140
U00096.2	638792	C	A	upstream_gene_variant	ybdM	gene-b0601	c.-4193G>T		0.0508475	0.0245399	0.0266667	0.0377358	0.0344828	0.032	0.0277778	0.0425532	6	4	4	4	3	4	5	6	112	159	146	102	84	121	175	135
U00096.2	638793	T	A	upstream_gene_variant	ybdM	gene-b0601	c.-4194A>T		0.034188	0.0188679	0.0402685	0.0480769	0.0470588	0.057377	0.0113636	0.0208333	4	3	6	5	4	7	2	3	113	156	143	99	81	115	174	141
U00096.2	638799	A	T	upstream_gene_variant	ybdM	gene-b0601	c.-4200T>A		0.024	0.0555556	0.0457516	0.0636364	0.0470588	0.0409836	0.0457143	0.0544218	3	9	7	7	4	5	8	8	122	153	146	103	81	117	167	139
U00096.2	638811	A	G	upstream_gene_variant	ybdM	gene-b0601	c.-4212T>C		0.0530303	0.0197368	0.0273973	0.0392157	0.0375	0.0185185	0.0240964	0.0142857	7	3	4	4	3	2	4	2	125	149	142	98	77	106	162	138
U00096.2	638814	C	A	upstream_gene_variant	ybdM	gene-b0601	c.-4215G>T		0.0503597	0.0382166	0.044586	0.0530973	0.0243902	0.0578512	0.0511364	0.0738255	7	6	7	6	2	7	9	11	132	151	150	107	80	114	167	138
U00096.2	654677	A	T	missense_variant	dcuC	gene-b0621	c.515T>A	p.Ile172Asn	0.00900901	0.00662252	0.0128205	0.0113636	0	0.0530973	0.0136054	0	1	1	2	1	0	6	2	0	110	150	154	87	74	107	145	151
U00096.2	655919	A	T	missense_variant	pagP	gene-b0622	c.140A>T	p.His47Leu	0.00613497	0.011976	0.00735294	0.00854701	0.0165289	0.0510949	0.0134529	0.0181818	1	2	1	1	2	7	3	3	162	165	135	116	119	130	220	162
U00096.2	663384	A	T	missense_variant	rlpA	gene-b0633	c.1030T>A	p.Leu344Met	0.0519481	0.0632911	0.0519481	0.0714286	0.07	0.0707965	0.0174419	0.0326087	8	10	8	8	7	8	3	6	146	148	146	104	93	105	169	178
U00096.2	663395	T	G	missense_variant	rlpA	gene-b0633	c.1019A>C	p.Glu340Ala	0.0128205	0.0235294	0.0131579	0.0566038	0.0288462	0.00819672	0.0344828	0.0654762	2	4	2	6	3	1	6	11	154	166	150	100	101	121	168	157
U00096.2	663405	T	G	missense_variant	rlpA	gene-b0633	c.1009A>C	p.Ser337Arg	0.0337838	0.0484848	0.0780142	0.00934579	0.0618557	0.0431034	0.0419162	0.0434783	5	8	11	1	6	5	7	7	143	157	130	106	91	111	160	154
U00096.2	663409	G	T	missense_variant	rlpA	gene-b0633	c.1005C>A	p.Phe335Leu	0.0958904	0.0931677	0.0942029	0.0277778	0.0631579	0.1	0.060241	0.038961	14	15	13	3	6	12	10	6	132	146	125	105	89	108	156	148
U00096.2	663411	A	T	missense_variant	rlpA	gene-b0633	c.1003T>A	p.Phe335Ile	0.0753425	0.0496894	0.0215827	0.0825688	0.0526316	0.0661157	0.0365854	0.0714286	11	8	3	9	5	8	6	11	135	153	136	100	90	113	158	143
U00096.2	663417	C	A	missense_variant	rlpA	gene-b0633	c.997G>T	p.Gly333Cys	0.0204082	0.0180723	0.035461	0.0275229	0.05	0.0241935	0.0177515	0.044586	3	3	5	3	5	3	3	7	144	163	136	106	95	121	166	150
U00096.2	663419	A	T	missense_variant	rlpA	gene-b0633	c.995T>A	p.Leu332His	0.0413793	0.0419162	0.0410959	0.0714286	0.05	0.0629921	0.0292398	0.0705128	6	7	6	8	5	8	5	11	139	160	140	104	95	119	166	145
U00096.2	663426	T	C	missense_variant	rlpA	gene-b0633	c.988A>G	p.Ile330Val	0.0289855	0.0184049	0.0331126	0.0267857	0.0306122	0.057377	0.0306748	0.0342466	4	3	5	3	3	7	5	5	134	160	146	109	95	115	158	141
U00096.2	663441	C	A	missense_variant	rlpA	gene-b0633	c.973G>T	p.Gly325Cys	0.070922	0.0121212	0.0519481	0.0677966	0.0769231	0.0465116	0.0542169	0.0416667	10	2	8	8	8	6	9	6	131	163	146	110	96	123	157	138
U00096.2	663442	A	T	missense_variant	rlpA	gene-b0633	c.972T>A	p.Asn324Lys	0.0416667	0.0588235	0.0696203	0.0756303	0.0917431	0.0514706	0.0449438	0.0472973	6	10	11	9	10	7	8	7	138	160	147	110	99	129	170	141
U00096.2	663448	A	T	synonymous_variant	rlpA	gene-b0633	c.966T>A	p.Thr322Thr	0.0496454	0.0650888	0.0443038	0.0695652	0.0654206	0.0514706	0.0523256	0.0596026	7	11	7	8	7	7	9	9	134	158	151	107	100	129	163	142
U00096.2	663451	T	A	synonymous_variant	rlpA	gene-b0633	c.963A>T	p.Val321Val	0.0687023	0.0306748	0.0519481	0.0350877	0.0283019	0.0518519	0.0588235	0.0608108	9	5	8	4	3	7	10	9	122	158	146	110	103	128	160	139
U00096.2	663452	A	C	missense_variant	rlpA	gene-b0633	c.962T>G	p.Val321Gly	0.0461538	0.0306748	0.0526316	0.0347826	0.0285714	0.0222222	0.0411765	0.0469799	6	5	8	4	3	3	7	7	124	158	144	111	102	132	163	142
U00096.2	664573	T	A	missense_variant	mrdB	gene-b0634	c.964A>T	p.Ile322Phe	0	0.00714286	0.0220588	0.0125	0.05	0.00854701	0	0.0121212	0	1	3	1	4	1	0	2	122	139	133	79	76	116	161	163
U00096.2	666261	G	T	missense_variant	mrdA	gene-b0635	c.1180C>A	p.Gln394Lys	0.0660377	0.0078125	0.0176471	0	0.0416667	0.0178571	0.0138889	0.00704225	7	1	3	0	3	2	2	1	99	127	167	81	69	110	142	141
U00096.2	666264	A	T	missense_variant	mrdA	gene-b0635	c.1177T>A	p.Tyr393Asn	0.0192308	0.0155039	0.0231214	0.025	0.0704225	0.018018	0.0413793	0.00719424	2	2	4	2	5	2	6	1	102	127	169	78	66	109	139	138
U00096.2	667489	A	T	missense_variant	rlmH	gene-b0636	c.450T>A	p.His150Gln	0.0145985	0	0.0122699	0.0357143	0.0595238	0.0168067	0.0229885	0.025641	2	0	2	4	5	2	4	4	135	152	161	108	79	117	170	152
U00096.2	668607	T	A	missense_variant	cobC	gene-b0638	c.524A>T	p.Gln175Leu	0.0151515	0.05	0.0377358	0.0309278	0.0361446	0.036036	0.0416667	0.0555556	2	7	6	3	3	4	6	8	130	133	153	94	80	107	138	136
U00096.2	670779	A	C	missense_variant	holA	gene-b0640	c.50T>G	p.Leu17Arg	0.141593	0.114094	0.135714	0.103774	0.0945946	0.0900901	0.134503	0.134921	16	17	19	11	7	10	23	17	97	132	121	95	67	101	148	109
U00096.2	670784	T	G	missense_variant	holA	gene-b0640	c.45A>C	p.Glu15Asp	0.145299	0.121429	0.182482	0.158879	0.126761	0.144231	0.154762	0.169231	17	17	25	17	9	15	26	22	100	123	112	90	62	89	142	108
U00096.2	670786	C	G	missense_variant	holA	gene-b0640	c.43G>C	p.Glu15Gln	0.0606061	0.0457516	0.0526316	0.0603448	0.0731707	0.026087	0.0446927	0.0425532	8	7	8	7	6	3	8	6	124	146	144	109	76	112	171	135
U00096.2	670788	T	A	missense_variant	holA	gene-b0640	c.41A>T	p.Asn14Ile	0.0291971	0.0392157	0.0705128	0.0254237	0.060241	0.0330579	0.0216216	0.0675676	4	6	11	3	5	4	4	10	133	147	145	115	78	117	181	138
U00096.2	670790	G	T	synonymous_variant	holA	gene-b0640	c.39C>A	p.Leu13Leu	0.0606061	0.034965	0.0604027	0.0810811	0.0632911	0.0869565	0.0454545	0.0689655	8	5	9	9	5	10	8	10	124	138	140	102	74	105	168	135
U00096.2	670794	T	A	missense_variant	holA	gene-b0640	c.35A>T	p.Gln12Leu	0.0350877	0.03125	0.0592593	0.0673077	0.0289855	0.0190476	0.0365854	0.0625	4	4	8	7	2	2	6	8	110	124	127	97	67	103	158	120
U00096.2	670803	A	G	missense_variant	holA	gene-b0640	c.26T>C	p.Leu9Pro	0.0681818	0.0530303	0.0780142	0.0181818	0.060241	0.0277778	0.060241	0.0916031	9	7	11	2	5	3	10	12	123	125	130	108	78	105	156	119
U00096.2	670810	C	A	stop_gained	holA	gene-b0640	c.19G>T	p.Glu7*	0.0598291	0.0409836	0.101562	0.040404	0.056338	0.047619	0.10596	0.0743802	7	5	13	4	4	5	16	9	110	117	115	95	67	100	135	112
U00096.2	670815	T	G	missense_variant	holA	gene-b0640	c.14A>C	p.Tyr5Ser	0.0434783	0.0714286	0.0147059	0.0490196	0.056338	0.0280374	0.0576923	0.0310078	5	9	2	5	4	3	9	4	110	117	134	97	67	104	147	125
U00096.2	670816	A	T	missense_variant	holA	gene-b0640	c.13T>A	p.Tyr5Asn	0.0560748	0.0714286	0.0610687	0.0612245	0.0571429	0.0294118	0.0653595	0.0923077	6	9	8	6	4	3	10	12	101	117	123	92	66	99	143	118
U00096.2	670829	C	A	stop_lost&splice_region_variant	lptE	gene-b0641	c.581G>T	p.Ter194Leuext*?	0.0176991	0.0202703	0.0305344	0.0648148	0	0.0353982	0.0359281	0.0294118	2	3	4	7	0	4	6	4	111	145	127	101	71	109	161	132
U00096.2	670834	A	T	synonymous_variant	lptE	gene-b0641	c.576T>A	p.Gly192Gly	0.0517241	0.0469799	0.0592593	0.0550459	0.0136986	0.00854701	0.0416667	0.0359712	6	7	8	6	1	1	7	5	110	142	127	103	72	116	161	134
U00096.2	670838	A	C	missense_variant	lptE	gene-b0641	c.572T>G	p.Leu191Arg	0.037037	0.056338	0.0538462	0.0673077	0.0294118	0.0344828	0.056962	0.0378788	4	8	7	7	2	4	9	5	104	134	123	97	66	112	149	127
U00096.2	674599	T	G	missense_variant	ybeL	gene-b0643	c.359T>G	p.Val120Gly	0.0379747	0.0114943	0.0123457	0.0533333	0	0.0547945	0.0185185	0.0102041	3	1	1	4	0	4	2	1	76	86	80	71	38	69	106	97
U00096.2	674629	G	C	missense_variant	ybeL	gene-b0643	c.389G>C	p.Cys130Ser	0	0	0.0117647	0	0.0526316	0.025974	0.010101	0	0	0	1	0	2	2	1	0	67	79	84	66	36	75	98	90
U00096.2	680491	A	T	missense_variant	djlC	gene-b0649	c.1057A>T	p.Ile353Phe	0.0206186	0.0153846	0	0.0526316	0.0104167	0	0.0197368	0	2	2	0	4	1	0	3	0	95	128	148	72	95	102	149	134
U00096.2	680847	A	T	synonymous_variant	djlC	gene-b0649	c.1413A>T	p.Ile471Ile	0.0619469	0.0181818	0.0253165	0.0540541	0.0322581	0.00961538	0.0410959	0.00699301	7	3	4	6	3	1	6	1	106	162	154	105	90	103	140	142
U00096.2	680862	C	A	synonymous_variant	djlC	gene-b0649	c.1428C>A	p.Gly476Gly	0.0363636	0.0253165	0.0240964	0.0614035	0.0465116	0.049505	0.0555556	0.0359712	4	4	4	7	4	5	8	5	106	154	162	107	82	96	136	134
U00096.2	680871	G	T	synonymous_variant	djlC	gene-b0649	c.1437G>T	p.Ala479Ala	0.045045	0.0434783	0.0372671	0.0683761	0.0344828	0.0194175	0.0416667	0.0070922	5	7	6	8	3	2	6	1	106	154	155	109	84	101	138	140
U00096.2	680872	A	T	missense_variant	djlC	gene-b0649	c.1438A>T	p.Met480Leu	0.0521739	0.0421687	0.0306748	0.0168067	0.0222222	0	0.0342466	0.0211268	6	7	5	2	2	0	5	3	109	159	158	117	88	105	141	139
U00096.2	680912	G	T	upstream_gene_variant	ybeT	gene-b0647	c.-2283C>A		0.0423729	0.0484848	0.0432099	0.0564516	0.0384615	0.0530973	0.020979	0.0396825	5	8	7	7	3	6	3	5	113	157	155	117	75	107	140	121
U00096.2	680913	A	T	upstream_gene_variant	ybeT	gene-b0647	c.-2284T>A		0.0504202	0.0242424	0.0304878	0.0393701	0.0632911	0.0347826	0.0138889	0.0393701	6	4	5	5	5	4	2	5	113	161	159	122	74	111	142	122
U00096.2	681800	A	T	missense_variant	hscC	gene-b0650	c.817T>A	p.Leu273Met	0.0102041	0.00680272	0.0606061	0	0.0133333	0	0.0136054	0.00684932	1	1	6	0	1	0	2	1	97	146	93	93	74	115	145	145
U00096.2	685193	C	A	stop_gained	gltJ	gene-b0654	c.700G>T	p.Glu234*	0.0727273	0.0125786	0.0310078	0	0.0212766	0.010989	0.0189873	0.0114943	8	2	4	0	2	1	3	2	102	157	125	93	92	90	155	172
U00096.2	685215	G	T	synonymous_variant	gltJ	gene-b0654	c.678C>A	p.Ile226Ile	0.0285714	0.0633803	0.0252101	0.0229885	0.0481928	0.0224719	0.0135135	0.0122699	3	9	3	2	4	2	2	2	102	133	116	85	79	87	146	161
U00096.2	685249	A	T	missense_variant	gltJ	gene-b0654	c.644T>A	p.Ile215Asn	0.0168067	0.0608108	0.0384615	0.0416667	0.0666667	0.0105263	0.025974	0.0115607	2	9	5	4	6	1	4	2	117	139	125	92	84	94	150	171
U00096.2	687237	A	T	missense_variant	insH1	gene-b0656	c.1000T>A	p.Trp334Arg	0.0833333	0	0.0357143	0.0434783	0	0	0.0188679	0	4	0	2	2	0	0	1	0	44	71	54	44	41	58	52	65
U00096.2	687338	A	T	missense_variant	insH1	gene-b0656	c.899T>A	p.Phe300Tyr	0.0714286	0	0	0	0.04	0	0	0	2	0	0	0	1	0	0	0	26	35	33	16	24	36	23	30
U00096.2	687345	A	T	missense_variant	insH1	gene-b0656	c.892T>A	p.Phe298Ile	0	0	0	0	0.0714286	0	0	0.0333333	0	0	0	0	2	0	0	1	28	36	35	16	26	37	23	29
U00096.2	687351	G	T	synonymous_variant	insH1	gene-b0656	c.886C>A	p.Arg296Arg	0	0.0294118	0	0	0	0	0	0.0769231	0	1	0	0	0	0	0	2	26	33	33	14	25	33	20	24
U00096.2	687365	A	T	missense_variant	insH1	gene-b0656	c.872T>A	p.Phe291Tyr	0.04	0.0666667	0	0	0	0	0	0	1	2	0	0	0	0	0	0	24	28	32	14	24	32	17	26
U00096.2	687377	A	T	missense_variant	insH1	gene-b0656	c.860T>A	p.Val287Glu	0.0769231	0	0.0333333	0	0.0416667	0	0	0.0384615	2	0	1	0	1	0	0	1	24	27	29	12	23	33	16	25
U00096.2	687963	C	A	missense_variant	insH1	gene-b0656	c.274G>T	p.Ala92Ser	0	0.1	0	0	0	0	0	0	0	1	0	0	0	0	0	0	12	9	24	13	11	16	14	24
U00096.2	687988	GTTGT	GTTGA	missense_variant	insH1	gene-b0656	c.245A>T	p.Tyr82Phe	0	0	0	0.125	0	0.0384615	0	0	0	0	0	2	0	1	0	0	11	21	28	14	14	25	21	31
U00096.2	687998	T	A	missense_variant	insH1	gene-b0656	c.239A>T	p.His80Leu	0	0	0.0606061	0.0454545	0	0	0	0.0487805	0	0	2	1	0	0	0	2	16	25	31	21	16	31	25	39
U00096.2	688062	T	A	stop_gained	insH1	gene-b0656	c.175A>T	p.Lys59*	0.03125	0.0555556	0	0.0526316	0	0	0	0	1	2	0	2	0	0	0	0	31	34	50	36	22	47	43	57
U00096.2	691075	T	A	upstream_gene_variant	gltI	gene-b0655	c.-4105A>T		0.0420168	0.0517241	0.0263158	0.0227273	0.0416667	0.0150376	0.0240964	0.0137931	5	9	4	2	3	2	4	2	114	165	148	86	69	131	162	143
U00096.2	691086	T	A	upstream_gene_variant	gltI	gene-b0655	c.-4116A>T		0.0223881	0.0265957	0.00617284	0.0618557	0.0519481	0.0138889	0.0164835	0.025641	3	5	1	6	4	2	3	4	131	183	161	91	73	142	179	152
U00096.2	691102	C	A	stop_gained	ybeY	gene-b0659	c.463G>T	p.Glu155*	0.0202703	0.043956	0.025974	0.0652174	0.0131579	0.0208333	0.0179641	0.020979	3	8	4	6	1	3	3	3	145	174	150	86	75	141	164	140
U00096.2	691128	T	A	missense_variant	ybeY	gene-b0659	c.437A>T	p.Tyr146Phe	0.0580645	0.0216216	0.0127389	0	0	0.016129	0.00581395	0.0124224	9	4	2	0	0	2	1	2	146	181	155	100	79	122	171	159
U00096.2	692281	T	A	missense_variant	ybeZ	gene-b0660	c.321A>T	p.Lys107Asn	0.0230769	0.0227273	0.0236686	0	0	0.0534351	0.0163934	0.00636943	3	4	4	0	0	7	3	1	127	172	165	104	119	124	180	156
U00096.2	692621	T	A	upstream_gene_variant	insH1	gene-b0656	c.-4385A>T		0.00657895	0.00609756	0.0214286	0.0210526	0.0515464	0.0190476	0.0117647	0	1	1	3	2	5	2	2	0	151	163	137	93	92	103	168	157
U00096.2	695703	T	A	missense_variant	glnX	gene-b0664	c.25A>T	p.Thr9Ser	0.0245902	0.0375	0.025641	0.0306122	0.0595238	0.0373832	0.0192308	0.0340136	3	6	4	3	5	4	3	5	119	154	152	95	79	103	153	142
U00096.2	695727	A	T	missense_variant	glnX	gene-b0664	c.1T>A	p.Trp1Arg	0.0530973	0.0509554	0.027972	0.0208333	0.0394737	0.0315789	0.0248447	0.041958	6	8	4	2	3	3	4	6	107	149	139	94	73	92	157	137
U00096.2	695730	T	A	upstream_gene_variant	ybeX	gene-b0658	c.-4723A>T		0.0740741	0.0592105	0.0839695	0.0888889	0.0675676	0.0210526	0.0559441	0.0902256	8	9	11	8	5	2	8	12	100	143	120	82	69	93	135	121
U00096.2	695734	T	A	upstream_gene_variant	ybeX	gene-b0658	c.-4727A>T		0.0204082	0.0283688	0.0406504	0.038961	0.0298507	0	0.03125	0.0504202	2	4	5	3	2	0	4	6	96	137	118	74	65	85	124	113
U00096.2	695735	G	T	upstream_gene_variant	ybeX	gene-b0658	c.-4728C>A		0.07	0.0283688	0.0483871	0.0769231	0.0588235	0.0454545	0.0542636	0.0666667	7	4	6	6	4	4	7	8	93	137	118	72	64	84	122	112
U00096.2	695737	A	T	upstream_gene_variant	ybeX	gene-b0658	c.-4730T>A		0.0714286	0.0661765	0.0495868	0.0384615	0.0441176	0.0120482	0.0625	0.0677966	7	9	6	3	3	1	8	8	91	127	115	75	65	82	120	110
U00096.2	695738	C	G	upstream_gene_variant	ybeX	gene-b0658	c.-4731G>C		0.08	0.00675676	0.0327869	0.025974	0.0138889	0.0434783	0.030303	0.0241935	8	1	4	2	1	4	4	3	92	147	118	75	71	88	128	121
U00096.2	695741	A	T	upstream_gene_variant	ybeX	gene-b0658	c.-4734T>A		0.0510204	0.0416667	0.0504202	0.0493827	0.038961	0.0860215	0.0518519	0.0403226	5	6	6	4	3	8	7	5	93	138	113	77	74	85	128	119
U00096.2	695743	A	T	upstream_gene_variant	ybeX	gene-b0658	c.-4736T>A		0.0816327	0.0347222	0.0578512	0.0365854	0.0405405	0.0217391	0.0447761	0.0387597	8	5	7	3	3	2	6	5	90	139	114	79	71	90	128	124
U00096.2	695744	A	T	upstream_gene_variant	ybeX	gene-b0658	c.-4737T>A		0.0849057	0.0486111	0.0551181	0.0361446	0.0379747	0.0294118	0.028169	0.0465116	9	7	7	3	3	3	4	6	97	137	120	80	76	99	138	123
U00096.2	695745	G	T	upstream_gene_variant	ybeX	gene-b0658	c.-4738C>A		0.00952381	0.00729927	0.0634921	0	0.0126582	0	0.028169	0.0384615	1	1	8	0	1	0	4	5	104	136	118	85	78	99	138	125
U00096.2	695746	G	T	upstream_gene_variant	ybeX	gene-b0658	c.-4739C>A		0.0462963	0.0347222	0.0542636	0.0227273	0.037037	0.029703	0.0273973	0.0230769	5	5	7	2	3	3	4	3	103	139	122	86	78	98	142	127
U00096.2	695747	T	A	upstream_gene_variant	ybeX	gene-b0658	c.-4740A>T		0.0618557	0.0444444	0.0165289	0.0243902	0.0128205	0.0309278	0.0362319	0.025	6	6	2	2	1	3	5	3	91	129	119	80	77	94	133	117
U00096.2	695749	A	T	upstream_gene_variant	ybeX	gene-b0658	c.-4742T>A		0.0693069	0.0298507	0.025	0.0649351	0.0675676	0.0430108	0.0441176	0.0416667	7	4	3	5	5	4	6	5	94	130	117	72	69	89	130	115
U00096.2	695751	CG	CT	upstream_gene_variant	ybeX	gene-b0658	c.-4745C>A		0.09	0.111111	0.0183486	0.101266	0.0958904	0.0705882	0.0610687	0.0948276	9	14	2	8	7	6	8	11	91	112	107	71	66	79	123	105
U00096.2	695753	T	G	upstream_gene_variant	ybeX	gene-b0658	c.-4746A>C		0.108911	0.130081	0.100917	0.0779221	0.109589	0.0795455	0.0930233	0.155172	11	16	11	6	8	7	12	18	90	107	98	71	65	81	117	98
U00096.2	695756	T	A	upstream_gene_variant	ybeX	gene-b0658	c.-4749A>T		0.0285714	0.016	0.0175439	0.0126582	0.0135135	0.0561798	0.0075188	0.0434783	3	2	2	1	1	5	1	5	102	123	112	78	73	84	132	110
U00096.2	695757	G	T	upstream_gene_variant	ybeX	gene-b0658	c.-4750C>A		0.133333	0.110236	0.103448	0.113924	0.0810811	0.0674157	0.0676692	0.0847458	14	14	12	9	6	6	9	10	91	113	104	70	68	83	124	108
U00096.2	695758	A	T	upstream_gene_variant	ybeX	gene-b0658	c.-4751T>A		0.0555556	0.0232558	0	0.0487805	0.0675676	0.021978	0.0217391	0.0420168	6	3	0	4	5	2	3	5	102	126	117	78	69	89	135	114
U00096.2	695759	A	T	upstream_gene_variant	ybeX	gene-b0658	c.-4752T>A		0.0555556	0.0610687	0.0413223	0.0240964	0.027027	0.0208333	0.0215827	0.0330579	6	8	5	2	2	2	3	4	102	123	116	81	72	94	136	117
U00096.2	695762	A	T	upstream_gene_variant	ybeX	gene-b0658	c.-4755T>A		0.059322	0.0362319	0.056	0.0344828	0.0519481	0.0306122	0.0211268	0.0819672	7	5	7	3	4	3	3	10	111	133	118	84	73	95	139	112
U00096.2	695763	A	T	upstream_gene_variant	ybeX	gene-b0658	c.-4756T>A		0.059322	0.0724638	0.064	0.0465116	0.038961	0.0612245	0.056338	0.05	7	10	8	4	3	6	8	6	111	128	117	82	74	92	134	114
U00096.2	695764	T	G	upstream_gene_variant	ybeX	gene-b0658	c.-4757A>C		0.0173913	0.0428571	0.0487805	0.0120482	0.0131579	0.0515464	0.0211268	0.0327869	2	6	6	1	1	5	3	4	113	134	117	82	75	92	139	118
U00096.2	695765	T	A	splice_region_variant&synonymous_variant	glnV	gene-b0665	c.75A>T	p.Pro25Pro	0.0409836	0.0212766	0.00793651	0.0114943	0.0123457	0.019802	0.0402685	0.0564516	5	3	1	1	1	2	6	7	117	138	125	86	80	99	143	117
U00096.2	695803	A	T	missense_variant	glnV	gene-b0665	c.37T>A	p.Phe13Ile	0.0277778	0.0243902	0.0753425	0	0.01	0.0165289	0.0229885	0.0202703	4	4	11	0	1	2	4	3	140	160	135	105	99	119	170	145
U00096.2	695845	T	A	upstream_gene_variant	ybeX	gene-b0658	c.-4838A>T		0.0390625	0.0666667	0.0808824	0.0526316	0.0595238	0.047619	0.0192308	0.04	5	10	11	5	5	5	3	5	123	140	125	90	79	100	153	120
U00096.2	695977	G	T	upstream_gene_variant	ybeX	gene-b0658	c.-4970C>A		0.0232558	0.00840336	0.0578512	0.0243902	0.0175439	0	0.008	0.0576923	2	1	7	2	1	0	1	6	84	118	114	80	56	74	124	98
U00096.2	695991	CT	GT	missense_variant	glnW	gene-b0668	c.63G>C	p.Gln21His	0.0465116	0.0869565	0.0434783	0.0123457	0.05	0.0930233	0.0687023	0.0648148	4	10	5	1	3	8	9	7	82	105	110	80	57	78	122	101
U00096.2	696004	A	T	missense_variant	glnW	gene-b0668	c.50T>A	p.Leu17Gln	0.0618557	0.0859375	0.0403226	0.0813953	0.0606061	0.102041	0.0851064	0.0756303	6	11	5	7	4	10	12	9	91	117	119	79	62	88	129	110
U00096.2	696005	G	C	missense_variant	glnW	gene-b0668	c.49C>G	p.Leu17Val	0.09375	0.0681818	0.0564516	0.0689655	0.0454545	0.1	0.0769231	0.0406504	9	9	7	6	3	10	11	5	87	123	117	81	63	90	132	118
U00096.2	696016	T	A	missense_variant	glnW	gene-b0668	c.38A>T	p.Tyr13Phe	0.0697674	0.0483871	0.0327869	0.045977	0.0923077	0.0612245	0.0444444	0.0956522	6	6	4	4	6	6	6	11	80	118	118	83	59	92	129	104
U00096.2	696021	A	T	missense_variant	glnW	gene-b0668	c.33T>A	p.Phe11Leu	0.0786517	0.0620155	0.0826446	0.109756	0.09375	0.15625	0.0846154	0.0900901	7	8	10	9	6	15	11	10	82	121	111	73	58	81	119	101
U00096.2	696022	AAA	AAT	synonymous_variant	glnW	gene-b0668	c.30T>A	p.Gly10Gly	0.0689655	0.0683761	0.0707965	0.102564	0.0327869	0.0769231	0.0645161	0.0833333	6	8	8	8	2	7	8	9	81	109	105	70	59	84	116	99
U00096.2	696051	C	A	missense_variant	glnW	gene-b0668	c.3G>T	p.Trp1Cys	0.0347826	0.0397351	0.0075188	0.02	0.025	0.00900901	0.0704225	0.00746269	4	6	1	2	2	1	10	1	111	145	132	98	78	110	132	133
U00096.2	696054	A	T	upstream_gene_variant	ybeY	gene-b0659	c.-4490T>A		0.0961538	0.028777	0.04	0.0111111	0.0394737	0.038835	0.0378788	0.0546875	10	4	5	1	3	4	5	7	94	135	120	89	73	99	127	121
U00096.2	696055	T	A	upstream_gene_variant	ybeY	gene-b0659	c.-4491A>T		0.195876	0.148148	0.147541	0.146341	0.115942	0.134021	0.180328	0.166667	19	20	18	12	8	13	22	20	78	115	104	70	61	84	100	100
U00096.2	696056	AA	AG	upstream_gene_variant	ybeY	gene-b0659	c.-4493T>C		0.0689655	0.0534351	0.0263158	0.0133333	0.0294118	0.0804598	0.0964912	0.0431034	6	7	3	1	2	7	11	5	81	124	111	74	66	80	103	111
U00096.2	696058	C	A	upstream_gene_variant	ybeY	gene-b0659	c.-4494G>T		0.0510204	0.0671642	0.0512821	0.0375	0.0416667	0.0421053	0.057377	0.042735	5	9	6	3	3	4	7	5	93	125	111	77	69	91	115	112
U00096.2	696059	C	A	upstream_gene_variant	ybeY	gene-b0659	c.-4495G>T		0.0505051	0.0229008	0.0280374	0.0625	0	0.0315789	0.0603448	0.0265487	5	3	3	5	0	3	7	3	94	128	104	75	66	92	109	110
U00096.2	696060	G	C	upstream_gene_variant	ybeY	gene-b0659	c.-4496C>G		0.040404	0	0.0183486	0	0.0147059	0.0421053	0.0603448	0	4	0	2	0	1	4	7	0	95	129	107	81	67	91	109	113
U00096.2	696061	G	C	upstream_gene_variant	ybeY	gene-b0659	c.-4497C>G		0.0416667	0.0413223	0.0377358	0.0379747	0.0151515	0.0319149	0.107143	0.0288462	4	5	4	3	1	3	12	3	92	116	102	76	65	91	100	101
U00096.2	696064	G	T	upstream_gene_variant	ybeY	gene-b0659	c.-4500C>A		0.0196078	0.0238095	0.027027	0.060241	0.0289855	0.0315789	0.0526316	0.0366972	2	3	3	5	2	3	6	4	100	123	108	78	67	92	108	105
U00096.2	696065	G	T	upstream_gene_variant	ybeY	gene-b0659	c.-4501C>A		0.029703	0.0384615	0.0275229	0.0481928	0.0869565	0.0645161	0.0625	0.0825688	3	5	3	4	6	6	7	9	98	125	106	79	63	87	105	100
U00096.2	696066	T	C	upstream_gene_variant	ybeY	gene-b0659	c.-4502A>G		0	0.0542636	0.0462963	0.0595238	0.0294118	0.0212766	0.0810811	0.0185185	0	7	5	5	2	2	9	2	100	122	103	79	66	92	102	106
U00096.2	696068	A	T	upstream_gene_variant	ybeY	gene-b0659	c.-4504T>A		0.0185185	0.0150376	0.0173913	0.045977	0	0.0309278	0.017094	0.0603448	2	2	2	4	0	3	2	7	106	131	113	83	71	94	115	109
U00096.2	696069	A	C	upstream_gene_variant	ybeY	gene-b0659	c.-4505T>G		0.0277778	0.0384615	0.026087	0.0229885	0.0266667	0.0520833	0.0810811	0.0869565	3	5	3	2	2	5	9	10	105	125	112	85	73	91	102	105
U00096.2	696070	C	A	upstream_gene_variant	ybeY	gene-b0659	c.-4506G>T		0.0380952	0.0676692	0.0357143	0.0493827	0.0416667	0.0103093	0.0818182	0.0540541	4	9	4	4	3	1	9	6	101	124	108	77	69	96	101	105
U00096.2	696073	C	A	upstream_gene_variant	ybeY	gene-b0659	c.-4509G>T		0.06	0.0458015	0.0642202	0.105263	0.0140845	0.0543478	0.163636	0.0614035	6	6	7	8	1	5	18	7	94	125	102	68	70	87	92	107
U00096.2	696074	T	G	upstream_gene_variant	ybeY	gene-b0659	c.-4510A>C		0.0693069	0.126984	0.0909091	0.0422535	0.115942	0.0689655	0.119266	0.12069	7	16	10	3	8	6	13	14	94	110	100	68	61	81	96	102
U00096.2	696075	T	A	upstream_gene_variant	ybeY	gene-b0659	c.-4511A>T		0.0480769	0.0538462	0.045045	0	0.0142857	0.0574713	0.079646	0.034188	5	7	5	0	1	5	9	4	99	123	106	71	69	82	104	113
U00096.2	696076	A	T	upstream_gene_variant	ybeY	gene-b0659	c.-4512T>A		0.0190476	0.0307692	0.026087	0.0422535	0.0144928	0.0681818	0.0877193	0.0168067	2	4	3	3	1	6	10	2	103	126	112	68	68	82	104	117
U00096.2	696077	C	A	upstream_gene_variant	ybeY	gene-b0659	c.-4513G>T		0.0857143	0.046875	0.0438596	0.0144928	0.0714286	0.119048	0.0438596	0.0344828	9	6	5	1	5	10	5	4	96	122	109	68	65	74	109	112
U00096.2	696078	T	G	upstream_gene_variant	ybeY	gene-b0659	c.-4514A>C		0.0190476	0.0546875	0.0175439	0.0277778	0	0.0227273	0.0431034	0.025	2	7	2	2	0	2	5	3	103	121	112	70	70	86	111	117
U00096.2	696079	C	A	upstream_gene_variant	ybeY	gene-b0659	c.-4515G>T		0.00943396	0.008	0.0258621	0.0547945	0.0142857	0.0344828	0	0.00847458	1	1	3	4	1	3	0	1	105	124	113	69	69	84	114	117
U00096.2	696080	G	T	upstream_gene_variant	ybeY	gene-b0659	c.-4516C>A		0.0917431	0.0625	0.0344828	0.027027	0.101449	0.0444444	0.105263	0.0420168	10	8	4	2	7	4	12	5	99	120	112	72	62	86	102	114
U00096.2	696081	A	T	upstream_gene_variant	ybeY	gene-b0659	c.-4517T>A		0.0458716	0.046875	0.0263158	0.0405405	0.0571429	0.0666667	0.0695652	0.0504202	5	6	3	3	4	6	8	6	104	122	111	71	66	84	107	113
U00096.2	696083	G	T	upstream_gene_variant	ybeY	gene-b0659	c.-4519C>A		0.101852	0.0833333	0.0854701	0.0759494	0.0138889	0.0430108	0.0964912	0.0672269	11	11	10	6	1	4	11	8	97	121	107	73	71	89	103	111
U00096.2	696084	A	T	upstream_gene_variant	ybeY	gene-b0659	c.-4520T>A		0.0366972	0.0530303	0.042735	0.0632911	0.0422535	0.0645161	0.0526316	0.0583333	4	7	5	5	3	6	6	7	105	125	112	74	68	87	108	113
U00096.2	696085	A	T	upstream_gene_variant	ybeY	gene-b0659	c.-4521T>A		0.027027	0.0225564	0.025641	0	0.0140845	0.0105263	0.0614035	0.0564516	3	3	3	0	1	1	7	7	108	130	114	77	70	94	107	117
U00096.2	696100	C	G	missense_variant	glnU	gene-b0670	c.63G>C	p.Gln21His	0.0608696	0.0272109	0.0272109	0.0520833	0.025	0.0363636	0.0451128	0.0144928	7	4	4	5	2	4	6	2	108	143	143	91	78	106	127	136
U00096.2	696101	T	A	missense_variant	glnU	gene-b0670	c.62A>T	p.Gln21Leu	0.0173913	0.027027	0.0272109	0.0315789	0.05	0.0454545	0.0300752	0.0218978	2	4	4	3	4	5	4	3	113	144	143	92	76	105	129	134
U00096.2	696106	T	A	synonymous_variant	glnU	gene-b0670	c.57A>T	p.Arg19Arg	0.0172414	0.0758621	0.0285714	0.0210526	0.0253165	0.046729	0.0714286	0.0150376	2	11	4	2	2	5	9	2	114	134	136	93	77	102	117	131
U00096.2	696113	A	T	missense_variant	glnU	gene-b0670	c.50T>A	p.Leu17Gln	0.0330579	0.0469799	0.0144928	0.0909091	0	0.0373832	0.031746	0.0229008	4	7	2	8	0	4	4	3	117	142	136	80	81	103	122	128
U00096.2	696125	T	A	missense_variant	glnU	gene-b0670	c.38A>T	p.Tyr13Phe	0.0162602	0.062069	0.0289855	0.0348837	0.0609756	0.0103093	0.0390625	0.032	2	9	4	3	5	1	5	4	121	136	134	83	77	96	123	121
U00096.2	696130	A	T	missense_variant	glnU	gene-b0670	c.33T>A	p.Phe11Leu	0.105691	0.0331126	0.0359712	0.0465116	0.0119048	0.029703	0.0538462	0.00769231	13	5	5	4	1	3	7	1	110	146	134	82	83	98	123	129
U00096.2	705196	C	A	upstream_gene_variant	nagC	gene-b0676	c.-4379G>T		0.00714286	0.057971	0.0238095	0.026087	0.0196078	0.0381679	0.0229885	0.0171429	1	8	4	3	2	5	4	3	139	130	164	112	100	126	170	172
U00096.2	705229	C	A	upstream_gene_variant	nagC	gene-b0676	c.-4412G>T		0.008	0.057971	0.00662252	0.0210526	0	0.0265487	0.0130719	0.0479452	1	8	1	2	0	3	2	7	124	130	150	93	80	110	151	139
U00096.2	707157	C	A	upstream_gene_variant	nagB	gene-b0678	c.-4323G>T		0.035461	0.0607735	0.011976	0.0208333	0.029703	0.016129	0.037234	0.0178571	5	11	2	2	3	2	7	3	136	170	165	94	98	122	181	165
U00096.2	707199	T	G	upstream_gene_variant	nagB	gene-b0678	c.-4365A>C		0.0588235	0.0609137	0.0588235	0.0782609	0.0909091	0.0434783	0.056872	0.0810811	10	12	12	9	11	6	12	15	160	185	192	106	110	132	199	170
U00096.2	707204	C	A	upstream_gene_variant	nagB	gene-b0678	c.-4370G>T		0.0679012	0.0736842	0.0463918	0.0727273	0.0512821	0.0434783	0.0588235	0.0666667	11	14	9	8	6	6	12	12	151	176	185	102	111	132	192	168
U00096.2	707212	C	A	upstream_gene_variant	nagB	gene-b0678	c.-4378G>T		0.0388889	0.0917874	0.0985222	0.0689655	0.0846154	0.0472973	0.0366972	0.078534	7	19	20	8	11	7	8	15	173	188	183	108	119	141	210	176
U00096.2	707214	TC	TA	upstream_gene_variant	nagB	gene-b0678	c.-4381G>T		0.0681818	0.0697674	0.0531401	0.079646	0.10687	0.0547945	0.0691244	0.0569948	12	15	11	9	14	8	15	11	164	200	196	104	117	138	202	182
U00096.2	707223	A	T	upstream_gene_variant	nagB	gene-b0678	c.-4389T>A		0.0274725	0.0267857	0.0188679	0.0521739	0.016129	0.0263158	0.00909091	0.0102564	5	6	4	6	2	4	2	2	177	218	208	109	122	148	218	193
U00096.2	707227	C	A	upstream_gene_variant	nagB	gene-b0678	c.-4393G>T		0.141243	0.145455	0.128079	0.168142	0.0661157	0.120805	0.087963	0.167539	25	32	26	19	8	18	19	32	152	188	177	94	113	131	197	159
U00096.2	707231	T	G	upstream_gene_variant	nagB	gene-b0678	c.-4397A>C		0.0379747	0.0348259	0.0534759	0.0294118	0.0178571	0.0381679	0.0251256	0.0240964	6	7	10	3	2	5	5	4	152	194	177	99	110	126	194	162
U00096.2	707241	A	T	upstream_gene_variant	nagB	gene-b0678	c.-4407T>A		0.0738255	0.0362694	0.0677083	0.040404	0.0175439	0.0396825	0.0204082	0.0487805	11	7	13	4	2	5	4	8	138	186	179	95	112	121	192	156
U00096.2	707243	C	A	upstream_gene_variant	nagB	gene-b0678	c.-4409G>T		0.0753425	0.104167	0.0531915	0.0721649	0.045045	0.0737705	0.0518135	0.0598802	11	20	10	7	5	9	10	10	135	172	178	90	106	113	183	157
U00096.2	707251	T	A	upstream_gene_variant	nagB	gene-b0678	c.-4417A>T		0.0135135	0.0520833	0.0222222	0.0416667	0.0181818	0.00813008	0.025641	0.0487805	2	10	4	4	2	1	5	8	146	182	176	92	108	122	190	156
U00096.2	720254	A	T	upstream_gene_variant	ybfG	ybfG	n.-4434T>A		0.00847458	0.0136986	0.056962	0.00980392	0.0119048	0.0169492	0.0189873	0.0205479	1	2	9	1	1	2	3	3	117	144	149	101	83	116	155	143
U00096.2	720273	T	A	upstream_gene_variant	ybfG	ybfG	n.-4453A>T		0.0380952	0.0149254	0.0261438	0.039604	0.0512821	0.00925926	0.0469799	0.0289855	4	2	4	4	4	1	7	4	101	132	149	97	74	107	142	134
U00096.2	720280	C	A	stop_lost&splice_region_variant	kdpE	gene-b0694	c.677G>T	p.Ter226Leuext*?	0.027027	0.0070922	0.0125786	0.0550459	0.0235294	0.0181818	0.0324675	0.0347222	3	1	2	6	2	2	5	5	108	140	157	103	83	108	149	139
U00096.2	720293	G	T	synonymous_variant	kdpE	gene-b0694	c.664C>A	p.Arg222Arg	0.047619	0.0152672	0.0526316	0.00917431	0.0238095	0.00990099	0.0328947	0.0145985	5	2	8	1	2	1	5	2	100	129	144	108	82	100	147	135
U00096.2	720312	A	T	synonymous_variant	kdpE	gene-b0694	c.645T>A	p.Thr215Thr	0.0652174	0.0413223	0.0699301	0.0566038	0.0384615	0.029703	0.0814815	0.0762712	6	5	10	6	3	3	11	9	86	116	133	100	75	98	124	109
U00096.2	720313	G	T	missense_variant	kdpE	gene-b0694	c.644C>A	p.Thr215Asn	0.0430108	0.00833333	0.034965	0	0.0506329	0.0291262	0.0367647	0.0504202	4	1	5	0	4	3	5	6	89	119	138	106	75	100	131	113
U00096.2	720314	T	A	missense_variant	kdpE	gene-b0694	c.643A>T	p.Thr215Ser	0.0430108	0.0333333	0.027972	0.0186916	0.0632911	0.0291262	0.0220588	0.0252101	4	4	4	2	5	3	3	3	89	116	139	105	74	100	133	116
U00096.2	720316	A	T	missense_variant	kdpE	gene-b0694	c.641T>A	p.Ile214Asn	0.0425532	0.0344828	0.0699301	0.0190476	0	0.00970874	0.0437956	0.0338983	4	4	10	2	0	1	6	4	90	112	133	103	76	102	131	114
U00096.2	720318	G	T	missense_variant	kdpE	gene-b0694	c.639C>A	p.Phe213Leu	0.0851064	0.0413223	0.0567376	0.0727273	0.0779221	0.0747664	0.0492958	0.0737705	8	5	8	8	6	8	7	9	86	116	133	102	71	99	135	113
U00096.2	720321	A	T	missense_variant	kdpE	gene-b0694	c.636T>A	p.His212Gln	0.0625	0.0416667	0.0758621	0.046729	0.0384615	0.027027	0.05	0.056	6	5	11	5	3	3	7	7	90	115	134	102	75	108	133	118
U00096.2	720325	C	G	missense_variant	kdpE	gene-b0694	c.632G>C	p.Arg211Pro	0.0412371	0.036036	0.0214286	0	0.0266667	0.00934579	0.0503597	0.0578512	4	4	3	0	2	1	7	7	93	107	137	102	73	106	132	114
U00096.2	720327	T	G	synonymous_variant	kdpE	gene-b0694	c.630A>C	p.Pro210Pro	0.0315789	0.0454545	0.0661765	0.0808081	0.027027	0.0392157	0.0230769	0.0350877	3	5	9	8	2	4	3	4	92	105	127	91	72	98	127	110
U00096.2	720338	G	T	missense_variant	kdpE	gene-b0694	c.619C>A	p.Pro207Thr	0.0215054	0.00925926	0	0.0217391	0.0526316	0.00952381	0.00775194	0.0172414	2	1	0	2	4	1	1	2	91	107	133	90	72	104	128	114
U00096.2	728620	A	T	upstream_gene_variant	kdpD	gene-b0695	c.-4983T>A		0.0342466	0.0344828	0.0584795	0.00869565	0.0421053	0.059322	0.0375	0.0166667	5	6	10	1	4	7	6	3	141	168	161	114	91	111	154	177
U00096.2	728678	C	A	upstream_gene_variant	kdpC	gene-b0696	c.-4476G>T		0.0629921	0.047619	0.0754717	0.0485437	0.0222222	0.0618557	0.0422535	0.0227273	8	8	12	5	2	6	6	3	119	160	147	98	88	91	136	129
U00096.2	729028	T	A	missense_variant	rhsC	gene-b0700	c.223T>A	p.Ser75Thr	0.0275229	0.0397351	0.0300752	0.0210526	0.0104167	0.0530973	0.0425532	0.0275862	3	6	4	2	1	6	8	4	106	145	129	93	95	107	180	141
U00096.2	729041	G	C	missense_variant	rhsC	gene-b0700	c.236G>C	p.Ser79Thr	0.0275229	0.0251572	0.0534351	0.0210526	0.0434783	0.045045	0.0160428	0.0215827	3	4	7	2	4	5	3	3	106	155	124	93	88	106	184	136
U00096.2	729046	T	A	missense_variant	rhsC	gene-b0700	c.241T>A	p.Tyr81Asn	0.0485437	0.0774194	0.0703125	0.0674157	0.0465116	0.0490196	0.0621469	0.0610687	5	12	9	6	4	5	11	8	98	143	119	83	82	97	166	123
U00096.2	729051	G	C	synonymous_variant	rhsC	gene-b0700	c.246G>C	p.Arg82Arg	0.0588235	0.0322581	0.0538462	0.0561798	0.0625	0.0294118	0.039548	0.064	6	5	7	5	5	3	7	8	96	150	123	84	75	99	170	117
U00096.2	730481	A	T	missense_variant	rhsC	gene-b0700	c.1676A>T	p.Gln559Leu	0.0136986	0.0310559	0.0182927	0.034188	0.0537634	0.0390625	0.039548	0.0128205	2	5	3	4	5	5	7	2	144	156	161	113	88	123	170	154
U00096.2	736085	T	A	upstream_gene_variant	ybfD	gene-b0706	c.-1230T>A		0.0277778	0.0326797	0.0217391	0.00869565	0.049505	0.0508475	0.0232558	0.027027	3	5	3	1	5	6	4	4	105	148	135	114	96	112	168	144
U00096.2	736130	G	T	upstream_gene_variant	ybfD	gene-b0706	c.-1185G>T		0.00917431	0.0128205	0.0357143	0.0272727	0.00980392	0.0514706	0.00571429	0.0136986	1	2	5	3	1	7	1	2	108	154	135	107	101	129	174	144
U00096.2	736140	A	T	upstream_gene_variant	ybfD	gene-b0706	c.-1175A>T		0.0150376	0.0222222	0.0193548	0.0504202	0.0178571	0.0454545	0.00990099	0.0114943	2	4	3	6	2	7	2	2	131	176	152	113	110	147	200	172
U00096.2	736174	A	T	upstream_gene_variant	ybfD	gene-b0706	c.-1141A>T		0.00917431	0.012987	0.0223881	0.05	0.045977	0.0661157	0.0238095	0.0298507	1	2	3	5	4	8	4	4	108	152	131	95	83	113	164	130
U00096.2	736762	A	T	upstream_gene_variant	ybfD	gene-b0706	c.-553A>T		0.00684932	0.0178571	0.0248447	0	0.020202	0.0150376	0.0111111	0.0507246	1	3	4	0	2	2	2	7	145	165	157	105	97	131	178	131
U00096.2	736924	G	T	upstream_gene_variant	ybfD	gene-b0706	c.-391G>T		0.04	0.0344828	0.0275862	0.0291262	0.045977	0.0561798	0.0507246	0.0431655	5	5	4	3	4	5	7	6	120	140	141	100	83	84	131	133
U00096.2	736946	G	T	upstream_gene_variant	ybfD	gene-b0706	c.-369G>T		0.0521739	0	0.0147059	0.0107527	0	0.021978	0.0143885	0.00746269	6	0	2	1	0	2	2	1	109	138	134	92	77	89	137	133
U00096.2	736965	G	T	upstream_gene_variant	ybfD	gene-b0706	c.-350G>T		0.0930233	0.089172	0.121622	0.0860215	0.084507	0.175926	0.0875	0.0833333	12	14	18	8	6	19	14	13	117	143	130	85	65	89	146	143
U00096.2	736989	C	G	upstream_gene_variant	ybfD	gene-b0706	c.-326C>G		0.0325203	0.0545455	0.0596026	0.0113636	0.0606061	0.0275229	0.0432099	0.0153846	4	9	9	1	4	3	7	2	119	156	142	87	62	106	155	128
U00096.2	736993	G	T	upstream_gene_variant	ybfD	gene-b0706	c.-322G>T		0.0619469	0.0718563	0.0608108	0.075	0.0645161	0.0555556	0.0769231	0.047619	7	12	9	6	4	6	12	6	106	155	139	74	58	102	144	120
U00096.2	736996	A	T	upstream_gene_variant	ybfD	gene-b0706	c.-319A>T		0.0508475	0.0411765	0.0326797	0.0357143	0.0454545	0.034188	0.0243902	0.0526316	6	7	5	3	3	4	4	7	112	163	148	81	63	113	160	126
U00096.2	736998	G	T	upstream_gene_variant	ybfD	gene-b0706	c.-317G>T		0.0833333	0.0760234	0.0949367	0.0898876	0.0909091	0.0847458	0.127273	0.0857143	10	13	15	8	6	10	21	12	110	158	143	81	60	108	144	128
U00096.2	737000	A	T	upstream_gene_variant	ybfD	gene-b0706	c.-315A>T		0.0416667	0.0581395	0.025	0.0319149	0.0153846	0.0483871	0.0419162	0.0559441	5	10	4	3	1	6	7	8	115	162	156	91	64	118	160	135
U00096.2	737002	G	T	upstream_gene_variant	ybfD	gene-b0706	c.-313G>T		0.0545455	0.0297619	0.0849673	0.0444444	0.0615385	0.0336134	0.0251572	0.0283688	6	5	13	4	4	4	4	4	104	163	140	86	61	115	155	137
U00096.2	737004	A	C	upstream_gene_variant	ybfD	gene-b0706	c.-311A>C		0.0454545	0.0185185	0.0592105	0.0357143	0.046875	0.034188	0.0544218	0.0364964	5	3	9	3	3	4	8	5	105	159	143	81	61	113	139	132
U00096.2	737005	G	C	upstream_gene_variant	ybfD	gene-b0706	c.-310G>C		0.0265487	0.0361446	0.0506329	0.0348837	0.0597015	0.0333333	0.0576923	0.0704225	3	6	8	3	4	4	9	10	110	160	150	83	63	116	147	132
U00096.2	738463	T	A	synonymous_variant	ybgA	gene-b0707	c.240T>A	p.Val80Val	0.060241	0.00694444	0.00735294	0.0142857	0	0	0.0214286	0.0263158	5	1	1	1	0	0	3	3	78	143	135	69	83	112	137	111
U00096.2	741538	A	C	missense_variant	dtpD	gene-b0709	c.242T>G	p.Leu81Arg	0.0291262	0.0567376	0.025	0.0196078	0	0.00884956	0.0130719	0	3	8	3	2	0	1	2	0	100	133	117	100	93	112	151	147
U00096.2	747882	A	T	missense_variant	ybgO	gene-b0716	c.324T>A	p.Asp108Glu	0	0.0136054	0.0694444	0.00990099	0.0138889	0.00970874	0.00704225	0	0	2	10	1	1	1	1	0	113	145	134	100	71	102	141	134
U00096.2	749889	T	G	missense_variant	ybgQ	gene-b0718	c.1504A>C	p.Thr502Pro	0	0.00606061	0.0555556	0.0206186	0.0294118	0.011236	0.0294118	0.00763359	0	1	7	2	3	1	4	1	105	164	119	95	99	88	132	130
U00096.2	750417	A	T	missense_variant	ybgQ	gene-b0718	c.976T>A	p.Phe326Ile	0.00970874	0	0.0178571	0.0615385	0.0136986	0	0.00806452	0	1	0	2	4	1	0	1	0	102	127	110	61	72	98	123	109
U00096.2	756490	A	T	missense_variant	sdhA	gene-b0723	c.1361A>T	p.Glu454Val	0.0972222	0.0462963	0.0714286	0.0754717	0.0422535	0.045977	0.0735294	0.0598291	7	5	8	4	3	4	10	7	65	103	104	49	68	83	126	110
U00096.2	762612	T	A	missense_variant	sucC	gene-b0728	c.376T>A	p.Ser126Thr	0	0.0236686	0.0196078	0.0107527	0.0505051	0.0234375	0	0.0206897	0	4	3	1	5	3	0	3	124	165	150	92	94	125	138	142
U00096.2	762615	A	C	missense_variant	sucC	gene-b0728	c.379A>C	p.Thr127Pro	0.0232558	0.027933	0.00581395	0.039604	0.0535714	0.0144928	0.00657895	0.0397351	3	5	1	4	6	2	1	6	126	174	171	97	106	136	151	145
U00096.2	765162	C	A	upstream_gene_variant	mngR	gene-b0730	c.-64G>T		0.0529801	0.0284091	0.0326797	0.030303	0.0229885	0.032	0.056962	0.0357143	8	5	5	3	2	4	9	5	143	171	148	96	85	121	149	135
U00096.2	765171	T	A	upstream_gene_variant	mngR	gene-b0730	c.-73A>T		0.0134228	0.0301205	0.02	0.0208333	0.0506329	0.0162602	0.0258065	0.027972	2	5	3	2	4	2	4	4	147	161	147	94	75	121	151	139
U00096.2	765189	A	T	upstream_gene_variant	mngR	gene-b0730	c.-91T>A		0.0208333	0.0172414	0.0204082	0.0108696	0.0675676	0.0169492	0.0410959	0.0347222	3	3	3	1	5	2	6	5	141	171	144	91	69	116	140	139
U00096.2	765192	G	T	upstream_gene_variant	mngR	gene-b0730	c.-94C>A		0.0928571	0.0598802	0.0915493	0.0879121	0.0945946	0.0940171	0.0704225	0.084507	13	10	13	8	7	11	10	12	127	157	129	83	67	106	132	130
U00096.2	765194	AA	AT	upstream_gene_variant	mngR	gene-b0730	c.-97T>A		0.0342466	0.0233918	0.0482759	0.0326087	0.0533333	0.00833333	0.0205479	0.0342466	5	4	7	3	4	1	3	5	141	167	138	89	71	119	143	141
U00096.2	765198	G	T	upstream_gene_variant	mngR	gene-b0730	c.-100C>A		0.0896552	0.0175439	0.0492958	0.0744681	0.0526316	0.0725806	0.0547945	0.0547945	13	3	7	7	4	9	8	8	132	168	135	87	72	115	138	138
U00096.2	765203	C	A	upstream_gene_variant	mngR	gene-b0730	c.-105G>T		0.0324675	0.0277778	0.025974	0.0816327	0.0731707	0.0606061	0.0377358	0.0318471	5	5	4	8	6	8	6	5	149	175	150	90	76	124	153	152
U00096.2	765207	A	T	initiator_codon_variant	mngA	gene-b0731	c.1A>T	p.Met1?	0.0451613	0.0552486	0.0509554	0.0588235	0.0365854	0.0676692	0.0290698	0.054878	7	10	8	6	3	9	5	9	148	171	149	96	79	124	167	155
U00096.2	765210	G	T	missense_variant	mngA	gene-b0731	c.4G>T	p.Val2Leu	0.0555556	0.037234	0.0368098	0.0833333	0.0714286	0.0291971	0.0564972	0.0348837	9	7	6	9	6	4	10	6	153	181	157	99	78	133	167	166
U00096.2	765212	A	T	synonymous_variant	mngA	gene-b0731	c.6A>T	p.Val2Val	0.0662252	0.0517241	0.0612245	0.0606061	0.118421	0.0629921	0.0535714	0.0925926	10	9	9	6	9	8	9	15	141	165	138	93	67	119	159	147
U00096.2	765225	G	C	missense_variant	mngA	gene-b0731	c.19G>C	p.Ala7Pro	0.0486111	0.0406977	0.0592105	0.0490196	0.0540541	0.08	0.0617284	0.0184049	7	7	9	5	4	10	10	3	137	165	143	97	70	115	152	160
U00096.2	765237	G	T	missense_variant	mngA	gene-b0731	c.31G>T	p.Asp11Tyr	0.0551181	0.0629371	0.0763889	0.0898876	0.0983607	0.0384615	0.0447761	0.034965	7	9	11	8	6	4	6	5	120	134	133	81	55	100	128	138
U00096.2	765239	C	A	missense_variant	mngA	gene-b0731	c.33C>A	p.Asp11Glu	0.0785714	0.0754717	0.0705128	0.136842	0.0746269	0.1	0.128378	0.089172	11	12	11	13	5	11	19	14	129	147	145	82	62	99	129	143
U00096.2	765240	TAT	TAA	stop_gained	mngA	gene-b0731	c.36T>A	p.Tyr12*	0.0289855	0.0769231	0.0709677	0.119565	0.0606061	0.0934579	0.0827586	0.0596026	4	12	11	11	4	10	12	9	134	144	144	81	62	97	133	142
U00096.2	765247	A	C	missense_variant	mngA	gene-b0731	c.41A>C	p.Asn14Thr	0.0217391	0.0625	0.0454545	0.03125	0.0289855	0.0458716	0.0331126	0	3	10	7	3	2	5	5	0	135	150	147	93	67	104	146	156
U00096.2	765249	G	T	missense_variant	mngA	gene-b0731	c.43G>T	p.Asp15Tyr	0.0352113	0.05	0.0805369	0.0625	0.0434783	0.0934579	0.0608108	0.0596026	5	8	12	6	3	10	9	9	137	152	137	90	66	97	139	142
U00096.2	765254	A	T	missense_variant	mngA	gene-b0731	c.48A>T	p.Gln16His	0.0684932	0.047619	0.112583	0.0918367	0.111111	0.0555556	0.113924	0.0961538	10	8	17	9	8	6	18	15	136	160	134	89	64	102	140	141
U00096.2	765258	A	T	missense_variant	mngA	gene-b0731	c.52A>T	p.Arg18Trp	0.047619	0.0535714	0.0457516	0.030303	0.0684932	0.0733945	0.0628931	0.0596026	7	9	7	3	5	8	10	9	140	159	146	96	68	101	149	142
U00096.2	765260	G	T	missense_variant	mngA	gene-b0731	c.54G>T	p.Arg18Ser	0.0463576	0.0718563	0.0779221	0.0816327	0.0821918	0.0545455	0.107595	0.0897436	7	12	12	8	6	6	17	14	144	155	142	90	67	104	141	142
U00096.2	765264	A	T	missense_variant	mngA	gene-b0731	c.58A>T	p.Met20Leu	0.057554	0.04375	0.0342466	0.0625	0.0422535	0.0380952	0.0443038	0.0616438	8	7	5	6	3	4	7	9	131	153	141	90	68	101	151	137
U00096.2	765266	G	T	missense_variant	mngA	gene-b0731	c.60G>T	p.Met20Ile	0.0928571	0.0674847	0.0604027	0.03	0.0694444	0.0754717	0.0764331	0.0608108	13	11	9	3	5	8	12	9	127	152	140	97	67	98	145	139
U00096.2	765267	A	T	missense_variant	mngA	gene-b0731	c.61A>T	p.Met21Leu	0.020979	0.0245399	0.0333333	0.0594059	0.0675676	0.046729	0.01875	0.0198675	3	4	5	6	5	5	3	3	140	159	145	95	69	102	157	148
U00096.2	765269	G	T	missense_variant	mngA	gene-b0731	c.63G>T	p.Met21Ile	0.0962963	0.0886076	0.0486111	0.11	0.0857143	0.0480769	0.11465	0.0872483	13	14	7	11	6	5	18	13	122	144	137	89	64	99	139	136
U00096.2	765275	G	C	synonymous_variant	mngA	gene-b0731	c.69G>C	p.Leu23Leu	0.0215827	0.0545455	0.0479452	0.06	0.0298507	0.036036	0.0314465	0.0454545	3	9	7	6	2	4	5	7	136	156	139	94	65	107	154	147
U00096.2	767179	C	A	missense_variant	mngA	gene-b0731	c.1973C>A	p.Pro658Gln	0.0412371	0.0603448	0.0787402	0.0705882	0.0857143	0.0808081	0.0422535	0.05	4	7	10	6	6	8	6	7	93	109	117	79	64	91	136	133
U00096.2	767190	A	T	upstream_gene_variant	mngR	gene-b0730	c.-2092T>A		0.0416667	0.0267857	0.015625	0.0568182	0.0144928	0.01	0.00699301	0.020979	4	3	2	5	1	1	1	3	92	109	126	83	68	99	142	140
U00096.2	769486	A	T	synonymous_variant	mngB	gene-b0732	c.2286A>T	p.Ala762Ala	0.00787402	0.0205479	0.00613497	0.0217391	0.0649351	0.00952381	0.00680272	0.0145985	1	3	1	2	5	1	1	2	126	143	162	90	72	104	146	135
U00096.2	770714	T	A	missense_variant	cydA	gene-b0733	c.34T>A	p.Phe12Ile	0	0.0201342	0.00813008	0.0113636	0.05	0.00869565	0.00653595	0	0	3	1	1	4	1	1	0	109	146	122	87	76	114	152	121
U00096.2	772561	C	A	missense_variant	cydB	gene-b0734	c.297C>A	p.Phe99Leu	0.027027	0.00645161	0.033557	0.0673077	0.0425532	0.0333333	0.0310559	0.0362319	3	1	5	7	4	4	5	5	108	154	144	97	90	116	156	133
U00096.2	772607	T	A	missense_variant	cydB	gene-b0734	c.343T>A	p.Trp115Arg	0.02	0.0234375	0.0291971	0.0111111	0.0337079	0.0582524	0.037594	0.0252101	2	3	4	1	3	6	5	3	98	125	133	89	86	97	128	116
U00096.2	772617	T	A	missense_variant	cydB	gene-b0734	c.353T>A	p.Met118Lys	0.0733945	0.0215827	0.0133333	0.0204082	0.0326087	0.0272727	0.0342466	0.037037	8	3	2	2	3	3	5	5	101	136	148	96	89	107	141	130
U00096.2	774016	T	A	stop_gained	ybgC	gene-b0736	c.42T>A	p.Tyr14*	0.00980392	0.0141844	0.05	0.0194175	0.0204082	0	0.00649351	0	1	2	7	2	2	0	1	0	101	139	133	101	96	113	153	135
U00096.2	776330	G	T	stop_gained	tolA	gene-b0739	c.766G>T	p.Glu256*	0.0769231	0.0542169	0.0567376	0.117647	0.025641	0.0366972	0.054878	0.0509554	9	9	8	14	2	4	9	8	108	157	133	105	76	105	155	149
U00096.2	776345	G	T	missense_variant	tolA	gene-b0739	c.781G>T	p.Asp261Tyr	0.0793651	0.0639535	0.0596026	0.0508475	0.0786517	0.0603448	0.0756757	0.0731707	10	11	9	6	7	7	14	12	116	161	142	112	82	109	171	152
U00096.2	776363	G	T	stop_gained	tolA	gene-b0739	c.799G>T	p.Glu267*	0.0847458	0.0559006	0.0666667	0.0833333	0.0705882	0.0521739	0.0511364	0.0503145	10	9	9	8	6	6	9	8	108	152	126	88	79	109	167	151
U00096.2	776368	A	C	missense_variant	tolA	gene-b0739	c.804A>C	p.Lys268Asn	0.0409836	0.0310559	0.0486111	0.0736842	0.0898876	0.026087	0.0388889	0.0679012	5	5	7	7	8	3	7	11	117	156	137	88	81	112	173	151
U00096.2	776386	A	C	missense_variant	tolA	gene-b0739	c.822A>C	p.Lys274Asn	0.048	0.0555556	0.0704225	0.103093	0.131868	0.0431034	0.0585106	0.0731707	6	9	10	10	12	5	11	12	119	153	132	87	79	111	177	152
U00096.2	776392	A	T	synonymous_variant	tolA	gene-b0739	c.828A>T	p.Ala276Ala	0.0327869	0.038961	0.056338	0.0105263	0	0.00854701	0.0320856	0.0503145	4	6	8	1	0	1	6	8	118	148	134	94	91	116	181	151
U00096.2	776397	C	A	missense_variant	tolA	gene-b0739	c.833C>A	p.Ala278Glu	0.0155039	0.0643275	0.0769231	0.0196078	0.03125	0.0413223	0.0621762	0.0654762	2	11	12	2	3	5	12	11	127	160	144	100	93	116	181	157
U00096.2	776407	A	T	synonymous_variant	tolA	gene-b0739	c.843A>T	p.Ala281Ala	0.0155039	0.0545455	0.02	0.0306122	0.0430108	0.0542636	0.021978	0.0496894	2	9	3	3	4	7	4	8	127	156	147	95	89	122	178	153
U00096.2	776410	TG	TT	stop_gained	tolA	gene-b0739	c.847G>T	p.Glu283*	0.16129	0.113208	0.118881	0.153846	0.0909091	0.154472	0.134503	0.167742	20	18	17	14	8	19	23	26	104	141	126	77	80	104	148	129
U00096.2	776416	A	C	missense_variant	tolA	gene-b0739	c.852A>C	p.Lys284Asn	0.0672269	0.0130719	0.028777	0.0555556	0.0340909	0.00813008	0.0361446	0.0479452	8	2	4	5	3	1	6	7	111	151	135	85	85	122	160	139
U00096.2	776427	C	A	missense_variant	tolA	gene-b0739	c.863C>A	p.Ala288Glu	0.123967	0.0967742	0.135135	0.129032	0.0659341	0.0697674	0.118343	0.0714286	15	15	20	12	6	9	20	11	106	140	128	81	85	120	149	143
U00096.2	777059	T	A	missense_variant	tolB	gene-b0740	c.97T>A	p.Ser33Thr	0.0515464	0.0294118	0.0191083	0.0804598	0.0263158	0.0258621	0.0153846	0.0075188	5	4	3	7	3	3	2	1	92	132	154	80	111	113	128	132
U00096.2	777060	C	A	missense_variant	tolB	gene-b0740	c.98C>A	p.Ser33Tyr	0.0326087	0.0518519	0.0261438	0.0617284	0.0810811	0.0608696	0.0413223	0.03125	3	7	4	5	9	7	5	4	89	128	149	76	102	108	116	124
U00096.2	777069	C	G	missense_variant	tolB	gene-b0740	c.107C>G	p.Pro36Arg	0.04	0.0294118	0.0186335	0.0681818	0.0550459	0.0491803	0.0373134	0.041958	4	4	3	6	6	6	5	6	96	132	158	82	103	116	129	137
U00096.2	777083	C	A	missense_variant	tolB	gene-b0740	c.121C>A	p.Pro41Thr	0.0380952	0.0229008	0.0246914	0.0689655	0.111111	0.0578512	0.0638298	0.0352113	4	3	4	6	12	7	9	5	101	128	158	81	96	114	132	137
U00096.2	777084	C	A	missense_variant	tolB	gene-b0740	c.122C>A	p.Pro41His	0.0480769	0.0393701	0.0254777	0.060241	0.0761905	0.0512821	0.0296296	0.0291971	5	5	4	5	8	6	4	4	99	122	153	78	97	111	131	133
U00096.2	777112	A	T	synonymous_variant	tolB	gene-b0740	c.150A>T	p.Ala50Ala	0.00943396	0.0152672	0.02	0	0.0421053	0.0526316	0.0378788	0.033557	1	2	3	0	4	6	5	5	105	129	147	83	91	108	127	144
U00096.2	778945	T	G	missense_variant	ybgF	gene-b0742	c.125T>G	p.Val42Gly	0.0517241	0.011976	0.0113636	0.0181818	0.0204082	0.0150376	0.010989	0	6	2	2	2	2	2	2	0	110	165	174	108	96	131	180	146
U00096.2	778949	T	A	synonymous_variant	ybgF	gene-b0742	c.129T>A	p.Thr43Thr	0.00884956	0.0125786	0.0112994	0.0458716	0	0.0538462	0.0164835	0.00704225	1	2	2	5	0	7	3	1	112	157	175	104	92	123	179	141
U00096.2	778954	T	A	missense_variant	ybgF	gene-b0742	c.134T>A	p.Leu45His	0.0446429	0.0310559	0.0113636	0.0545455	0.0105263	0.0444444	0.048913	0.0344828	5	5	2	6	1	6	9	5	107	156	174	104	94	129	175	140
U00096.2	780112	T	C	missense_variant	lysW	gene-b0745	c.47T>C	p.Val16Ala	0.0275229	0.0142857	0.00662252	0.0595238	0.0111111	0.00925926	0.0177515	0	3	2	1	5	1	1	3	0	106	138	150	79	89	107	166	162
U00096.2	780156	G	C	upstream_gene_variant	valZ	gene-b0746	c.-135G>C		0.0530303	0.0123457	0.0122699	0.010101	0.0392157	0.0305344	0.03125	0.0157895	7	2	2	1	4	4	6	3	125	160	161	98	98	127	186	187
U00096.2	780188	T	A	upstream_gene_variant	valZ	gene-b0746	c.-103T>A		0.0725806	0.0294118	0.00598802	0.0322581	0.019802	0.0151515	0.0209424	0.0115607	9	5	1	3	2	2	4	2	115	165	166	90	99	130	187	171
U00096.2	780337	T	G	missense_variant	valZ	gene-b0746	c.47T>G	p.Val16Gly	0.0851064	0.03	0.0306748	0.0471698	0.00847458	0.0285714	0.0116959	0.0168539	12	6	5	5	1	4	2	3	129	194	158	101	117	136	169	175
U00096.2	780498	A	C	upstream_gene_variant	lysZ	gene-b0748	c.-94A>C		0.0413793	0.0523256	0.037037	0.0224719	0.0510204	0.0495868	0.010101	0.0287356	6	9	6	2	5	6	2	5	139	163	156	87	93	115	196	169
U00096.2	780569	A	T	upstream_gene_variant	lysZ	gene-b0748	c.-23A>T		0.0441176	0.052356	0.0729167	0.0582524	0.0508475	0.0675676	0.0421053	0.0459184	6	10	14	6	6	10	8	9	130	181	178	97	112	138	182	187
U00096.2	780573	T	A	upstream_gene_variant	lysZ	gene-b0748	c.-19T>A		0.0149254	0.0326087	0.0322581	0.00961538	0.026087	0.0273973	0.0744681	0.0103627	2	6	6	1	3	4	14	2	132	178	180	103	112	142	174	191
U00096.2	780574	T	A	upstream_gene_variant	lysZ	gene-b0748	c.-18T>A		0.0542636	0.043956	0.016129	0	0.0347826	0.0206897	0.0213904	0.0208333	7	8	3	0	4	3	4	4	122	174	183	104	111	142	183	188
U00096.2	780578	G	T	upstream_gene_variant	lysZ	gene-b0748	c.-14G>T		0.037594	0.0718232	0.0466321	0.0555556	0.0521739	0.0753425	0.0360825	0.0259067	5	13	9	6	6	11	7	5	128	168	184	102	109	135	187	188
U00096.2	780580	T	A	upstream_gene_variant	lysZ	gene-b0748	c.-12T>A		0.03125	0.0327869	0.0310881	0.0186916	0.0353982	0.0629371	0.020202	0.0357143	4	6	6	2	4	9	4	7	124	177	187	105	109	134	194	189
U00096.2	780588	G	T	upstream_gene_variant	lysZ	gene-b0748	c.-4G>T		0.0441176	0.039604	0.05	0.045045	0.0420168	0.0733333	0.0251256	0.0248756	6	8	10	5	5	11	5	5	130	194	190	106	114	139	194	196
U00096.2	780589	T	A	upstream_gene_variant	lysZ	gene-b0748	c.-3T>A		0.0307692	0.0555556	0.0206186	0.0285714	0.0347826	0.0205479	0.025641	0.0209424	4	11	4	3	4	3	5	4	126	187	190	102	111	143	190	187
U00096.2	780590	A	T	upstream_gene_variant	lysZ	gene-b0748	c.-2A>T		0.0606061	0.0558376	0.0406091	0.0471698	0.0258621	0.0544218	0.0416667	0.0103093	8	11	8	5	3	8	8	2	124	186	189	101	113	139	184	192
U00096.2	780675	G	T	upstream_gene_variant	lysQ	gene-b0749	c.-125G>T		0.0405405	0.0228311	0.0366972	0.0588235	0.0245902	0.0314465	0.0222222	0.0276243	6	5	8	6	3	5	4	5	142	214	210	96	119	154	176	176
U00096.2	780678	G	T	upstream_gene_variant	lysQ	gene-b0749	c.-122G>T		0.0559441	0.01	0.00497512	0	0.017094	0.0208333	0.0116959	0.0185185	8	2	1	0	2	3	2	3	135	198	200	93	115	141	169	159
U00096.2	780681	T	A	upstream_gene_variant	lysQ	gene-b0749	c.-119T>A		0.0694444	0.0201005	0.0255102	0.0425532	0.0168067	0.0272109	0.0295858	0.0243902	10	4	5	4	2	4	5	4	134	195	191	90	117	143	164	160
U00096.2	780688	A	T	upstream_gene_variant	lysQ	gene-b0749	c.-112A>T		0.0451613	0.0341463	0.039801	0.09	0.0169492	0.038961	0.027933	0.0248447	7	7	8	9	2	6	5	4	148	198	193	91	116	148	174	157
U00096.2	780739	A	T	upstream_gene_variant	lysQ	gene-b0749	c.-61A>T		0.025	0.011236	0.0350877	0	0.0196078	0.0530303	0.0240964	0.0128205	4	2	6	0	2	7	4	2	156	176	165	98	100	125	162	154
U00096.2	780768	C	A	upstream_gene_variant	lysQ	gene-b0749	c.-32C>A		0.0344828	0.0454545	0.027933	0.0186916	0	0.032	0.0529412	0.0448718	5	7	5	2	0	4	9	7	140	147	174	105	107	121	161	149
U00096.2	780778	T	A	upstream_gene_variant	lysQ	gene-b0749	c.-22T>A		0.0479452	0.0204082	0.0348837	0.0454545	0.00952381	0.056	0.0574713	0.0496894	7	3	6	5	1	7	10	8	139	144	166	105	104	118	164	153
U00096.2	780879	T	A	upstream_gene_variant	nadA	gene-b0750	c.-429T>A		0.0463576	0.0573248	0.035503	0.0172414	0.0291262	0.0940171	0.0268817	0.038674	7	9	6	2	3	11	5	7	144	148	163	114	100	106	181	174
U00096.2	780885	A	C	upstream_gene_variant	nadA	gene-b0750	c.-423A>C		0.0833333	0.0573248	0.0365854	0.0619469	0.0416667	0.0877193	0.0601093	0.0457143	12	9	6	7	4	10	11	8	132	148	158	106	92	104	172	167
U00096.2	780895	A	C	upstream_gene_variant	nadA	gene-b0750	c.-413A>C		0.062069	0.0613497	0.0421687	0.0263158	0.0947368	0.128205	0.0819672	0.0971429	9	10	7	3	9	15	15	17	136	153	159	111	86	102	168	158
U00096.2	780900	C	A	upstream_gene_variant	nadA	gene-b0750	c.-408C>A		0.0230769	0.013245	0.0258065	0.0192308	0.0561798	0.0272727	0.0467836	0.0253165	3	2	4	2	5	3	8	4	127	149	151	102	84	107	163	154
U00096.2	780908	C	A	upstream_gene_variant	nadA	gene-b0750	c.-400C>A		0.0150376	0.0188679	0.0253165	0.0571429	0.0222222	0.0446429	0.0114943	0.0297619	2	3	4	6	2	5	2	5	131	156	154	99	88	107	172	163
U00096.2	780916	G	T	upstream_gene_variant	nadA	gene-b0750	c.-392G>T		0.0546875	0.0816327	0.0261438	0.0918367	0.0930233	0.0462963	0.0598802	0.0759494	7	12	4	9	8	5	10	12	121	135	149	89	78	103	157	146
U00096.2	780918	T	A	upstream_gene_variant	nadA	gene-b0750	c.-390T>A		0.0708661	0.0333333	0.0666667	0.0526316	0.045977	0.0925926	0.0414201	0.0576923	9	5	10	5	4	10	7	9	118	145	140	90	83	98	162	147
U00096.2	780926	G	T	upstream_gene_variant	nadA	gene-b0750	c.-382G>T		0.0330579	0.0143885	0.013986	0.0568182	0.0641026	0	0.0186335	0.0212766	4	2	2	5	5	0	3	3	117	137	141	83	73	96	158	138
U00096.2	780931	G	C	upstream_gene_variant	nadA	gene-b0750	c.-377G>C		0.0446429	0.0567376	0.0526316	0.0588235	0.0571429	0.07	0.0674847	0.0583942	5	8	7	5	4	7	11	8	107	133	126	80	66	93	152	129
U00096.2	780933	A	C	upstream_gene_variant	nadA	gene-b0750	c.-375A>C		0.0689655	0.0753425	0.0425532	0.0909091	0.0410959	0.029703	0.0424242	0.0362319	8	11	6	8	3	3	7	5	108	135	135	80	70	98	158	133
U00096.2	780942	A	T	upstream_gene_variant	nadA	gene-b0750	c.-366A>T		0.0841121	0.112782	0.0839695	0.0833333	0.126761	0.06	0.0993377	0.106061	9	15	11	7	9	6	15	14	98	118	120	77	62	94	136	118
U00096.2	780948	G	T	upstream_gene_variant	nadA	gene-b0750	c.-360G>T		0.00833333	0.0273973	0.0134228	0.0108696	0.0128205	0.0588235	0.0116959	0.0285714	1	4	2	1	1	6	2	4	119	142	147	91	77	96	169	136
U00096.2	780949	A	T	upstream_gene_variant	nadA	gene-b0750	c.-359A>T		0.0247934	0.0202703	0.0394737	0.0652174	0.0519481	0.0480769	0.0520231	0.048951	3	3	6	6	4	5	9	7	118	145	146	86	73	99	164	136
U00096.2	780952	T	G	upstream_gene_variant	nadA	gene-b0750	c.-356T>G		0.0173913	0.0559441	0.034965	0.0227273	0.038961	0.01	0.0182927	0.0147059	2	8	5	2	3	1	3	2	113	135	138	86	74	99	161	134
U00096.2	780953	G	C	upstream_gene_variant	nadA	gene-b0750	c.-355G>C		0.025641	0.057971	0.0633803	0.0348837	0.0641026	0.08	0.0316456	0.0387597	3	8	9	3	5	8	5	5	114	130	133	83	73	92	153	124
U00096.2	780954	A	C	upstream_gene_variant	nadA	gene-b0750	c.-354A>C		0.0782609	0.0863309	0.0902778	0.0795455	0.08	0.145631	0.0920245	0.0703125	9	12	13	7	6	15	15	9	106	127	131	81	69	88	148	119
U00096.2	780955	G	C	upstream_gene_variant	nadA	gene-b0750	c.-353G>C		0.0176991	0.0503597	0.0422535	0.032967	0.0533333	0.0192308	0.011976	0.03125	2	7	6	3	4	2	2	4	111	132	136	88	71	102	165	124
U00096.2	780956	CG	CC	upstream_gene_variant	nadA	gene-b0750	c.-351G>C		0.036036	0.0875912	0.0437956	0.0561798	0.109589	0.040404	0.0308642	0.0327869	4	12	6	5	8	4	5	4	107	125	131	84	65	95	157	118
U00096.2	780959	A	C	upstream_gene_variant	nadA	gene-b0750	c.-349A>C		0.0521739	0.0601504	0.0814815	0.0465116	0.0759494	0.0808081	0.0552147	0.0487805	6	8	11	4	6	8	9	6	109	125	124	82	73	91	154	117
U00096.2	780962	G	T	upstream_gene_variant	nadA	gene-b0750	c.-346G>T		0.0819672	0.125	0.145985	0.186047	0.141026	0.158416	0.127273	0.15748	10	17	20	16	11	16	21	20	112	119	117	70	67	85	144	107
U00096.2	780978	T	G	upstream_gene_variant	nadA	gene-b0750	c.-330T>G		0.0205479	0.0434783	0.0628931	0.0792079	0.0340909	0.0280374	0.035	0.0324675	3	7	10	8	3	3	7	5	143	154	149	93	85	104	193	149
U00096.2	784232	G	T	synonymous_variant	ybgS	gene-b0753	c.309C>A	p.Ile103Ile	0.0078125	0.0514706	0.026087	0.0294118	0.0120482	0.00714286	0.0231214	0.00653595	1	7	3	3	1	1	4	1	127	129	112	99	82	139	169	152
U00096.2	784237	C	A	missense_variant	ybgS	gene-b0753	c.304G>T	p.Asp102Tyr	0.0322581	0.0296296	0.00900901	0.0625	0.0506329	0.0291971	0.0467836	0.0261438	4	4	1	6	4	4	8	4	120	131	110	90	75	133	163	149
U00096.2	787909	T	A	missense_variant	galM	gene-b0756	c.152A>T	p.Glu51Val	0.037037	0.0518519	0.0151515	0.047619	0.0266667	0.0631579	0.033557	0.0247934	4	7	2	4	2	6	5	3	104	128	130	80	73	89	144	118
U00096.2	794797	A	T	synonymous_variant	modA	gene-b0763	c.486A>T	p.Ala162Ala	0	0.00632911	0	0.0705882	0	0.0186916	0	0.0152672	0	1	0	6	0	2	0	2	119	157	151	79	93	105	147	129
U00096.2	795605	T	A	missense_variant	modB	gene-b0764	c.521T>A	p.Ile174Asn	0.00980392	0.0152672	0	0.0793651	0.0615385	0.00884956	0.0155039	0.00719424	1	2	0	5	4	1	2	1	101	129	112	58	61	112	127	138
U00096.2	818852	A	T	missense_variant	moaE	gene-b0785	c.335A>T	p.Gln112Leu	0.0447761	0.0609756	0.020979	0.040404	0.046729	0.0803571	0.0397351	0.0328947	6	10	3	4	5	9	6	5	128	154	140	95	102	103	145	147
U00096.2	818863	G	T	missense_variant	moaE	gene-b0785	c.346G>T	p.Asp116Tyr	0.015625	0.0180723	0.00689655	0.0594059	0.046729	0.0438596	0.0191083	0.0131579	2	3	1	6	5	5	3	2	126	163	144	95	102	109	154	150
U00096.2	818875	A	C	missense_variant	moaE	gene-b0785	c.358A>C	p.Thr120Pro	0.0620155	0.0517241	0.0547945	0.0377358	0.0347826	0.042735	0.0454545	0.0533333	8	9	8	4	4	5	7	8	121	165	138	102	111	112	147	142
U00096.2	818894	A	C	missense_variant	moaE	gene-b0785	c.377A>C	p.Lys126Thr	0.0416667	0.0320856	0.0555556	0.0338983	0.0652174	0.00699301	0.035503	0	6	6	9	4	9	1	6	0	138	181	153	114	129	142	163	176
U00096.2	818913	A	T	missense_variant	moaE	gene-b0785	c.396A>T	p.Glu132Asp	0.0215827	0.0228571	0.025641	0.0707965	0.112903	0.0367647	0.0566038	0.0124224	3	4	4	8	14	5	9	2	136	171	152	105	110	131	150	159
U00096.2	824278	T	G	missense_variant	ybhR	gene-b0792	c.1054A>C	p.Thr352Pro	0.0826446	0.0774648	0.031746	0.03125	0.0833333	0.0294118	0.0621118	0.0472973	10	11	4	3	7	3	10	7	111	131	122	93	77	99	151	141
U00096.2	824280	A	T	missense_variant	ybhR	gene-b0792	c.1052T>A	p.Ile351Lys	0.0731707	0.0283688	0.0461538	0.0309278	0.0227273	0.0480769	0.0310559	0.0410959	9	4	6	3	2	5	5	6	114	137	124	94	86	99	156	140
U00096.2	824282	C	A	synonymous_variant	ybhR	gene-b0792	c.1050G>T	p.Val350Val	0.056	0.0559441	0.0606061	0.0430108	0.0113636	0.0194175	0.0545455	0.0671141	7	8	8	4	1	2	9	10	118	135	124	89	87	101	156	139
U00096.2	824302	T	A	missense_variant	ybhR	gene-b0792	c.1030A>T	p.Ser344Cys	0.0305344	0.0503597	0.0314961	0.0208333	0.0666667	0.0555556	0.0760234	0.0588235	4	7	4	2	6	6	13	8	127	132	123	94	84	102	158	128
U00096.2	824306	C	A	missense_variant	ybhR	gene-b0792	c.1026G>T	p.Trp342Cys	0.0666667	0.0985915	0.0970149	0.0412371	0.0531915	0.0550459	0.0473373	0.0797101	9	14	13	4	5	6	8	11	126	128	121	93	89	103	161	127
U00096.2	824314	T	A	missense_variant	ybhR	gene-b0792	c.1018A>T	p.Ile340Phe	0.0465116	0.028169	0.0567376	0.0208333	0.0421053	0.0373832	0.0529412	0.0507246	6	4	8	2	4	4	9	7	123	138	133	94	91	103	161	131
U00096.2	824317	C	A	missense_variant	ybhR	gene-b0792	c.1015G>T	p.Asp339Tyr	0.0378788	0.0704225	0.0559441	0.0412371	0.0425532	0.047619	0.0982659	0.0833333	5	10	8	4	4	5	17	12	127	132	135	93	90	100	156	132
U00096.2	824328	T	A	missense_variant	ybhR	gene-b0792	c.1004A>T	p.Asp335Val	0.0267857	0.0145985	0.0153846	0.0222222	0.011236	0.0104167	0.0573248	0.0144928	3	2	2	2	1	1	9	2	109	135	128	88	88	95	148	136
U00096.2	824331	T	A	missense_variant	ybhR	gene-b0792	c.1001A>T	p.Lys334Met	0.0272727	0.0666667	0.0234375	0.0119048	0.0238095	0.0222222	0.0457516	0.00719424	3	9	3	1	2	2	7	1	107	126	125	83	82	88	146	138
U00096.2	824342	C	A	missense_variant	ybhR	gene-b0792	c.990G>T	p.Gln330His	0.045045	0.0652174	0.0451128	0.0361446	0.0348837	0.0618557	0.0657895	0.035461	5	9	6	3	3	6	10	5	106	129	127	80	83	91	142	136
U00096.2	824349	G	T	missense_variant	ybhR	gene-b0792	c.983C>A	p.Thr328Asn	0.00892857	0.00680272	0.0263158	0.0117647	0.0416667	0.0267857	0.0253165	0.0522876	1	1	4	1	4	3	4	8	111	146	148	84	92	109	154	145
U00096.2	824368	G	T	missense_variant	ybhR	gene-b0792	c.964C>A	p.Arg322Ser	0.0701754	0.0266667	0.0833333	0.0493827	0.0990099	0.0517241	0.0584416	0.0490798	8	4	13	4	10	6	9	8	106	146	143	77	91	110	145	155
U00096.2	824372	A	T	synonymous_variant	ybhR	gene-b0792	c.960T>A	p.Pro320Pro	0.0530973	0.0340136	0.0382166	0.025641	0.04	0.0438596	0.0131579	0.0434783	6	5	6	2	4	5	2	7	107	142	151	76	96	109	150	154
U00096.2	824383	A	C	missense_variant	ybhR	gene-b0792	c.949T>G	p.Trp317Gly	0.018018	0.0555556	0.0328947	0	0.0315789	0.0172414	0.0142857	0	2	8	5	0	3	2	2	0	109	136	147	75	92	114	138	154
U00096.2	824388	A	T	missense_variant	ybhR	gene-b0792	c.944T>A	p.Leu315Gln	0.037037	0.0148148	0.0986842	0.0136986	0.101124	0.0630631	0.0833333	0.0604027	4	2	15	1	9	7	11	9	104	133	137	72	80	104	121	140
U00096.2	824400	C	A	missense_variant	ybhR	gene-b0792	c.932G>T	p.Trp311Leu	0.0283019	0.0522388	0.0333333	0.0149254	0.0588235	0.0582524	0.0305344	0.0405405	3	7	5	1	5	6	4	6	103	127	145	66	80	97	127	142
U00096.2	824402	T	A	synonymous_variant	ybhR	gene-b0792	c.930A>T	p.Val310Val	0.0377358	0.030303	0.0596026	0.0149254	0.0348837	0.0582524	0.0227273	0.0328947	4	4	9	1	3	6	3	5	102	128	142	66	83	97	129	147
U00096.2	824408	C	A	missense_variant	ybhR	gene-b0792	c.924G>T	p.Met308Ile	0.0594059	0.03125	0.0684932	0.0151515	0.0930233	0.04	0.0409836	0.0479452	6	4	10	1	8	4	5	7	95	124	136	65	78	96	117	139
U00096.2	824409	A	T	missense_variant	ybhR	gene-b0792	c.923T>A	p.Met308Lys	0.0392157	0.0387597	0.0684932	0.030303	0.0813953	0.039604	0.0737705	0.0878378	4	5	10	2	7	4	9	13	98	124	136	64	79	97	113	135
U00096.2	824415	T	A	missense_variant	ybhR	gene-b0792	c.917A>T	p.Glu306Val	0.030303	0.0538462	0.02	0.0405405	0.0674157	0.0686275	0.00793651	0.0326797	3	7	3	3	6	7	1	5	96	123	147	71	83	95	125	148
U00096.2	824422	G	T	missense_variant	ybhR	gene-b0792	c.910C>A	p.Pro304Thr	0.02	0.0671642	0.0486111	0.0133333	0.0430108	0.0291262	0.031746	0.013245	2	9	7	1	4	3	4	2	98	125	137	74	89	100	122	149
U00096.2	824424	G	T	missense_variant	ybhR	gene-b0792	c.908C>A	p.Ser303Tyr	0.06	0.0970149	0.0833333	0.0405405	0.139785	0.0679612	0.0930233	0.0653595	6	13	12	3	13	7	12	10	94	121	132	71	80	96	117	143
U00096.2	824429	G	T	stop_gained	ybhR	gene-b0792	c.903C>A	p.Tyr301*	0.0707071	0.0676692	0.0344828	0.0135135	0.0210526	0.06	0.0465116	0.0544218	7	9	5	1	2	6	6	8	92	124	140	73	93	94	123	139
U00096.2	824430	T	A	missense_variant	ybhR	gene-b0792	c.902A>T	p.Tyr301Phe	0.06	0.0300752	0.048951	0.0547945	0.0526316	0.0816327	0.0472441	0.0612245	6	4	7	4	5	8	6	9	94	129	136	69	90	90	121	138
U00096.2	824436	G	T	missense_variant	ybhR	gene-b0792	c.896C>A	p.Ser299Tyr	0.114583	0.0977444	0.0597015	0.0985915	0.166667	0.0978261	0.125	0.100719	11	13	8	7	15	9	15	14	85	120	126	64	75	83	105	125
U00096.2	824439	A	T	missense_variant	ybhR	gene-b0792	c.893T>A	p.Leu298His	0.0752688	0.0597015	0.104478	0.0555556	0.111111	0.0537634	0.0564516	0.0422535	7	8	14	4	10	5	7	6	86	126	120	68	80	88	117	136
U00096.2	824441	G	T	synonymous_variant	ybhR	gene-b0792	c.891C>A	p.Leu297Leu	0.0761905	0.0143885	0.0567376	0	0.0851064	0.0520833	0.0555556	0.0482759	8	2	8	0	8	5	7	7	97	137	133	74	86	91	119	138
U00096.2	824443	G	T	missense_variant	ybhR	gene-b0792	c.889C>A	p.Leu297Ile	0.0882353	0.100719	0.1	0.027027	0.136842	0.0816327	0.0859375	0.0769231	9	14	14	2	13	8	11	11	93	125	126	72	82	90	117	132
U00096.2	824445	A	T	missense_variant	ybhR	gene-b0792	c.887T>A	p.Ile296Asn	0.030303	0.0514706	0.057554	0.0714286	0.0744681	0.0412371	0.0564516	0.0758621	3	7	8	5	7	4	7	11	96	129	131	65	87	93	117	134
U00096.2	824453	C	A	missense_variant	ybhR	gene-b0792	c.879G>T	p.Met293Ile	0.07	0.0820896	0.0447761	0.0447761	0.0967742	0.0449438	0.072	0.070922	7	11	6	3	9	4	9	10	93	123	128	64	84	85	116	131
U00096.2	824454	A	T	missense_variant	ybhR	gene-b0792	c.878T>A	p.Met293Lys	0.0412371	0.0378788	0.0227273	0.0153846	0.0222222	0.0568182	0.0409836	0.0434783	4	5	3	1	2	5	5	6	93	127	129	64	88	83	117	132
U00096.2	824456	C	A	missense_variant	ybhR	gene-b0792	c.876G>T	p.Met292Ile	0.0808081	0.0666667	0.0588235	0.0735294	0.0769231	0.0531915	0.0314961	0.0656934	8	9	8	5	7	5	4	9	91	126	128	63	84	89	123	128
U00096.2	824458	T	A	missense_variant	ybhR	gene-b0792	c.874A>T	p.Met292Leu	0.07	0.0444444	0.0437956	0.0571429	0.0652174	0.0631579	0.0757576	0.00724638	7	6	6	4	6	6	10	1	93	129	131	66	86	89	122	137
U00096.2	824462	G	C	synonymous_variant	ybhR	gene-b0792	c.870C>G	p.Val290Val	0.0967742	0.0888889	0.0808824	0.0540541	0.0697674	0.0808081	0.0666667	0.0814815	9	12	11	4	6	8	9	11	84	123	125	70	80	91	126	124
U00096.2	824467	A	C	missense_variant	ybhR	gene-b0792	c.865T>G	p.Phe289Val	0.0784314	0.0757576	0.0681818	0.0882353	0.102273	0.0673077	0.0661765	0.0681818	8	10	9	6	9	7	9	9	94	122	123	62	79	97	127	123
U00096.2	826688	A	T	missense_variant	ybhF	gene-b0794	c.1517T>A	p.Met506Lys	0.0137931	0.0060241	0	0.0235294	0.0520833	0	0.033557	0.00657895	2	1	0	2	5	0	5	1	143	165	130	83	91	109	144	151
U00096.2	832257	A	T	upstream_gene_variant	ybhF	gene-b0794	c.-4053T>A		0.0545455	0.00746269	0	0	0.0243902	0.0172414	0	0.0078125	6	1	0	0	2	2	0	1	104	133	130	94	80	114	127	127
U00096.2	839522	A	T	missense_variant	fiu	gene-b0805	c.1233T>A	p.Asn411Lys	0	0.0202703	0.0192308	0.0222222	0.0114943	0.0661157	0.0202703	0.0176471	0	3	3	2	1	8	3	3	121	145	153	88	86	113	145	167
U00096.2	842419	T	G	missense_variant	rlmF	gene-b0807	c.865T>G	p.Phe289Val	0.08	0.0777778	0.107345	0.0471698	0.0963855	0.0846154	0.0635838	0.0454545	12	14	19	5	8	11	11	8	138	166	158	101	75	119	162	168
U00096.2	842422	A	T	missense_variant	rlmF	gene-b0807	c.868A>T	p.Ile290Phe	0.0652174	0.0681818	0.0898204	0.0625	0.0759494	0.046875	0.0643275	0.0778443	9	12	15	6	6	6	11	13	129	164	152	90	73	122	160	154
U00096.2	842425	G	T	missense_variant	rlmF	gene-b0807	c.871G>T	p.Ala291Ser	0.028777	0.0797872	0.0359281	0.0306122	0.0481928	0.0461538	0.0457143	0.08	4	15	6	3	4	6	8	14	135	173	161	95	79	124	167	161
U00096.2	842426	C	G	missense_variant	rlmF	gene-b0807	c.872C>G	p.Ala291Gly	0.0144928	0.0552486	0.0368098	0.0416667	0.0361446	0.0708661	0.0344828	0.0409357	2	10	6	4	3	9	6	7	136	171	157	92	80	118	168	164
U00096.2	842428	T	G	missense_variant	rlmF	gene-b0807	c.874T>G	p.Trp292Gly	0.00740741	0.04	0.05625	0.0425532	0.0779221	0.0564516	0.0357143	0.0242424	1	7	9	4	6	7	6	4	134	168	151	90	71	117	162	161
U00096.2	842431	A	G	missense_variant	rlmF	gene-b0807	c.877A>G	p.Thr293Ala	0.0601504	0.0813953	0.0632911	0.0322581	0.0384615	0.0645161	0.0359281	0.0372671	8	14	10	3	3	8	6	6	125	158	148	90	75	116	161	155
U00096.2	842434	T	A	missense_variant	rlmF	gene-b0807	c.880T>A	p.Phe294Ile	0.0629921	0.0523256	0.121795	0.0337079	0.0666667	0.0173913	0.0559006	0.0559006	8	9	19	3	5	2	9	9	119	163	137	86	70	113	152	152
U00096.2	842437	A	T	missense_variant	rlmF	gene-b0807	c.883A>T	p.Met295Leu	0.0298507	0.0722222	0.037037	0.0833333	0.0128205	0.008	0.0240964	0.0411765	4	13	6	8	1	1	4	7	130	167	156	88	77	124	162	163
U00096.2	842439	G	T	missense_variant	rlmF	gene-b0807	c.885G>T	p.Met295Ile	0.0378788	0.12	0.075	0.0744681	0.0519481	0.064	0.0365854	0.0833333	5	21	12	7	4	8	6	14	127	154	148	87	73	117	158	154
U00096.2	842444	A	C	missense_variant	rlmF	gene-b0807	c.890A>C	p.Asp297Ala	0.0155039	0.0176471	0.0379747	0.021978	0.0405405	0.0645161	0.0320513	0.0251572	2	3	6	2	3	8	5	4	127	167	152	89	71	116	151	155
U00096.2	842460	T	G	synonymous_variant	rlmF	gene-b0807	c.906T>G	p.Arg302Arg	0.0731707	0.0853659	0.0967742	0.0736842	0.0985915	0.0731707	0.0952381	0.0961538	9	14	15	7	7	9	14	15	114	150	140	88	64	114	133	141
U00096.2	842466	C	G	synonymous_variant	rlmF	gene-b0807	c.912C>G	p.Val304Val	0.034188	0.0248447	0.0273973	0.0561798	0.0447761	0.0254237	0.0469799	0.0273973	4	4	4	5	3	3	7	4	113	157	142	84	64	115	142	142
U00096.2	842480	A	T	stop_lost&splice_region_variant	rlmF	gene-b0807	c.926A>T	p.Ter309Leuext*?	0.0230769	0.0223464	0.044586	0.0102041	0.0632911	0.03125	0.0566038	0.0177515	3	4	7	1	5	4	9	3	127	175	150	97	74	124	150	166
U00096.2	842492	C	A	stop_gained	ybiO	gene-b0808	c.2212G>T	p.Glu738*	0.0992366	0.0581395	0.0662252	0.0449438	0.0704225	0.0650407	0.0909091	0.068323	13	10	10	4	5	8	14	11	118	162	141	85	66	115	140	150
U00096.2	849481	A	T	upstream_gene_variant	ybiO	gene-b0808	c.-4778T>A		0	0	0.0116279	0	0.0568182	0.015748	0.0124224	0.027027	0	0	2	0	5	2	2	4	135	164	170	112	83	125	159	144
U00096.2	853166	T	A	missense_variant	ybiR	gene-b0818	c.297T>A	p.Asp99Glu	0.00952381	0.00675676	0.00961538	0.0537634	0.0470588	0	0.0149254	0.0229008	1	1	1	5	4	0	2	3	104	147	103	88	81	106	132	128
U00096.2	855381	A	T	missense_variant	ybiT	gene-b0820	c.196A>T	p.Ile66Phe	0.0307692	0.0185185	0.00653595	0.0283019	0.0454545	0.057377	0.0284091	0.0215827	4	3	1	3	4	7	5	3	126	159	152	103	84	115	171	136
U00096.2	856786	T	C	upstream_gene_variant	ybiP	gene-b0815	c.-4966A>G		0.0266667	0.0555556	0.0444444	0.0253165	0.0243902	0.0153846	0.0280374	0	2	5	4	2	1	1	3	0	73	85	86	77	40	64	104	84
U00096.2	856790	T	C	upstream_gene_variant	ybiP	gene-b0815	c.-4970A>G		0.0273973	0.0697674	0.0481928	0.04	0.0769231	0.0169492	0.0588235	0.0470588	2	6	4	3	3	1	6	4	71	80	79	72	36	58	96	81
U00096.2	856791	CA	CC	upstream_gene_variant	ybiP	gene-b0815	c.-4972T>G		0.0540541	0.0555556	0.060241	0.0641026	0.0681818	0.047619	0.102804	0.0568182	4	5	5	5	3	3	11	5	70	85	78	73	41	60	96	83
U00096.2	856797	G	T	upstream_gene_variant	ybiP	gene-b0815	c.-4977C>A		0.0365854	0.0380952	0.039604	0.0454545	0.0576923	0.0821918	0.0247934	0.03	3	4	4	4	3	6	3	3	79	101	97	84	49	67	118	97
U00096.2	856799	T	A	upstream_gene_variant	ybiP	gene-b0815	c.-4979A>T		0.0941176	0.0727273	0.047619	0.0337079	0.134615	0.012987	0.0629921	0.038835	8	8	5	3	7	1	8	4	77	102	100	86	45	76	119	99
U00096.2	856804	T	G	upstream_gene_variant	ybiP	gene-b0815	c.-4984A>C		0.0886076	0.117021	0.10101	0.0561798	0.148936	0.0422535	0.117647	0.0816327	7	11	10	5	7	3	14	8	72	83	89	84	40	68	105	90
U00096.2	856805	C	G	upstream_gene_variant	ybiP	gene-b0815	c.-4985G>C		0.0344828	0.0666667	0.0377358	0.0659341	0.05	0.04	0.0378788	0.0582524	3	7	4	6	3	3	5	6	84	98	102	85	57	72	127	97
U00096.2	856811	G	T	upstream_gene_variant	ybiP	gene-b0815	c.-4991C>A		0.0471698	0.00806452	0.0588235	0.0210526	0.0757576	0.043956	0.0394737	0.0608696	5	1	7	2	5	4	6	7	101	123	112	93	61	87	146	108
U00096.2	857821	A	T	missense_variant	ybiU	gene-b0821	c.464T>A	p.Met155Lys	0.0471698	0.0419162	0.04	0.0267857	0.0116279	0.0512821	0.0362319	0.0324675	5	7	6	3	1	6	5	5	101	160	144	109	85	111	133	149
U00096.2	857845	A	T	missense_variant	ybiU	gene-b0821	c.440T>A	p.Met147Lys	0.0740741	0.0233918	0.0196078	0.0512821	0.0537634	0.0689655	0.0628931	0.0595238	8	4	3	6	5	8	10	10	100	167	150	111	88	108	149	158
U00096.2	857861	A	T	missense_variant	ybiU	gene-b0821	c.424T>A	p.Trp142Arg	0.0619469	0.0406977	0.0526316	0.0701754	0.0666667	0.0517241	0.06875	0.107784	7	7	8	8	6	6	11	18	106	165	144	106	84	110	149	149
U00096.2	857864	A	T	missense_variant	ybiU	gene-b0821	c.421T>A	p.Tyr141Asn	0.0720721	0.0526316	0.0197368	0.0175439	0.0869565	0.0420168	0.0434783	0.047619	8	9	3	2	8	5	7	8	103	162	149	112	84	114	154	160
U00096.2	857866	A	T	missense_variant	ybiU	gene-b0821	c.419T>A	p.Ile140Asn	0.0530973	0.0535714	0.0592105	0.0526316	0.0674157	0.0338983	0.0559006	0.0952381	6	9	9	6	6	4	9	16	107	159	143	108	83	114	152	152
U00096.2	857875	A	T	missense_variant	ybiU	gene-b0821	c.410T>A	p.Ile137Asn	0.00900901	0.0119048	0.0197368	0.00917431	0.011236	0.0338983	0.0182927	0.0691824	1	2	3	1	1	4	3	11	110	166	149	108	88	114	161	148
U00096.2	857889	A	T	synonymous_variant	ybiU	gene-b0821	c.396T>A	p.Ala132Ala	0.03125	0.0205479	0.0155039	0.0444444	0.05	0.0638298	0.0211268	0.0387597	3	3	2	4	4	6	3	5	93	143	127	86	76	88	139	124
U00096.2	863056	T	A	synonymous_variant	fsaA	gene-b0825	c.192T>A	p.Thr64Thr	0.0186916	0.01875	0.00675676	0.0510204	0	0.0247934	0.0253165	0.0214286	2	3	1	5	0	3	4	3	105	157	147	93	91	118	154	137
U00096.2	863755	T	A	missense_variant	moeB	gene-b0826	c.598A>T	p.Ile200Phe	0.00689655	0.0117647	0.00531915	0	0.0588235	0.015748	0.00571429	0	1	2	1	0	6	2	1	0	144	168	187	91	96	125	174	181
U00096.2	872543	G	T	synonymous_variant	yliE	gene-b0833	c.342G>T	p.Ala114Ala	0.0431034	0.0387097	0.0201342	0.0315789	0.0674157	0.0555556	0.03125	0.0409836	5	6	3	3	6	7	5	5	111	149	146	92	83	119	155	117
U00096.2	872581	A	T	missense_variant	yliE	gene-b0833	c.380A>T	p.Asn127Ile	0.00961538	0.0384615	0.0193548	0.01	0.0537634	0.00763359	0.012987	0.0305344	1	5	3	1	5	1	2	4	103	125	152	99	88	130	152	127
U00096.2	874631	G	T	missense_variant	yliF	gene-b0834	c.74G>T	p.Gly25Val	0.0421053	0.0444444	0.0676692	0.0416667	0.047619	0.0648148	0.031746	0.0775862	4	6	9	3	4	7	4	9	91	129	124	69	80	101	122	107
U00096.2	877055	A	T	synonymous_variant	rimO	gene-b0835	c.204T>A	p.Gly68Gly	0.0178571	0	0	0.0119048	0.0506329	0	0.00694444	0.0141844	2	0	0	1	4	0	1	2	110	141	118	83	75	108	143	139
U00096.2	881553	A	T	missense_variant	deoR	gene-b0840	c.405T>A	p.His135Gln	0.0175439	0.00641026	0.0775862	0.0206186	0	0.0471698	0.00598802	0.0163934	2	1	9	2	0	5	1	2	112	155	107	95	89	101	166	120
U00096.2	881576	G	T	missense_variant	deoR	gene-b0840	c.382C>A	p.Leu128Met	0.0322581	0.00740741	0.0673077	0.0217391	0	0.00970874	0	0.017094	3	1	7	2	0	1	0	2	90	134	97	90	79	102	133	115
U00096.2	881590	G	T	stop_gained	deoR	gene-b0840	c.368C>A	p.Ser123*	0.0344828	0.0396825	0.0808081	0	0.0273973	0.0315789	0.0245902	0.0508475	3	5	8	0	2	3	3	6	84	121	91	82	71	92	119	112
U00096.2	882765	T	A	upstream_gene_variant	gstB	gene-b0838	c.-3062A>T		0.0117647	0.00671141	0	0.0128205	0	0.0689655	0.0151515	0.0151515	1	1	0	1	0	6	2	2	84	148	121	77	82	81	130	130
U00096.2	882947	T	A	missense_variant	mdfA	gene-b0842	c.52T>A	p.Phe18Ile	0	0.0214286	0.0327869	0.0114943	0.0119048	0.038835	0.0629371	0.0413793	0	3	4	1	1	4	9	6	88	137	118	86	83	99	134	139
U00096.2	882971	G	T	stop_gained	mdfA	gene-b0842	c.76G>T	p.Glu26*	0.025641	0.0534351	0.00813008	0.0365854	0.060241	0.0555556	0.0344828	0.0381679	2	7	1	3	5	6	4	5	76	124	122	79	78	102	112	126
U00096.2	882976	T	A	missense_variant	mdfA	gene-b0842	c.81T>A	p.Phe27Leu	0.0384615	0.0291971	0.0245902	0.0235294	0.0697674	0.0446429	0.0423729	0.0147059	3	4	3	2	6	5	5	2	75	133	119	83	80	107	113	134
U00096.2	883125	A	T	missense_variant	mdfA	gene-b0842	c.230A>T	p.Asp77Val	0.0104167	0.00609756	0	0.0517241	0.0111111	0.00854701	0.016129	0.0120482	1	1	0	6	1	1	2	2	95	163	135	110	89	116	122	164
U00096.2	897224	A	T	missense_variant	ybjO	gene-b0858	c.13A>T	p.Thr5Ser	0.0630631	0.00617284	0	0.00826446	0.00862069	0.0289855	0.00537634	0.00649351	7	1	0	1	1	4	1	1	104	161	169	120	115	134	185	153
U00096.2	899136	A	T	missense_variant	artJ	gene-b0860	c.663T>A	p.Asn221Lys	0.0514706	0.0280899	0	0.0296296	0.0128205	0.00806452	0.0127389	0.0333333	7	5	0	4	1	1	2	5	129	173	153	131	77	123	155	145
U00096.2	906675	A	T	synonymous_variant	ybjT	gene-b0869	c.831T>A	p.Arg277Arg	0	0.0128205	0.0141844	0.00990099	0.00934579	0.0543478	0.00558659	0.00719424	0	2	2	1	1	5	1	1	128	154	139	100	106	87	178	138
U00096.2	906767	G	T	missense_variant	ybjT	gene-b0869	c.739C>A	p.Leu247Ile	0.008	0.0205479	0.0143885	0.0238095	0	0.0549451	0.0114943	0	1	3	2	2	0	5	2	0	124	143	137	82	101	86	172	127
U00096.2	906778	G	T	stop_gained	ybjT	gene-b0869	c.728C>A	p.Ser243*	0.00854701	0.0413793	0.0150376	0	0	0.0555556	0.00645161	0.0169492	1	6	2	0	0	5	1	2	116	139	131	82	98	85	154	116
U00096.2	906785	A	T	missense_variant	ybjT	gene-b0869	c.721T>A	p.Trp241Arg	0.0267857	0.0357143	0.00757576	0.0632911	0.0337079	0.0568182	0.041958	0.00892857	3	5	1	5	3	5	6	1	109	135	131	74	86	83	137	111
U00096.2	906791	T	G	missense_variant	ybjT	gene-b0869	c.715A>C	p.Thr239Pro	0.00806452	0.027027	0.0202703	0.0543478	0.0576923	0.010101	0.0261438	0.0396825	1	4	3	5	6	1	4	5	123	144	145	87	98	98	149	121
U00096.2	906796	A	T	missense_variant	ybjT	gene-b0869	c.710T>A	p.Leu237His	0.031746	0.0641026	0.0394737	0.0531915	0.0291262	0.0594059	0.025974	0.0538462	4	10	6	5	3	6	4	7	122	146	146	89	100	95	150	123
U00096.2	908164	C	A	missense_variant	ltaE	gene-b0870	c.354G>T	p.Met118Ile	0.0117647	0.0238095	0.0555556	0.0232558	0.0697674	0.0609756	0.0294118	0.024	1	4	7	2	6	5	4	3	84	164	119	84	80	77	132	122
U00096.2	908167	C	A	synonymous_variant	ltaE	gene-b0870	c.351G>T	p.Ala117Ala	0.0574713	0.0352941	0.0384615	0.0444444	0.0705882	0.0246914	0.0364964	0.0238095	5	6	5	4	6	2	5	3	82	164	125	86	79	79	132	123
U00096.2	908178	C	A	missense_variant	ltaE	gene-b0870	c.340G>T	p.Asp114Tyr	0.0416667	0.0529412	0.037037	0.0520833	0.0238095	0.0114943	0.0496454	0.0218978	4	9	5	5	2	1	7	3	92	161	130	91	82	86	134	134
U00096.2	908248	A	C	synonymous_variant	ltaE	gene-b0870	c.270T>G	p.Gly90Gly	0.0210526	0.0465116	0.0625	0.020202	0.0212766	0.0196078	0.0225564	0.0223881	2	8	8	2	2	2	3	3	93	164	120	97	92	100	130	131
U00096.2	909365	T	A	missense_variant	poxB	gene-b0871	c.908A>T	p.Lys303Met	0.0243902	0.0331126	0.0268456	0	0.0515464	0.00900901	0.0206897	0.00819672	3	5	4	0	5	1	3	1	120	146	145	102	92	110	142	121
U00096.2	912082	A	T	missense_variant	hcp	gene-b0873	c.956T>A	p.Ile319Asn	0.0107527	0	0.00917431	0.0277778	0.0114943	0.0555556	0.00694444	0.0172414	1	0	1	2	1	5	1	2	92	112	108	70	86	85	143	114
U00096.2	914421	C	G	upstream_gene_variant	poxB	gene-b0871	c.-4149G>C		0.0408163	0	0	0.0526316	0.0149254	0.0649351	0.0176991	0.0265487	4	0	0	4	1	5	2	3	94	97	98	72	66	72	111	110
U00096.2	914422	A	C	upstream_gene_variant	poxB	gene-b0871	c.-4150T>G		0.206186	0.154639	0.16129	0.213333	0.242424	0.233766	0.189189	0.272727	20	15	15	16	16	18	21	30	77	82	78	59	50	59	90	80
U00096.2	914423	G	C	upstream_gene_variant	poxB	gene-b0871	c.-4151C>G		0.0531915	0.102041	0.0319149	0.0810811	0.106061	0.0526316	0.0560748	0.0462963	5	10	3	6	7	4	6	5	89	88	91	68	59	72	101	103
U00096.2	914428	C	G	upstream_gene_variant	poxB	gene-b0871	c.-4156G>C		0.0543478	0.0465116	0.0232558	0	0	0.0555556	0.00980392	0.0612245	5	4	2	0	0	4	1	6	87	82	84	68	58	68	101	92
U00096.2	914429	G	C	upstream_gene_variant	poxB	gene-b0871	c.-4157C>G		0.0549451	0.0609756	0.0238095	0.0307692	0.0526316	0.0422535	0.0206186	0.0421053	5	5	2	2	3	3	2	4	86	77	82	63	54	68	95	91
U00096.2	914432	G	C	upstream_gene_variant	poxB	gene-b0871	c.-4160C>G		0.0229885	0.0526316	0.0125	0.0327869	0.0545455	0.0289855	0.0212766	0.0107527	2	4	1	2	3	2	2	1	85	72	79	59	52	67	92	92
U00096.2	914434	C	G	upstream_gene_variant	poxB	gene-b0871	c.-4162G>C		0.101266	0.152778	0.128205	0.0338983	0.134615	0.142857	0.0674157	0.113636	8	11	10	2	7	9	6	10	71	61	68	57	45	54	83	78
U00096.2	914436	A	G	upstream_gene_variant	poxB	gene-b0871	c.-4164T>C		0.173913	0.140625	0.121212	0.127273	0.0697674	0.2	0.0694444	0.150685	12	9	8	7	3	11	5	11	57	55	58	48	40	44	67	62
U00096.2	914437	T	A	upstream_gene_variant	poxB	gene-b0871	c.-4165A>T		0	0.0149254	0.0405405	0.0517241	0.0588235	0.0483871	0.0487805	0.0487805	0	1	3	3	3	3	4	4	73	66	71	55	48	59	78	78
U00096.2	914438	TG	TT	upstream_gene_variant	poxB	gene-b0871	c.-4167C>A		0.0704225	0.0882353	0.0675676	0.0508475	0.0980392	0.1	0.0617284	0.1375	5	6	5	3	5	6	5	11	66	62	69	56	46	54	76	69
U00096.2	914441	C	G	upstream_gene_variant	poxB	gene-b0871	c.-4169G>C		0.1	0.0869565	0.0246914	0.0333333	0.0185185	0.016129	0.0481928	0.0375	7	6	2	2	1	1	4	3	63	63	79	58	53	61	79	77
U00096.2	914443	G	C	upstream_gene_variant	poxB	gene-b0871	c.-4171C>G		0.0735294	0.102941	0.0759494	0.0877193	0.12963	0.0967742	0.0714286	0.0759494	5	7	6	5	7	6	6	6	63	61	73	52	47	56	78	73
U00096.2	914448	CTGC	CAGC	upstream_gene_variant	poxB	gene-b0871	c.-4177A>T		0.410714	0.404255	0.387097	0.302326	0.358974	0.431818	0.373134	0.305085	23	19	24	13	14	19	25	18	33	28	38	30	25	25	42	41
U00096.2	914456	T	G	upstream_gene_variant	poxB	gene-b0871	c.-4184A>C		0.0686275	0.0721649	0.0970874	0.171053	0.138462	0.106667	0.0735294	0.0990991	7	7	10	13	9	8	10	11	95	90	93	63	56	67	126	100
U00096.2	914458	CT	CA	upstream_gene_variant	poxB	gene-b0871	c.-4187A>T		0.0566038	0.0891089	0.06	0.0769231	0.107692	0.0759494	0.0888889	0.0701754	6	9	6	6	7	6	12	8	100	92	94	72	58	73	123	106
U00096.2	914466	A	C	upstream_gene_variant	poxB	gene-b0871	c.-4194T>G		0.0454545	0.00961538	0.0186916	0.047619	0.015873	0.0588235	0.0431655	0.00869565	5	1	2	4	1	5	6	1	105	103	105	80	62	80	133	114
U00096.2	914474	T	A	upstream_gene_variant	poxB	gene-b0871	c.-4202A>T		0.0234375	0.0238095	0.0232558	0.0108696	0.0555556	0.00990099	0.03125	0.0387597	3	3	3	1	4	1	5	5	125	123	126	91	68	100	155	124
U00096.2	914477	G	T	upstream_gene_variant	poxB	gene-b0871	c.-4205C>A		0.0859375	0.0620155	0.0873016	0.0957447	0.114286	0.09	0.0740741	0.015873	11	8	11	9	8	9	12	2	117	121	115	85	62	91	150	124
U00096.2	914480	G	T	upstream_gene_variant	poxB	gene-b0871	c.-4208C>A		0.023622	0.00757576	0.023622	0.021978	0.0821918	0.06	0.0613497	0.008	3	1	3	2	6	6	10	1	124	131	124	89	67	94	153	124
U00096.2	914481	C	G	upstream_gene_variant	poxB	gene-b0871	c.-4209G>C		0.047619	0.0454545	0.0393701	0.0555556	0.0684932	0.0505051	0.0306748	0.0483871	6	6	5	5	5	5	5	6	120	126	122	85	68	94	158	118
U00096.2	914522	T	A	upstream_gene_variant	poxB	gene-b0871	c.-4250A>T		0.0479452	0.00591716	0.0126582	0.0471698	0.0888889	0.0307692	0.0168539	0.0127389	7	1	2	5	8	4	3	2	139	168	156	101	82	126	175	155
U00096.2	916607	T	A	synonymous_variant	ybjD	gene-b0876	c.912T>A	p.Leu304Leu	0.0542636	0	0.0153846	0.01	0	0.00877193	0.00641026	0.00675676	7	0	2	1	0	1	1	1	122	172	128	99	88	113	155	147
U00096.2	917419	C	A	stop_gained	ybjX	gene-b0877	c.925G>T	p.Glu309*	0.027027	0.0380435	0.0617978	0.0510204	0.0454545	0.0314961	0.0285714	0.017341	4	7	11	5	5	4	5	3	144	177	167	93	105	123	170	170
U00096.2	920416	A	T	missense_variant	macB	gene-b0879	c.847A>T	p.Ile283Phe	0.00699301	0	0	0.00925926	0.0512821	0.0172414	0.00555556	0.0137931	1	0	0	1	4	2	1	2	142	160	156	107	74	114	179	143
U00096.2	920869	A	T	missense_variant	macB	gene-b0879	c.1300A>T	p.Ile434Phe	0	0.0178571	0.00621118	0	0.0561798	0.0165289	0.00588235	0.00613497	0	3	1	0	5	2	1	1	126	165	160	96	84	119	169	162
U00096.2	922122	G	T	upstream_gene_variant	ybjX	gene-b0877	c.-3779C>A		0.057377	0.025974	0.0192308	0.00943396	0.0176991	0.00952381	0.0189873	0.00571429	7	4	3	1	2	1	3	1	115	150	153	105	111	104	155	174
U00096.2	922125	G	T	upstream_gene_variant	ybjX	gene-b0877	c.-3782C>A		0.0241935	0.0522876	0.0641026	0.00943396	0.0357143	0.0275229	0.0192308	0.0404624	3	8	10	1	4	3	3	7	121	145	146	105	108	106	153	166
U00096.2	923992	A	T	synonymous_variant	clpA	gene-b0882	c.1506A>T	p.Thr502Thr	0.0247934	0.0130719	0	0.01	0.0588235	0.0175439	0	0.00813008	3	2	0	1	5	2	0	1	118	151	152	99	80	112	142	122
U00096.2	924215	C	A	missense_variant	clpA	gene-b0882	c.1729C>A	p.Leu577Met	0.0578512	0.0559441	0.0409836	0.0196078	0.0103093	0.0508475	0.025641	0.0310078	7	8	5	2	1	6	4	4	114	135	117	100	96	112	152	125
U00096.2	924250	T	A	missense_variant	clpA	gene-b0882	c.1764T>A	p.Asp588Glu	0.00840336	0.0285714	0.0152672	0.0520833	0	0	0.0363636	0.0378788	1	4	2	5	0	0	6	5	118	136	129	91	96	113	159	127
U00096.2	930228	A	T	upstream_gene_variant	infA	gene-b0884	c.-4562T>A		0.0165289	0.0111111	0.0231214	0.0384615	0.0707965	0.0149254	0.00510204	0.0246914	2	2	4	4	8	2	1	4	119	178	169	100	105	132	195	158
U00096.2	930251	A	C	upstream_gene_variant	infA	gene-b0884	c.-4585T>G		0.0336134	0.0236686	0.0060241	0.0638298	0.0366972	0.00813008	0.0207254	0.0196078	4	4	1	6	4	1	4	3	115	165	165	88	105	122	189	150
U00096.2	934075	A	C	missense_variant	ftsK	gene-b0890	c.1629A>C	p.Glu543Asp	0.0188679	0	0.0140845	0	0.0526316	0.0291262	0.0192308	0.0127389	2	0	2	0	4	3	3	2	104	153	140	78	72	100	153	155
U00096.2	934111	G	T	synonymous_variant	ftsK	gene-b0890	c.1665G>T	p.Val555Val	0.0384615	0.0764331	0.0340136	0	0.0540541	0.0526316	0.0559006	0.0596026	4	12	5	0	4	6	9	9	100	145	142	70	70	108	152	142
U00096.2	934117	A	C	missense_variant	ftsK	gene-b0890	c.1671A>C	p.Lys557Asn	0.037037	0.0193548	0.0273973	0.027027	0.0394737	0.0258621	0.0308642	0.0723684	4	3	4	2	3	3	5	11	104	152	142	72	73	113	157	141
U00096.2	934734	C	A	missense_variant	ftsK	gene-b0890	c.2288C>A	p.Pro763Gln	0.01	0.0538922	0.0202703	0.0106383	0.0111111	0.0169492	0.00645161	0.0222222	1	9	3	1	1	2	1	3	99	158	145	93	89	116	154	132
U00096.2	934773	C	A	missense_variant	ftsK	gene-b0890	c.2327C>A	p.Pro776Gln	0.00943396	0.0268817	0.00641026	0.0192308	0.076087	0.0155039	0.0408163	0.0314465	1	5	1	2	7	2	6	5	105	181	155	102	85	127	141	154
U00096.2	934774	A	C	synonymous_variant	ftsK	gene-b0890	c.2328A>C	p.Pro776Pro	0.0294118	0.0346821	0.0466667	0.0309278	0.047619	0.0247934	0.0597015	0.038961	3	6	7	3	4	3	8	6	99	167	143	94	80	118	126	148
U00096.2	934777	A	T	missense_variant	ftsK	gene-b0890	c.2331A>T	p.Gln777His	0.0833333	0.0540541	0.0185185	0.0458716	0.0430108	0.0222222	0.0387097	0.0238095	9	10	3	5	4	3	6	4	99	175	159	104	89	132	149	164
U00096.2	934779	A	T	missense_variant	ftsK	gene-b0890	c.2333A>T	p.Tyr778Phe	0.00909091	0.03125	0.0121951	0.0272727	0.0206186	0.0215827	0.0122699	0.0514286	1	6	2	3	2	3	2	9	109	186	162	107	95	136	161	166
U00096.2	934789	G	T	synonymous_variant	ftsK	gene-b0890	c.2343G>T	p.Pro781Pro	0.0825688	0.0215054	0.0322581	0	0.0117647	0.0151515	0.013245	0.0248447	9	4	5	0	1	2	2	4	100	182	150	101	84	130	149	157
U00096.2	934795	A	T	missense_variant	ftsK	gene-b0890	c.2349A>T	p.Gln783His	0.0277778	0.0446927	0.0125786	0.0582524	0.0941176	0.0390625	0.0208333	0.025	3	8	2	6	8	5	3	4	105	171	157	97	77	123	141	156
U00096.2	934804	G	T	synonymous_variant	ftsK	gene-b0890	c.2358G>T	p.Ala786Ala	0.0373832	0.0319149	0.0236686	0.0454545	0.0454545	0.0465116	0.0573248	0.0306748	4	6	4	5	4	6	9	5	103	182	165	105	84	123	148	158
U00096.2	934807	A	T	synonymous_variant	ftsK	gene-b0890	c.2361A>T	p.Pro787Pro	0.0754717	0.173184	0.115385	0.161905	0.130952	0.12605	0.16	0.0754717	8	31	18	17	11	15	24	12	98	148	138	88	73	104	126	147
U00096.2	939983	T	G	upstream_gene_variant	dmsA	gene-b0894	c.-199T>G		0.0431655	0.0188679	0.0264901	0.0232558	0.0204082	0.0677966	0.0731707	0.0451128	6	3	4	2	2	8	12	6	133	156	147	84	96	110	152	127
U00096.2	939992	C	G	upstream_gene_variant	dmsA	gene-b0894	c.-190C>G		0.0150376	0.0384615	0.0352113	0	0.0315789	0.0344828	0.0516129	0.0238095	2	6	5	0	3	4	8	3	131	150	137	84	92	112	147	123
U00096.2	939997	T	G	upstream_gene_variant	dmsA	gene-b0894	c.-185T>G		0.0144928	0.0246914	0.0123457	0.0444444	0.0576923	0.0555556	0.0236686	0	2	4	2	4	6	7	4	0	136	158	160	86	98	119	165	142
U00096.2	940076	C	A	upstream_gene_variant	dmsA	gene-b0894	c.-106C>A		0.0364964	0.0194805	0.0125	0.030303	0.019802	0.0534351	0.0229885	0	5	3	2	3	2	7	4	0	132	151	158	96	99	124	170	142
U00096.2	948431	C	A	missense_variant	ycaN	gene-b0900	c.361G>T	p.Asp121Tyr	0.027027	0.0365854	0.0147059	0.0289855	0.031746	0.0555556	0.013986	0.062069	3	6	2	2	2	7	2	9	108	158	134	67	61	119	141	136
U00096.2	948440	C	A	stop_gained	ycaN	gene-b0900	c.352G>T	p.Glu118*	0.025641	0.0473373	0.0344828	0.0512821	0.0657895	0.0546875	0.034965	0.0479452	3	8	5	4	5	7	5	7	114	161	140	74	71	121	138	139
U00096.2	968933	G	T	stop_gained	ycaQ	gene-b0916	c.322G>T	p.Glu108*	0.0230769	0.0218978	0.0130719	0.0594059	0.0425532	0.0361446	0.0326797	0.0373134	3	3	2	6	4	3	5	5	127	134	151	95	90	80	148	129
U00096.2	973521	A	T	missense_variant	smtA	gene-b0921	c.762A>T	p.Lys254Asn	0.011236	0.03125	0.026087	0.0537634	0	0.0306122	0.00729927	0	1	4	3	5	0	3	1	0	88	124	112	88	90	95	136	127
U00096.2	973548	G	T	stop_gained	mukF	gene-b0922	c.7G>T	p.Glu3*	0.0606061	0.0268456	0.03125	0.0315789	0.0315789	0.038835	0.0129032	0.00699301	6	4	4	3	3	4	2	1	93	145	124	92	92	99	153	142
U00096.2	978481	T	A	missense_variant	mukB	gene-b0924	c.2933T>A	p.Met978Lys	0.0271739	0.0111732	0.00512821	0.0296296	0.00884956	0.0503597	0.0410256	0.00487805	5	2	1	4	1	7	8	1	179	177	194	131	112	132	187	204
U00096.2	980585	A	T	missense_variant	ycbB	gene-b0925	c.316A>T	p.Met106Leu	0.0230769	0.0188679	0.0142857	0.0107527	0	0.05	0	0.0144928	3	3	2	1	0	5	0	2	127	156	138	92	100	95	144	136
U00096.2	983287	T	G	missense_variant	ycbL	gene-b0927	c.415T>G	p.Phe139Val	0.0416667	0.0273973	0.0681818	0.0114943	0.0246914	0.04	0.0409357	0.0327869	5	4	9	1	2	5	7	4	115	142	123	86	79	120	164	118
U00096.2	983293	G	T	missense_variant	ycbL	gene-b0927	c.421G>T	p.Asp141Tyr	0.00840336	0	0.0359712	0.0537634	0.0243902	0.0241935	0.0169492	0.0403226	1	0	5	5	2	3	3	5	118	151	134	88	80	121	174	119
U00096.2	983334	C	A	missense_variant	ycbL	gene-b0927	c.462C>A	p.Phe154Leu	0.0298507	0.0331126	0.0526316	0.0111111	0.0229885	0.0588235	0.0245399	0.0518519	4	5	8	1	2	7	4	7	130	146	144	89	85	112	159	128
U00096.2	983737	A	T	downstream_gene_variant	mukB	gene-b0924	c.*3728A>T		0.0150376	0.0182927	0.0202703	0.0540541	0.011236	0	0.0060241	0.0242424	2	3	3	4	1	0	1	4	131	161	145	70	88	134	165	161
U00096.2	987348	G	T	missense_variant	asnS	gene-b0930	c.861C>A	p.Phe287Leu	0.0165289	0.0133333	0.0134228	0.0123457	0.05	0.0217391	0.0246914	0.0243902	2	2	2	1	4	3	4	4	119	148	147	80	76	135	158	160
U00096.2	992771	A	T	stop_gained	ssuB	gene-b0933	c.497T>A	p.Leu166*	0.03125	0.0375	0.0609756	0.025	0.021978	0.0222222	0.0331492	0.025974	4	6	10	3	2	3	6	4	124	154	154	117	89	132	175	150
U00096.2	992788	G	C	synonymous_variant	ssuB	gene-b0933	c.480C>G	p.Leu160Leu	0.0310078	0.0617284	0.0410959	0.00854701	0.0215054	0.0151515	0.0340909	0.0273973	4	10	6	1	2	2	6	4	125	152	140	116	91	130	170	142
U00096.2	992789	A	C	missense_variant	ssuB	gene-b0933	c.479T>G	p.Leu160Arg	0.0461538	0.0434783	0.0616438	0.0347826	0.0645161	0.0454545	0.0340909	0.0416667	6	7	9	4	6	6	6	6	124	154	137	111	87	126	170	138
U00096.2	992794	T	G	missense_variant	ssuB	gene-b0933	c.474A>C	p.Glu158Asp	0.030303	0.068323	0.0273973	0.0344828	0.0430108	0.0150376	0.0284091	0.0559441	4	11	4	4	4	2	5	8	128	150	142	112	89	131	171	135
U00096.2	992809	T	A	missense_variant	ssuB	gene-b0933	c.459A>T	p.Leu153Phe	0.0201342	0.0520231	0.0580645	0.0819672	0.019802	0.035461	0.0322581	0.0506329	3	9	9	10	2	5	6	8	146	164	146	112	99	136	180	150
U00096.2	992812	T	A	synonymous_variant	ssuB	gene-b0933	c.456A>T	p.Gly152Gly	0.027027	0.0235294	0.044586	0.025	0.0306122	0.0567376	0.0273224	0.0192308	4	4	7	3	3	8	5	3	144	166	150	117	95	133	178	153
U00096.2	992813	C	A	missense_variant	ssuB	gene-b0933	c.455G>T	p.Gly152Val	0.0333333	0.0292398	0.044586	0.0413223	0.01	0.034965	0.0706522	0.056962	5	5	7	5	1	5	13	9	145	166	150	116	99	138	171	149
U00096.2	992846	A	C	missense_variant	ssuB	gene-b0933	c.422T>G	p.Val141Gly	0.0205479	0.05	0.0318471	0.0350877	0.0795455	0.00775194	0.0368098	0.0137931	3	8	5	4	7	1	6	2	143	152	152	110	81	128	157	143
U00096.2	992848	T	A	synonymous_variant	ssuB	gene-b0933	c.420A>T	p.Arg140Arg	0.0202703	0.0379747	0.056962	0.0344828	0.045977	0.015625	0.0304878	0.0540541	3	6	9	4	4	2	5	8	145	152	149	112	83	126	159	140
U00096.2	992857	C	A	missense_variant	ssuB	gene-b0933	c.411G>T	p.Gln137His	0.0275862	0.0434783	0.0555556	0.0608696	0.0337079	0.015625	0.0443038	0.0266667	4	7	9	7	3	2	7	4	141	154	153	108	86	126	151	146
U00096.2	995149	T	A	missense_variant	ssuD	gene-b0935	c.63A>T	p.Glu21Asp	0.00806452	0.00714286	0.0666667	0.0430108	0	0.00854701	0.0121951	0.0268456	1	1	8	4	0	1	2	4	123	139	112	89	81	116	162	145
U00096.2	995162	T	A	missense_variant	ssuD	gene-b0935	c.50A>T	p.Tyr17Phe	0.0310078	0.020979	0.0075188	0.05	0.0232558	0.016129	0	0.0130719	4	3	1	5	2	2	0	2	125	140	132	95	84	122	169	151
U00096.2	995165	T	A	missense_variant	ssuD	gene-b0935	c.47A>T	p.His16Leu	0.0232558	0.0352113	0.015625	0.0686275	0.0352941	0.00813008	0.0235294	0.047619	3	5	2	7	3	1	4	7	126	137	126	95	82	122	166	140
U00096.2	998489	A	T	synonymous_variant	elfC	gene-b0940	c.51A>T	p.Pro17Pro	0.0133333	0.0258621	0.0638298	0.0289855	0.0344828	0.0111111	0.032	0.0246914	1	3	3	2	2	1	4	2	74	113	44	67	56	89	121	79
U00096.2	999417	T	G	missense_variant	elfC	gene-b0940	c.979T>G	p.Ser327Ala	0.00934579	0.0217391	0.016	0.0116279	0.06	0.0107527	0.008	0.0143885	1	3	2	1	3	1	1	2	106	135	123	85	47	92	124	137
U00096.2	1001203	T	A	missense_variant	elfG	gene-b0941	c.174T>A	p.Asn58Lys	0.0168067	0.0134228	0.0151515	0.0192308	0.0638298	0	0.00584795	0.0194805	2	2	2	2	6	0	1	3	117	147	130	102	88	115	170	151
U00096.2	1003270	G	T	missense_variant	ycbF	gene-b0944	c.101G>T	p.Arg34Leu	0.0446429	0.0291971	0.0258065	0.0510204	0.0454545	0.0305344	0.0533333	0.0307692	5	4	4	5	5	4	8	4	107	133	151	93	105	127	142	126
U00096.2	1003293	G	T	stop_gained	ycbF	gene-b0944	c.124G>T	p.Glu42*	0.029703	0.0298507	0.0544218	0.04	0.0434783	0.0307692	0.0283688	0.0238095	3	4	8	4	5	4	4	3	98	130	139	96	110	126	137	123
U00096.2	1003298	G	T	synonymous_variant	ycbF	gene-b0944	c.129G>T	p.Ser43Ser	0.0769231	0.0902256	0.0896552	0.0485437	0.0932203	0.0538462	0.0902778	0.097561	8	12	13	5	11	7	13	12	96	121	132	98	107	123	131	111
U00096.2	1003303	C	A	missense_variant	ycbF	gene-b0944	c.134C>A	p.Ser45Tyr	0.0733945	0.035461	0.0588235	0.037037	0.0406504	0.0298507	0.0604027	0.0708661	8	5	9	4	5	4	9	9	101	136	144	104	118	130	140	118
U00096.2	1003313	G	T	synonymous_variant	ycbF	gene-b0944	c.144G>T	p.Leu48Leu	0.0434783	0.0375	0.0333333	0.0350877	0.016129	0.0217391	0.0595238	0.0148148	5	6	5	4	2	3	10	2	110	154	145	110	122	135	158	133
U00096.2	1003328	G	T	missense_variant	ycbF	gene-b0944	c.159G>T	p.Gln53His	0.0392157	0.0198675	0.020979	0.0582524	0.0188679	0.0163934	0.0266667	0.0152672	4	3	3	6	2	2	4	2	98	148	140	97	104	120	146	129
U00096.2	1003329	G	T	stop_gained	ycbF	gene-b0944	c.160G>T	p.Glu54*	0.0294118	0.0463576	0.0780142	0.0294118	0.0825688	0.0983607	0.0733333	0.0381679	3	7	11	3	9	12	11	5	99	144	130	99	100	110	139	126
U00096.2	1003337	G	T	missense_variant	ycbF	gene-b0944	c.168G>T	p.Trp56Cys	0.0824742	0.0733333	0.0425532	0.0306122	0.0471698	0.034188	0.0469799	0.0740741	8	11	6	3	5	4	7	10	89	139	135	95	101	113	142	125
U00096.2	1003338	C	A	missense_variant	ycbF	gene-b0944	c.169C>A	p.Leu57Ile	0.0686275	0.0774194	0.0503597	0.0891089	0.0747664	0.0677966	0.0657895	0.0955882	7	12	7	9	8	8	10	13	95	143	132	92	99	110	142	123
U00096.2	1003342	T	A	missense_variant	ycbF	gene-b0944	c.173T>A	p.Ile58Asn	0.07	0.0382166	0.0143885	0.0505051	0.0392157	0.0267857	0.047619	0.0075188	7	6	2	5	4	3	7	1	93	151	137	94	98	109	140	132
U00096.2	1003343	T	A	synonymous_variant	ycbF	gene-b0944	c.174T>A	p.Ile58Ile	0.14	0.0955414	0.0935252	0.0707071	0.0873786	0.0982143	0.0608108	0.0833333	14	15	13	7	9	11	9	11	86	142	126	92	94	101	139	121
U00096.2	1003348	G	T	missense_variant	ycbF	gene-b0944	c.179G>T	p.Ser60Ile	0.104167	0.0945946	0.105263	0.0784314	0.107843	0.0970874	0.0785714	0.0588235	10	14	14	8	11	10	11	7	86	134	119	94	91	93	129	112
U00096.2	1003349	T	A	missense_variant	ycbF	gene-b0944	c.180T>A	p.Ser60Arg	0.117647	0.0774194	0.159722	0.144231	0.137615	0.115044	0.0909091	0.129771	12	12	23	15	15	13	14	17	90	143	121	89	94	100	140	114
U00096.2	1003354	T	A	missense_variant	ycbF	gene-b0944	c.185T>A	p.Ile62Asn	0.0606061	0.0397351	0.028169	0.0291262	0.0275229	0.027027	0.0472973	0.0451128	6	6	4	3	3	3	7	6	93	145	138	100	106	108	141	127
U00096.2	1003355	CAA	CAC	missense_variant	ycbF	gene-b0944	c.188A>C	p.Asn63Thr	0.122449	0.176056	0.131387	0.09	0.135922	0.152381	0.125	0.131783	12	25	18	9	14	16	18	17	86	117	119	91	89	89	126	112
U00096.2	1003360	G	C	missense_variant	ycbF	gene-b0944	c.191G>C	p.Arg64Pro	0.126214	0.06	0.0816327	0.0588235	0.0917431	0.103448	0.0794702	0.116788	13	9	12	6	10	12	12	16	90	141	135	96	99	104	139	121
U00096.2	1003364	A	C	synonymous_variant	ycbF	gene-b0944	c.195A>C	p.Pro65Pro	0.03	0.013245	0.0275862	0.0490196	0.0480769	0.0508475	0.0410959	0.0833333	3	2	4	5	5	6	6	11	97	149	141	97	99	112	140	121
U00096.2	1003365	A	C	missense_variant	ycbF	gene-b0944	c.196A>C	p.Thr66Pro	0.159574	0.150327	0.210884	0.107843	0.194175	0.162393	0.177632	0.15625	15	23	31	11	20	19	27	20	79	130	116	91	83	98	125	108
U00096.2	1003370	T	G	synonymous_variant	ycbF	gene-b0944	c.201T>G	p.Arg67Arg	0.0818182	0.075	0.0958904	0.0576923	0.0526316	0.0731707	0.0993377	0.0992366	9	12	14	6	6	9	15	13	101	148	132	98	108	114	136	118
U00096.2	1003371	T	G	missense_variant	ycbF	gene-b0944	c.202T>G	p.Trp68Gly	0.135135	0.0754717	0.119718	0.134615	0.137931	0.141667	0.130719	0.162963	15	12	17	14	16	17	20	22	96	147	125	90	100	103	133	113
U00096.2	1005104	A	T	upstream_gene_variant	zapC	gene-b0946	c.-71A>T		0.0569106	0.0135135	0.0141844	0.0188679	0.0217391	0.0166667	0.00574713	0.0254777	7	2	2	2	2	2	1	4	116	146	139	104	90	118	173	153
U00096.2	1008465	A	T	missense_variant	rlmL	gene-b0948	c.1399A>T	p.Ile467Phe	0.00847458	0.0075188	0.00714286	0.0512821	0.027027	0	0.00704225	0	1	1	1	4	2	0	1	0	117	132	139	74	72	97	141	103
U00096.2	1015929	C	A	missense_variant	ycbZ	gene-b0955	c.1594G>T	p.Asp532Tyr	0	0.0121951	0.00689655	0.0512821	0	0.00934579	0.0125786	0.0137931	0	2	1	4	0	1	2	2	120	162	144	74	90	106	157	143
U00096.2	1018177	C	A	upstream_gene_variant	fabA	gene-b0954	c.-2484G>T		0.0672269	0.0955414	0.037037	0.0357143	0.0384615	0.0789474	0.0484848	0.0609756	8	15	5	3	4	9	8	10	111	142	130	81	100	105	157	154
U00096.2	1018984	A	T	missense_variant	ompA	gene-b0957	c.293T>A	p.Val98Asp	0.025	0.0234375	0.00862069	0.010989	0.0140845	0.0645161	0.0229008	0.00847458	2	3	1	1	1	6	3	1	78	125	115	90	70	87	128	117
U00096.2	1019004	A	T	synonymous_variant	ompA	gene-b0957	c.273T>A	p.Gly91Gly	0.0512821	0.00769231	0.00884956	0.0204082	0.0142857	0	0.0162602	0.0344828	4	1	1	2	1	0	2	4	74	129	112	96	69	86	121	112
U00096.2	1019014	A	T	missense_variant	ompA	gene-b0957	c.263T>A	p.Val88Asp	0.05	0.0294118	0.00884956	0.00952381	0.0153846	0	0.00793651	0.00847458	4	4	1	1	1	0	1	1	76	132	112	104	64	92	125	117
U00096.2	1033633	T	A	missense_variant	hyaB	gene-b0973	c.1157T>A	p.Ile386Asn	0	0.020979	0.0322581	0.00990099	0.0543478	0.00819672	0.0117647	0.0145985	0	3	5	1	5	1	2	2	123	140	150	100	87	121	168	135
U00096.2	1035607	T	G	missense_variant	hyaE	gene-b0976	c.31T>G	p.Trp11Gly	0.0514706	0.0229008	0.0142857	0	0	0.0163934	0.0294118	0.0255102	7	3	2	0	0	2	5	5	129	128	138	111	91	120	165	191
U00096.2	1035616	A	T	missense_variant	hyaE	gene-b0976	c.40A>T	p.Met14Leu	0.0746269	0.0437956	0.0359712	0.0454545	0.0430108	0.0169492	0.0406977	0.0157068	10	6	5	5	4	2	7	3	124	131	134	105	89	116	165	188
U00096.2	1035631	T	G	missense_variant	hyaE	gene-b0976	c.55T>G	p.Trp19Gly	0.0518519	0.0447761	0.0215827	0.0183486	0.0322581	0.0258621	0.0292398	0.021978	7	6	3	2	3	3	5	4	128	128	136	107	90	113	166	178
U00096.2	1035639	A	T	synonymous_variant	hyaE	gene-b0976	c.63A>T	p.Pro21Pro	0.0753425	0.0753425	0.0927152	0.0350877	0.0526316	0.0714286	0.0441989	0.0518135	11	11	14	4	5	9	8	10	135	135	137	110	90	117	173	183
U00096.2	1035643	A	T	missense_variant	hyaE	gene-b0976	c.67A>T	p.Ser23Cys	0.0625	0.0536913	0.0662252	0.0350877	0.0315789	0.08	0.0670391	0.0414508	9	8	10	4	3	10	12	8	135	141	141	110	92	115	167	185
U00096.2	1035646	G	T	stop_gained	hyaE	gene-b0976	c.70G>T	p.Glu24*	0.0633803	0.0479452	0.0337838	0.0841121	0.0425532	0.025	0.0538922	0.0324324	9	7	5	9	4	3	9	6	133	139	143	98	90	117	158	179
U00096.2	1035681	A	T	synonymous_variant	hyaE	gene-b0976	c.105A>T	p.Pro35Pro	0.0654762	0.0266667	0.0552147	0.0508475	0.0631579	0.0444444	0.0543478	0.0425532	11	4	9	6	6	6	10	8	157	146	154	112	89	129	174	180
U00096.2	1040120	T	G	missense_variant	appA	gene-b0980	c.281T>G	p.Leu94Arg	0.016	0.011976	0.0584416	0.0449438	0.00943396	0.0175439	0.0432099	0	2	2	9	4	1	2	7	0	123	165	145	85	105	112	155	134
U00096.2	1040124	G	T	synonymous_variant	appA	gene-b0980	c.285G>T	p.Ala95Ala	0.0813008	0.0654762	0.0592105	0.0568182	0.0366972	0.0654206	0.0375	0.0530303	10	11	9	5	4	7	6	7	113	157	143	83	105	100	154	125
U00096.2	1040129	A	T	missense_variant	appA	gene-b0980	c.290A>T	p.Lys97Met	0.0666667	0.0361446	0.0405405	0.0125	0.0280374	0.0471698	0.0516129	0.0232558	8	6	6	1	3	5	8	3	112	160	142	79	104	101	147	126
U00096.2	1040141	A	T	missense_variant	appA	gene-b0980	c.302A>T	p.Gln101Leu	0.048	0.035503	0.0810811	0.0681818	0.036036	0.0550459	0.0484848	0.0555556	6	6	12	6	4	6	8	8	119	163	136	82	107	103	157	136
U00096.2	1040150	A	T	missense_variant	appA	gene-b0980	c.311A>T	p.Gln104Leu	0.0491803	0.0700637	0.0740741	0.0357143	0.0485437	0.020202	0.0641026	0.0666667	6	11	10	3	5	2	10	9	116	146	125	81	98	97	146	126
U00096.2	1040153	T	G	missense_variant	appA	gene-b0980	c.314T>G	p.Val105Gly	0.0254237	0.0519481	0.0384615	0.037037	0.03	0.040404	0.0326797	0.00740741	3	8	5	3	3	4	5	1	115	146	125	78	97	95	148	134
U00096.2	1040157	G	T	synonymous_variant	appA	gene-b0980	c.318G>T	p.Ala106Ala	0.0833333	0.047619	0.0615385	0.0740741	0.0104167	0.0434783	0.0261438	0.0378788	10	7	8	6	1	4	4	5	110	140	122	75	95	88	149	127
U00096.2	1040158	A	T	missense_variant	appA	gene-b0980	c.319A>T	p.Ile107Phe	0.0756303	0.0340136	0.0846154	0.0246914	0.0206186	0.0322581	0.0261438	0.0300752	9	5	11	2	2	3	4	4	110	142	119	79	95	90	149	129
U00096.2	1040161	A	T	missense_variant	appA	gene-b0980	c.322A>T	p.Ile108Phe	0.025641	0.0833333	0.0325203	0.0121951	0.0319149	0	0.0604027	0.0390625	3	12	4	1	3	0	9	5	114	132	119	81	91	89	140	123
U00096.2	1040167	G	T	missense_variant	appA	gene-b0980	c.328G>T	p.Asp110Tyr	0.0707965	0.034965	0.025641	0.0352941	0.0309278	0.0454545	0.0211268	0.0451128	8	5	3	3	3	4	3	6	105	138	114	82	94	84	139	127
U00096.2	1040168	A	T	missense_variant	appA	gene-b0980	c.329A>T	p.Asp110Val	0.0438596	0.0405405	0.0495868	0.0681818	0.0210526	0.021978	0.0402685	0.0145985	5	6	6	6	2	2	6	2	109	142	115	82	93	89	143	135
U00096.2	1040186	G	T	missense_variant	appA	gene-b0980	c.347G>T	p.Arg116Leu	0.0512821	0.0700637	0	0.0555556	0.0215054	0.0588235	0.0131579	0.0559441	6	11	0	5	2	5	2	8	111	146	131	85	91	80	150	135
U00096.2	1040187	T	A	synonymous_variant	appA	gene-b0980	c.348T>A	p.Arg116Arg	0.0598291	0.0641026	0.0307692	0.0549451	0.0215054	0.0705882	0.013245	0.041958	7	10	4	5	2	6	2	6	110	146	126	86	91	79	149	137
U00096.2	1040193	A	C	synonymous_variant	appA	gene-b0980	c.354A>C	p.Thr118Thr	0.0934579	0.0652174	0.0782609	0.0506329	0.0119048	0.0609756	0.0352113	0.0687023	10	9	9	4	1	5	5	9	97	129	106	75	83	77	137	122
U00096.2	1040197	G	T	stop_gained	appA	gene-b0980	c.358G>T	p.Glu120*	0.0458716	0.0331126	0.0409836	0.0574713	0.0222222	0.0340909	0.0326797	0.0283688	5	5	5	5	2	3	5	4	104	146	117	82	88	85	148	137
U00096.2	1040199	A	T	missense_variant	appA	gene-b0980	c.360A>T	p.Glu120Asp	0.0190476	0.0509554	0.0163934	0.0581395	0.0227273	0.0326087	0.0469799	0.0214286	2	8	2	5	2	3	7	3	103	149	120	81	86	89	142	137
U00096.2	1045660	A	T	missense_variant	gfcD	gene-b0984	c.1509T>A	p.Asn503Lys	0.0185185	0.0536913	0.0283688	0.038961	0.0227273	0.0277778	0.0674847	0.015873	2	8	4	3	2	3	11	2	106	141	137	74	86	105	152	124
U00096.2	1045678	G	T	synonymous_variant	gfcD	gene-b0984	c.1491C>A	p.Ile497Ile	0.0442478	0.0448718	0.00657895	0.0493827	0.0606061	0.0336134	0.0290698	0.0510949	5	7	1	4	6	4	5	7	108	149	151	77	93	115	167	130
U00096.2	1048809	A	C	synonymous_variant	gfcA	gene-b0987	c.159T>G	p.Gly53Gly	0.0193548	0.00632911	0.0318471	0	0.0555556	0	0.0194805	0.00578035	3	1	5	0	4	0	3	1	152	157	152	115	68	130	151	172
U00096.2	1049471	A	T	synonymous_variant	insB1	gene-b0988	c.222A>T	p.Val74Val	0	0	0.0253165	0.0588235	0	0.0153846	0	0.0140845	0	0	2	3	0	1	0	1	72	99	77	48	54	64	67	70
U00096.2	1051540	A	T	missense_variant	yccM	gene-b0992	c.1046T>A	p.Ile349Asn	0.00961538	0.00826446	0	0.0131579	0.0126582	0.0568182	0.0138889	0	1	1	0	1	1	5	2	0	103	120	127	75	78	83	142	155
U00096.2	1062077	A	T	start_lost	cbpM	gene-b0999	c.2T>A	p.Met1?	0.00934579	0.024	0.0373832	0.0121951	0.0508475	0.026087	0.0127389	0.0254237	1	3	4	1	3	3	2	3	106	122	103	81	56	112	155	115
U00096.2	1062111	A	C	synonymous_variant	cbpA	gene-b1000	c.888T>G	p.Ser296Ser	0.0291262	0.0310078	0.0277778	0.0526316	0.031746	0.0517241	0.0248447	0.0314961	3	4	3	4	2	6	4	4	100	125	105	72	61	110	157	123
U00096.2	1062112	G	C	missense_variant	cbpA	gene-b1000	c.887C>G	p.Ser296Cys	0.0186916	0.0526316	0.0183486	0.025641	0	0.042735	0.0123457	0.0387597	2	7	2	2	0	5	2	5	105	126	107	76	63	112	160	124
U00096.2	1062512	T	A	stop_gained	cbpA	gene-b1000	c.487A>T	p.Lys163*	0.0409836	0.012987	0.023622	0.0243902	0.020202	0.0521739	0.0116959	0.0310559	5	2	3	2	2	6	2	5	117	152	124	80	97	109	169	156
U00096.2	1066043	G	T	synonymous_variant	agp	gene-b1002	c.1236G>T	p.Val412Val	0.025641	0.0397727	0.0567376	0.0344828	0.0759494	0.0629921	0.0411765	0.0559006	3	7	8	3	6	8	7	9	114	169	133	84	73	119	163	152
U00096.2	1067730	C	G	upstream_gene_variant	cbpA	gene-b1000	c.-4732G>C		0.00892857	0.0359712	0.0666667	0.0561798	0.0102041	0.05	0.0222222	0.0344828	1	5	8	5	1	5	3	5	111	134	112	84	97	95	132	140
U00096.2	1067736	A	T	stop_lost&splice_region_variant	rutG	gene-b1006	c.1327T>A	p.Ter443Lysext*?	0.0806452	0.0479452	0.0697674	0.0326087	0.03125	0.0384615	0.048951	0.0608108	10	7	9	3	3	4	7	9	114	139	120	89	93	100	136	139
U00096.2	1067755	T	A	missense_variant	rutG	gene-b1006	c.1308A>T	p.Glu436Asp	0.0307692	0.0291971	0.0538462	0	0.0421053	0.046729	0.0214286	0.0387097	4	4	7	0	4	5	3	6	126	133	123	100	91	102	137	149
U00096.2	1067780	T	A	missense_variant	rutG	gene-b1006	c.1283A>T	p.Lys428Met	0.0393701	0.0152672	0.047619	0.0425532	0.0744681	0.0384615	0.0215827	0.0397351	5	2	6	4	7	4	3	6	122	129	120	90	87	100	136	145
U00096.2	1078557	A	T	synonymous_variant	putP	gene-b1015	c.30A>T	p.Thr10Thr	0.017094	0.0310559	0.0215827	0.0194175	0	0.0508475	0.0121951	0.00724638	2	5	3	2	0	6	2	1	115	156	136	101	82	112	162	137
U00096.2	1080110	A	T	upstream_gene_variant	putA	gene-b1014	c.-2005T>A		0.0280374	0	0	0.0119048	0.0510204	0	0.0138889	0.00729927	3	0	0	1	5	0	2	1	104	151	139	83	93	106	142	136
U00096.2	1080133	A	C	upstream_gene_variant	putA	gene-b1014	c.-2028T>G		0.038835	0.0503597	0.0507246	0.0823529	0.0744681	0.115385	0.0534351	0.0569106	4	7	7	7	7	12	7	7	99	132	131	78	87	92	124	116
U00096.2	1080146	T	A	upstream_gene_variant	putA	gene-b1014	c.-2041A>T		0.0510204	0.0437956	0.0714286	0.0714286	0.0555556	0.07	0.047619	0.0168067	5	6	9	6	5	7	6	2	93	131	117	78	85	93	120	117
U00096.2	1080147	C	A	upstream_gene_variant	putA	gene-b1014	c.-2042G>T		0.0606061	0.0510949	0.111111	0.0963855	0.0777778	0.0909091	0.126984	0.0854701	6	7	14	8	7	9	16	10	93	130	112	75	83	90	110	107
U00096.2	1080154	G	C	upstream_gene_variant	putA	gene-b1014	c.-2049C>G		0.0108696	0.0229008	0.00826446	0.0348837	0.0588235	0	0.0406504	0.042735	1	3	1	3	5	0	5	5	91	128	120	83	80	97	118	112
U00096.2	1080160	T	A	upstream_gene_variant	putA	gene-b1014	c.-2055A>T		0.0531915	0.0687023	0.135593	0.0740741	0.123457	0.0652174	0.120968	0.108333	5	9	16	6	10	6	15	13	89	122	102	75	71	86	109	107
U00096.2	1080163	T	A	upstream_gene_variant	putA	gene-b1014	c.-2058A>T		0.0315789	0.03125	0.0166667	0.0823529	0.0240964	0.0520833	0.057377	0.0258621	3	4	2	7	2	5	7	3	92	124	118	78	81	91	115	113
U00096.2	1080169	G	C	upstream_gene_variant	putA	gene-b1014	c.-2064C>G		0.010101	0.0225564	0.0769231	0.0705882	0.0357143	0.03125	0.0307692	0.0176991	1	3	10	6	3	3	4	2	98	130	120	79	81	93	126	111
U00096.2	1080173	T	G	upstream_gene_variant	putA	gene-b1014	c.-2068A>C		0.0989011	0.0833333	0.104839	0.115385	0.0875	0.076087	0.128	0.0909091	9	11	13	9	7	7	16	10	82	121	111	69	73	85	109	100
U00096.2	1080180	A	G	upstream_gene_variant	putA	gene-b1014	c.-2075T>C		0.0543478	0.00714286	0.0546875	0.0116279	0.05	0.0736842	0.0447761	0.0344828	5	1	7	1	4	7	6	4	87	139	121	85	76	88	128	112
U00096.2	1080185	T	G	upstream_gene_variant	putA	gene-b1014	c.-2080A>C		0.0714286	0.028777	0.105263	0.0714286	0.038961	0.0744681	0.0703125	0.0267857	7	4	14	6	3	7	9	3	91	135	119	78	74	87	119	109
U00096.2	1080187	C	A	upstream_gene_variant	putA	gene-b1014	c.-2082G>T		0.03125	0.0141844	0.0454545	0.0705882	0.0481928	0.0430108	0.0152672	0.0175439	3	2	6	6	4	4	2	2	93	139	126	79	79	89	129	112
U00096.2	1080191	G	C	upstream_gene_variant	putA	gene-b1014	c.-2086C>G		0.020202	0.0151515	0.00714286	0.0506329	0	0.0107527	0.0153846	0	2	2	1	4	0	1	2	0	97	130	139	75	82	92	128	107
U00096.2	1080197	G	T	upstream_gene_variant	putA	gene-b1014	c.-2092C>A		0.040404	0.0305344	0.0629371	0.0875	0.0617284	0.0537634	0.0625	0.045045	4	4	9	7	5	5	8	5	95	127	134	73	76	88	120	106
U00096.2	1080198	A	T	upstream_gene_variant	putA	gene-b1014	c.-2093T>A		0	0.0155039	0.056338	0.04	0.0126582	0.0222222	0.048	0.0188679	0	2	8	3	1	2	6	2	93	127	134	72	78	88	119	104
U00096.2	1080203	A	C	upstream_gene_variant	putA	gene-b1014	c.-2098T>G		0.0970874	0.028169	0.0794702	0.126437	0.0989011	0.0980392	0.0977444	0.0887097	10	4	12	11	9	10	13	11	93	138	139	76	82	92	120	113
U00096.2	1080206	A	C	upstream_gene_variant	putA	gene-b1014	c.-2101T>G		0.0288462	0.0352113	0.0198675	0.0804598	0.0434783	0.0693069	0.037594	0.031746	3	5	3	7	4	7	5	4	101	137	148	80	88	94	128	122
U00096.2	1080209	A	C	upstream_gene_variant	putA	gene-b1014	c.-2104T>G		0.0373832	0.0344828	0.0392157	0.0786517	0.0645161	0.0576923	0.037037	0.0546875	4	5	6	7	6	6	5	7	103	140	147	82	87	98	130	121
U00096.2	1080214	A	C	upstream_gene_variant	putA	gene-b1014	c.-2109T>G		0.0510204	0.0218978	0.0337838	0.0352941	0.0217391	0.030303	0.0310078	0.0322581	5	3	5	3	2	3	4	4	93	134	143	82	90	96	125	120
U00096.2	1080217	T	G	upstream_gene_variant	putA	gene-b1014	c.-2112A>C		0.020202	0.0075188	0.0342466	0.0365854	0.0333333	0.0721649	0.0546875	0.0403226	2	1	5	3	3	7	7	5	97	132	141	79	87	90	121	119
U00096.2	1080221	A	T	upstream_gene_variant	putA	gene-b1014	c.-2116T>A		0.0338983	0.0526316	0.0365854	0.0882353	0	0.0683761	0.0516129	0.0408163	4	8	6	9	0	8	8	6	114	144	158	93	102	109	147	141
U00096.2	1080224	A	T	upstream_gene_variant	putA	gene-b1014	c.-2119T>A		0.059322	0.0263158	0.0242424	0.05	0.02	0.092437	0.0129032	0.04	7	4	4	5	2	11	2	6	111	148	161	95	98	108	153	144
U00096.2	1080226	G	T	upstream_gene_variant	putA	gene-b1014	c.-2121C>A		0.00869565	0.0133333	0.0306748	0.0618557	0.040404	0.00840336	0.0384615	0.0272109	1	2	5	6	4	1	6	4	114	148	158	91	95	118	150	143
U00096.2	1080229	C	G	upstream_gene_variant	putA	gene-b1014	c.-2124G>C		0.0900901	0.0222222	0.0136054	0.0561798	0.0537634	0.0555556	0.0212766	0.0615385	10	3	2	5	5	6	3	8	101	132	145	84	88	102	138	122
U00096.2	1080255	C	A	upstream_gene_variant	putA	gene-b1014	c.-2150G>T		0.019802	0.0223881	0.00680272	0.0340909	0.0375	0.0515464	0.0145985	0.0300752	2	3	1	3	3	5	2	4	99	131	146	85	77	92	135	129
U00096.2	1085505	G	T	missense_variant	pgaD	gene-b1021	c.238C>A	p.Gln80Lys	0	0.0516129	0.0184049	0.0103093	0.0217391	0.00763359	0.0411765	0.0224719	0	8	3	1	2	1	7	4	115	147	160	96	90	130	163	174
U00096.2	1086811	C	G	missense_variant	pgaC	gene-b1022	c.259G>C	p.Glu87Gln	0	0.0163934	0.0153846	0.0138889	0.0540541	0.0288462	0.0215827	0.00833333	0	2	2	1	4	3	3	1	107	120	128	71	70	101	136	119
U00096.2	1086813	T	A	missense_variant	pgaC	gene-b1022	c.257A>T	p.Glu86Val	0.0747664	0.0168067	0.0454545	0.0273973	0	0	0.0140845	0.00854701	8	2	6	2	0	0	2	1	99	117	126	71	73	100	140	116
U00096.2	1086851	A	T	missense_variant	pgaC	gene-b1022	c.219T>A	p.Asp73Glu	0.0327869	0.00746269	0.0479452	0.0136986	0.0428571	0.0603448	0.0641026	0.030303	4	1	7	1	3	7	10	4	118	133	139	72	67	109	146	128
U00096.2	1086866	A	T	synonymous_variant	pgaC	gene-b1022	c.204T>A	p.Ala68Ala	0.00970874	0.0322581	0.0458015	0.030303	0.0615385	0.0666667	0.0735294	0.025641	1	4	6	2	4	7	10	3	102	120	125	64	61	98	126	114
U00096.2	1093676	A	T	missense_variant	insF1	gene-b1026	c.689T>A	p.Val230Glu	0.0357143	0	0.05	0	0	0.047619	0	0	1	0	2	0	0	1	0	0	27	52	38	23	20	20	38	35
U00096.2	1093712	A	T	missense_variant	insF1	gene-b1026	c.653T>A	p.Met218Lys	0	0	0	0	0	0.047619	0.0333333	0.0645161	0	0	0	0	0	1	1	2	21	44	34	23	19	20	29	29
U00096.2	1093720	A	T	synonymous_variant	insF1	gene-b1026	c.645T>A	p.Arg215Arg	0	0.0465116	0.0588235	0	0	0.0434783	0	0	0	2	2	0	0	1	0	0	25	41	32	24	18	22	28	30
U00096.2	1093750	ATAA	ATAT	missense_variant	insF1	gene-b1026	c.612T>A	p.Asp204Glu	0	0.0789474	0	0.05	0	0	0	0	0	3	0	1	0	0	0	0	20	35	30	19	14	20	26	19
U00096.2	1093762	A	T	stop_gained	insF1	gene-b1026	c.603T>A	p.Cys201*	0.0526316	0.027027	0	0	0	0.0952381	0	0	1	1	0	0	0	2	0	0	18	36	31	20	15	19	26	21
U00096.2	1093764	A	T	missense_variant	insF1	gene-b1026	c.601T>A	p.Cys201Ser	0.0526316	0	0.0333333	0	0	0.0454545	0	0	1	0	1	0	0	1	0	0	18	37	29	20	14	21	22	21
U00096.2	1093773	C	G	missense_variant	insF1	gene-b1026	c.592G>C	p.Gly198Arg	0	0	0	0.0526316	0	0.047619	0	0	0	0	0	1	0	1	0	0	16	33	24	18	12	20	17	20
U00096.2	1094434	T	A	missense_variant	insE1	gene-b1027	c.227A>T	p.Gln76Leu	0	0	0	0.1	0	0	0	0	0	0	0	1	0	0	0	0	14	28	15	9	13	15	11	16
U00096.2	1094441	T	A	stop_gained	insE1	gene-b1027	c.220A>T	p.Lys74*	0.0588235	0	0.0666667	0	0	0	0	0	1	0	1	0	0	0	0	0	16	28	14	10	15	18	11	16
U00096.2	1094444	GA	TC	missense_variant	insE1	gene-b1027	c.216_217delTCinsGA	p.Leu73Ile	0	0	0	0.1	0	0	0	0	0	0	0	1	0	0	0	0	16	26	15	9	13	17	11	16
U00096.2	1094453	T	A	missense_variant	insE1	gene-b1027	c.208A>T	p.Ile70Phe	0.0434783	0.0344828	0	0	0	0.0588235	0.0833333	0.05	1	1	0	0	0	1	1	1	22	28	19	11	13	16	11	19
U00096.2	1094454	C	A	missense_variant	insE1	gene-b1027	c.207G>T	p.Glu69Asp	0	0	0	0.1	0	0	0	0	0	0	0	1	0	0	0	0	22	31	20	9	13	16	12	20
U00096.2	1094467	T	A	missense_variant	insE1	gene-b1027	c.194A>T	p.Glu65Val	0	0.03125	0	0	0	0	0.0833333	0	0	1	0	0	0	0	1	0	22	31	24	11	18	19	11	25
U00096.2	1094478	T	A	missense_variant	insE1	gene-b1027	c.183A>T	p.Glu61Asp	0.047619	0	0	0	0	0	0.166667	0	1	0	0	0	0	0	2	0	20	32	26	11	18	18	10	25
U00096.2	1094519	T	A	missense_variant	insE1	gene-b1027	c.142A>T	p.Asn48Tyr	0	0	0	0	0.05	0.0454545	0	0.030303	0	0	0	0	1	1	0	1	26	39	32	15	19	21	22	32
U00096.2	1094529	T	A	synonymous_variant	insE1	gene-b1027	c.132A>T	p.Ser44Ser	0	0.0217391	0	0.0555556	0	0	0.0384615	0	0	1	0	1	0	0	1	0	30	45	33	17	20	26	25	34
U00096.2	1094536	T	A	missense_variant	insE1	gene-b1027	c.125A>T	p.Tyr42Phe	0	0	0	0	0	0.0384615	0.08	0.0243902	0	0	0	0	0	1	2	1	32	50	42	20	22	25	23	40
U00096.2	1094547	T	A	missense_variant	insE1	gene-b1027	c.114A>T	p.Glu38Asp	0.0540541	0	0	0	0.0769231	0.037037	0	0	2	0	0	0	2	1	0	0	35	53	45	22	24	26	27	47
U00096.2	1094548	T	A	missense_variant	insE1	gene-b1027	c.113A>T	p.Glu38Val	0.027027	0	0	0	0	0	0.0740741	0.0222222	1	0	0	0	0	0	2	1	36	53	45	22	26	27	25	44
U00096.2	1096251	T	G	upstream_gene_variant	pgaA	gene-b1024	c.-4739A>C		0.038835	0.046875	0.036036	0.0506329	0	0.102041	0.0172414	0.0458015	4	6	4	4	0	10	2	6	99	122	107	75	77	88	114	125
U00096.2	1096253	A	C	upstream_gene_variant	pgaA	gene-b1024	c.-4741T>G		0.029703	0.0487805	0.0277778	0.038961	0.0131579	0.0520833	0.0446429	0.00787402	3	6	3	3	1	5	5	1	98	117	105	74	75	91	107	126
U00096.2	1096276	T	G	upstream_gene_variant	pgaA	gene-b1024	c.-4764A>C		0.0365854	0.0703125	0.0106383	0.0394737	0.0481928	0.0222222	0.0181818	0.0258621	3	9	1	3	4	2	2	3	79	119	93	73	79	88	108	113
U00096.2	1096289	A	T	upstream_gene_variant	pgaA	gene-b1024	c.-4777T>A		0.0298507	0.0243902	0.0379747	0.0263158	0.0131579	0.0121951	0.0693069	0.0181818	2	3	3	2	1	1	7	2	65	120	76	74	75	81	94	108
U00096.2	1096300	T	G	upstream_gene_variant	pgaA	gene-b1024	c.-4788A>C		0.0793651	0.0344828	0.0641026	0.028169	0.0153846	0.0125	0.02	0.0291262	5	4	5	2	1	1	2	3	58	112	73	69	64	79	98	100
U00096.2	1096311	T	G	upstream_gene_variant	pgaA	gene-b1024	c.-4799A>C		0.0172414	0.0505051	0.084507	0.0344828	0.0491803	0.0615385	0.0326087	0.045977	1	5	6	2	3	4	3	4	57	94	65	56	58	61	89	83
U00096.2	1096313	T	G	upstream_gene_variant	pgaA	gene-b1024	c.-4801A>C		0.0338983	0.0102041	0.0144928	0.0625	0.0322581	0.015625	0	0.0232558	2	1	1	4	2	1	0	2	57	97	68	60	60	63	95	84
U00096.2	1096314	GT	GC	upstream_gene_variant	pgaA	gene-b1024	c.-4803A>G		0.0727273	0.0652174	0.0909091	0.0689655	0.0508475	0.0727273	0.047619	0.0864198	4	6	6	4	3	4	4	7	51	86	60	54	56	51	80	74
U00096.2	1096319	A	C	upstream_gene_variant	pgaA	gene-b1024	c.-4807T>G		0	0.0104167	0.0147059	0.0307692	0.0153846	0.0655738	0.011236	0.0121951	0	1	1	2	1	4	1	1	59	95	67	63	64	57	88	81
U00096.2	1096321	T	A	upstream_gene_variant	pgaA	gene-b1024	c.-4809A>T		0.0196078	0.0210526	0.0547945	0.0307692	0.015873	0.0350877	0.0227273	0.0487805	1	2	4	2	1	2	2	4	50	93	69	63	62	55	86	78
U00096.2	1096325	T	G	upstream_gene_variant	pgaA	gene-b1024	c.-4813A>C		0.0869565	0.123596	0.128571	0.135593	0.0357143	0.0576923	0.0481928	0.0945946	4	11	9	8	2	3	4	7	42	78	61	51	54	49	79	67
U00096.2	1096327	T	G	upstream_gene_variant	pgaA	gene-b1024	c.-4815A>C		0.0697674	0.060241	0.0923077	0.113208	0.0714286	0.04	0.0617284	0.0571429	3	5	6	6	4	2	5	4	40	78	59	47	52	48	76	66
U00096.2	1096330	C	G	upstream_gene_variant	pgaA	gene-b1024	c.-4818G>C		0	0	0.0136986	0.016129	0.0517241	0	0.0340909	0	0	0	1	1	3	0	3	0	47	90	72	61	55	52	85	77
U00096.2	1096332	A	T	upstream_gene_variant	pgaA	gene-b1024	c.-4820T>A		0.102041	0.131868	0.188406	0.112903	0.135593	0.169811	0.224719	0.153846	5	12	13	7	8	9	20	12	44	79	56	55	51	44	69	66
U00096.2	1096333	G	T	upstream_gene_variant	pgaA	gene-b1024	c.-4821C>A		0.0416667	0.0549451	0.056338	0	0.0508475	0.0961538	0.0333333	0.0779221	2	5	4	0	3	5	3	6	46	86	67	60	56	47	87	71
U00096.2	1096348	T	G	upstream_gene_variant	pgaA	gene-b1024	c.-4836A>C		0	0	0.0253165	0.0298507	0.0655738	0.016129	0.0520833	0.0125	0	0	2	2	4	1	5	1	52	97	77	65	57	61	91	79
U00096.2	1096355	T	G	upstream_gene_variant	pgaA	gene-b1024	c.-4843A>C		0.037037	0.0505051	0.025641	0.0285714	0.0322581	0.0298507	0.08	0.0875	2	5	2	2	2	2	8	7	52	94	76	68	60	65	92	73
U00096.2	1096356	T	G	upstream_gene_variant	pgaA	gene-b1024	c.-4844A>C		0.0545455	0.03	0.025641	0.0547945	0.0483871	0.0746269	0.03	0.0506329	3	3	2	4	3	5	3	4	52	97	76	69	59	62	97	75
U00096.2	1096358	T	G	upstream_gene_variant	pgaA	gene-b1024	c.-4846A>C		0.0181818	0.02	0.025974	0.0138889	0.0833333	0.0298507	0.0196078	0.0253165	1	2	2	1	5	2	2	2	54	98	75	71	55	65	100	77
U00096.2	1096359	C	G	upstream_gene_variant	pgaA	gene-b1024	c.-4847G>C		0.0181818	0.03	0.0128205	0.0138889	0.0322581	0.0606061	0.0194175	0.0506329	1	3	1	1	2	4	2	4	54	97	77	71	60	62	101	75
U00096.2	1096360	A	C	upstream_gene_variant	pgaA	gene-b1024	c.-4848T>G		0.0377358	0.043956	0.0666667	0.0298507	0.101695	0.101695	0.0421053	0.121622	2	4	5	2	6	6	4	9	51	87	70	65	53	53	91	65
U00096.2	1096376	C	G	upstream_gene_variant	pgaA	gene-b1024	c.-4864G>C		0	0.0117647	0	0.0149254	0.0169492	0	0.0526316	0.0253165	0	1	0	1	1	0	5	2	48	84	77	66	58	58	90	77
U00096.2	1096381	C	A	upstream_gene_variant	pgaA	gene-b1024	c.-4869G>T		0	0.0263158	0.0422535	0.0483871	0.037037	0	0.0227273	0.0547945	0	2	3	3	2	0	2	4	41	74	68	59	52	50	86	69
U00096.2	1096413	T	G	upstream_gene_variant	pgaA	gene-b1024	c.-4901A>C		0	0.0508475	0.0169492	0.0384615	0.0465116	0	0	0	0	3	1	2	2	0	0	0	36	56	58	50	41	43	71	61
U00096.2	1096421	A	T	upstream_gene_variant	pgaA	gene-b1024	c.-4909T>A		0	0.0172414	0.0357143	0.0408163	0.0512821	0	0.0149254	0	0	1	2	2	2	0	1	0	35	57	54	47	37	42	66	59
U00096.2	1096434	A	T	upstream_gene_variant	pgaA	gene-b1024	c.-4922T>A		0	0.0243902	0.0652174	0	0.0344828	0	0.0175439	0	0	1	3	0	1	0	1	0	27	40	43	41	28	35	56	48
U00096.2	1096442	A	T	upstream_gene_variant	pgaA	gene-b1024	c.-4930T>A		0	0	0	0	0.0714286	0	0	0.047619	0	0	0	0	2	0	0	2	25	39	44	38	26	32	50	40
U00096.2	1096466	G	T	upstream_gene_variant	pgaA	gene-b1024	c.-4954C>A		0	0	0	0	0.0952381	0	0	0.0384615	0	0	0	0	2	0	0	1	16	25	30	25	19	25	38	25
U00096.2	1096488	A	T	upstream_gene_variant	pgaA	gene-b1024	c.-4976T>A		0	0.037037	0.04	0	0.0666667	0	0	0	0	1	1	0	1	0	0	0	13	26	24	19	14	31	30	26
U00096.2	1096492	T	G	upstream_gene_variant	pgaA	gene-b1024	c.-4980A>C		0	0	0	0	0	0	0.0294118	0.0714286	0	0	0	0	0	0	1	2	13	22	21	18	16	26	33	26
U00096.2	1096502	T	A	upstream_gene_variant	pgaA	gene-b1024	c.-4990A>T		0	0.0689655	0.037037	0	0	0	0.0232558	0	0	2	1	0	0	0	1	0	21	27	26	20	22	31	42	35
U00096.2	1096506	T	G	upstream_gene_variant	pgaA	gene-b1024	c.-4994A>C		0.05	0.0357143	0	0	0	0	0	0.0285714	1	1	0	0	0	0	0	1	19	27	25	14	20	28	36	34
U00096.2	1096513	A	T	upstream_gene_variant	insF1	gene-b1026	c.-2149T>A		0	0	0.0357143	0	0	0	0.027027	0.0555556	0	0	1	0	0	0	1	2	19	26	27	14	21	27	36	34
U00096.2	1096529	T	G	upstream_gene_variant	insF1	gene-b1026	c.-2165A>C		0.08	0	0	0	0	0	0.075	0.0444444	2	0	0	0	0	0	3	2	23	32	28	22	24	31	37	43
U00096.2	1096542	T	A	upstream_gene_variant	insF1	gene-b1026	c.-2178A>T		0	0	0.0238095	0.08	0	0	0	0.0175439	0	0	1	2	0	0	0	1	32	42	41	23	28	40	46	56
U00096.2	1096562	T	A	upstream_gene_variant	insF1	gene-b1026	c.-2198A>T		0	0.0338983	0.0714286	0.0526316	0	0	0.0140845	0.0379747	0	2	4	2	0	0	1	3	44	57	52	36	39	62	70	76
U00096.2	1096582	T	A	upstream_gene_variant	insF1	gene-b1026	c.-2218A>T		0.0454545	0.0169492	0	0	0.0512821	0	0.0285714	0	2	1	0	0	2	0	2	0	42	58	57	39	37	62	68	78
U00096.2	1096602	A	T	upstream_gene_variant	insF1	gene-b1026	c.-2238T>A		0	0.05	0	0.025641	0.0512821	0.047619	0.0140845	0.0123457	0	3	0	1	2	3	1	1	45	57	57	38	37	60	70	80
U00096.2	1096623	A	T	upstream_gene_variant	insF1	gene-b1026	c.-2259T>A		0	0.0178571	0.0526316	0.05	0	0.0655738	0.0147059	0.025641	0	1	3	2	0	4	1	2	45	55	54	38	39	57	67	76
U00096.2	1096629	T	A	upstream_gene_variant	insF1	gene-b1026	c.-2265A>T		0.0222222	0.0526316	0	0.05	0	0.0491803	0	0.0123457	1	3	0	2	0	3	0	1	44	54	56	38	38	58	71	80
U00096.2	1096633	T	A	upstream_gene_variant	insF1	gene-b1026	c.-2269A>T		0.170732	0.137255	0.0208333	0.138889	0.114286	0.0909091	0.030303	0.112676	7	7	1	5	4	5	2	8	34	44	47	31	31	50	64	63
U00096.2	1096634	T	A	upstream_gene_variant	insF1	gene-b1026	c.-2270A>T		0.0930233	0.0943396	0.0816327	0.09375	0.117647	0.0175439	0.0746269	0.0571429	4	5	4	3	4	1	5	4	39	48	45	29	30	56	62	66
U00096.2	1096635	CGCT	CGAT	upstream_gene_variant	insF1	gene-b1026	c.-2273G>T		0.105263	0.0681818	0.0625	0	0	0.02	0.016129	0.046875	4	3	3	0	0	1	1	3	34	41	45	35	31	49	61	61
U00096.2	1096641	C	A	upstream_gene_variant	insF1	gene-b1026	c.-2277G>T		0	0.0869565	0.0434783	0.0277778	0	0	0.0327869	0.03125	0	4	2	1	0	0	2	2	38	42	44	35	33	50	59	62
U00096.2	1096642	C	A	upstream_gene_variant	insF1	gene-b1026	c.-2278G>T		0.0769231	0.0666667	0	0	0.0625	0	0	0	3	3	0	0	2	0	0	0	36	42	46	35	30	49	58	62
U00096.2	1096644	T	A	upstream_gene_variant	insF1	gene-b1026	c.-2280A>T		0.0882353	0.0243902	0.0731707	0	0.0689655	0.0816327	0.0784314	0.0727273	3	1	3	0	2	4	4	4	31	40	38	32	27	45	47	51
U00096.2	1096645	G	C	upstream_gene_variant	insF1	gene-b1026	c.-2281C>G		0.0571429	0	0.0238095	0.0588235	0	0	0	0	2	0	1	2	0	0	0	0	33	44	41	32	31	50	52	60
U00096.2	1096647	G	T	upstream_gene_variant	insF1	gene-b1026	c.-2283C>A		0.0666667	0.027027	0.0277778	0	0	0	0	0.0178571	2	1	1	0	0	0	0	1	28	36	35	29	26	40	47	55
U00096.2	1096651	A	C	upstream_gene_variant	insF1	gene-b1026	c.-2287T>G		0.0714286	0	0.0285714	0	0	0.025	0.0714286	0.113208	2	0	1	0	0	1	3	6	26	33	34	28	25	39	39	47
U00096.2	1096658	T	A	upstream_gene_variant	insF1	gene-b1026	c.-2294A>T		0.0740741	0.0625	0	0.0769231	0	0	0	0.0208333	2	2	0	2	0	0	0	1	25	30	34	24	21	38	41	47
U00096.2	1096660	A	C	upstream_gene_variant	insF1	gene-b1026	c.-2296T>G		0.0769231	0.125	0.114286	0.04	0.142857	0.027027	0.0769231	0.148936	2	4	4	1	3	1	3	7	24	28	31	24	18	36	36	40
U00096.2	1096661	C	A	upstream_gene_variant	insF1	gene-b1026	c.-2297G>T		0	0.0625	0	0.04	0	0	0.025641	0.0425532	0	2	0	1	0	0	1	2	26	30	37	24	21	37	38	45
U00096.2	1096662	T	G	upstream_gene_variant	insF1	gene-b1026	c.-2298A>C		0.08	0.0666667	0.030303	0.0869565	0	0.142857	0.131579	0.0666667	2	2	1	2	0	5	5	3	23	28	32	21	19	30	33	42
U00096.2	1096666	T	G	upstream_gene_variant	insF1	gene-b1026	c.-2302A>C		0.0357143	0	0.0294118	0.0434783	0.0434783	0.0857143	0.0238095	0	1	0	1	1	1	3	1	0	27	36	33	22	22	32	41	39
U00096.2	1096667	T	G	upstream_gene_variant	insF1	gene-b1026	c.-2303A>C		0	0.0277778	0.0833333	0	0	0.0810811	0.0238095	0.0697674	0	1	3	0	0	3	1	3	28	35	33	23	20	34	41	40
U00096.2	1096668	C	A	upstream_gene_variant	insF1	gene-b1026	c.-2304G>T		0.037037	0	0	0.05	0.0454545	0.0294118	0.0243902	0	1	0	0	1	1	1	1	0	26	34	35	19	21	33	40	37
U00096.2	1096675	T	A	upstream_gene_variant	insF1	gene-b1026	c.-2311A>T		0.0857143	0.0810811	0.0810811	0	0.0645161	0.025641	0	0.121951	3	3	3	0	2	1	0	5	32	34	34	23	29	38	40	36
U00096.2	1096677	T	A	upstream_gene_variant	insF1	gene-b1026	c.-2313A>T		0.025641	0.0697674	0.0714286	0	0.0555556	0.0227273	0	0.0416667	1	3	3	0	2	1	0	2	38	40	39	28	34	43	45	46
U00096.2	1096681	A	T	upstream_gene_variant	insF1	gene-b1026	c.-2317T>A		0.0555556	0.0243902	0	0	0.0571429	0	0	0.0208333	2	1	0	0	2	0	0	1	34	40	41	27	33	43	44	47
U00096.2	1096682	C	A	upstream_gene_variant	insF1	gene-b1026	c.-2318G>T		0.0222222	0.0666667	0	0	0	0.0204082	0.0204082	0	1	3	0	0	0	1	1	0	44	42	45	36	39	48	48	56
U00096.2	1096683	T	A	upstream_gene_variant	insF1	gene-b1026	c.-2319A>T		0.0454545	0.113636	0.05	0.0857143	0.0526316	0.108696	0.0217391	0.0192308	2	5	2	3	2	5	1	1	42	39	38	32	36	41	45	51
U00096.2	1096687	T	G	upstream_gene_variant	insF1	gene-b1026	c.-2323A>C		0.0204082	0.0454545	0	0	0	0.0816327	0	0.0178571	1	2	0	0	0	4	0	1	48	42	44	38	39	45	52	55
U00096.2	1096689	T	G	upstream_gene_variant	insF1	gene-b1026	c.-2325A>C		0	0	0.0232558	0	0.0512821	0.0625	0.0392157	0.05	0	0	1	0	2	3	2	3	46	40	42	38	37	45	49	57
U00096.2	1096690	C	A	upstream_gene_variant	insF1	gene-b1026	c.-2326G>T		0.0425532	0	0.047619	0.0512821	0.0512821	0.0204082	0	0.015873	2	0	2	2	2	1	0	1	45	43	40	37	37	48	53	62
U00096.2	1096694	A	C	upstream_gene_variant	insF1	gene-b1026	c.-2330T>G		0	0.0731707	0.0232558	0.025	0	0	0.0727273	0.047619	0	3	1	1	0	0	4	3	48	38	42	39	39	48	51	60
U00096.2	1096697	T	A	upstream_gene_variant	insF1	gene-b1026	c.-2333A>T		0	0	0.0204082	0	0.05	0.02	0	0.0422535	0	0	1	0	2	1	0	3	52	45	48	39	38	49	57	68
U00096.2	1096702	A	C	upstream_gene_variant	insF1	gene-b1026	c.-2338T>G		0	0	0.0208333	0.0487805	0	0.0612245	0.0188679	0.0277778	0	0	1	2	0	3	1	2	53	45	47	39	44	46	52	70
U00096.2	1096710	T	G	upstream_gene_variant	insF1	gene-b1026	c.-2346A>C		0.0185185	0.0392157	0.0185185	0.0465116	0.04	0.125	0.0909091	0.126761	1	2	1	2	2	6	5	9	53	49	53	41	48	42	50	62
U00096.2	1096719	C	A	upstream_gene_variant	insF1	gene-b1026	c.-2355G>T		0.030303	0	0.0615385	0.037037	0.0363636	0.0181818	0.016129	0.0344828	2	0	4	2	2	1	1	3	64	61	61	52	53	54	61	84
U00096.2	1096723	T	A	upstream_gene_variant	insF1	gene-b1026	c.-2359A>T		0.0547945	0.0634921	0.0138889	0.0178571	0.0357143	0.0307692	0.0454545	0.0319149	4	4	1	1	2	2	3	3	69	59	71	55	54	63	63	91
U00096.2	1096724	C	G	upstream_gene_variant	insF1	gene-b1026	c.-2360G>C		0	0	0	0.0714286	0.0185185	0.0151515	0.0307692	0.0105263	0	0	0	4	1	1	2	1	72	64	72	52	53	65	63	94
U00096.2	1096732	T	G	upstream_gene_variant	insF1	gene-b1026	c.-2368A>C		0.0107527	0.025641	0.0246914	0.0506329	0.0405405	0.0114943	0.0117647	0.0183486	1	2	2	4	3	1	1	2	92	76	79	75	71	86	84	107
U00096.2	1098706	T	A	missense_variant	ycdX	gene-b1034	c.605T>A	p.Phe202Tyr	0.0176991	0.0070922	0.0144928	0.0641026	0.027027	0.0168067	0	0	2	1	2	5	2	2	0	0	111	140	136	73	72	117	137	149
U00096.2	1109352	T	A	missense_variant	opgG	gene-b1048	c.795T>A	p.Asn265Lys	0.0212766	0.05	0.016	0	0.0405405	0.020202	0.012987	0.0142857	3	8	2	0	3	2	2	2	138	152	123	80	71	97	152	138
U00096.2	1109366	A	T	missense_variant	opgG	gene-b1048	c.809A>T	p.Glu270Val	0.0347222	0.0127389	0.0220588	0.0379747	0.0632911	0.0384615	0.0484848	0.0205479	5	2	3	3	5	4	8	3	139	155	133	76	74	100	157	143
U00096.2	1109510	A	G	missense_variant	opgG	gene-b1048	c.953A>G	p.Asp318Gly	0.0178571	0.00689655	0.0536913	0.020202	0.0512821	0.020202	0.0359712	0.0482759	2	1	8	2	4	2	5	7	110	144	141	97	74	97	134	138
U00096.2	1109514	C	A	missense_variant	opgG	gene-b1048	c.957C>A	p.Phe319Leu	0.12037	0.118056	0.127517	0.12766	0.12	0.103093	0.0902256	0.0428571	13	17	19	12	9	10	12	6	95	127	130	82	66	87	121	134
U00096.2	1109516	C	A	missense_variant	opgG	gene-b1048	c.959C>A	p.Ser320Tyr	0.0576923	0.0413793	0.0410959	0.0618557	0.0555556	0.0526316	0.0403226	0.0704225	6	6	6	6	4	5	5	10	98	139	140	91	68	90	119	132
U00096.2	1109521	T	G	missense_variant	opgG	gene-b1048	c.964T>G	p.Phe322Val	0.0566038	0.0608108	0.0839161	0.0721649	0.0694444	0.0967742	0.08	0.135338	6	9	12	7	5	9	10	18	100	139	131	90	67	84	115	115
U00096.2	1109530	C	A	missense_variant	opgG	gene-b1048	c.973C>A	p.Leu325Ile	0.0857143	0.0774648	0.0441176	0.0555556	0.0461538	0.0736842	0.047619	0.0725806	9	11	6	5	3	7	6	9	96	131	130	85	62	88	120	115
U00096.2	1109531	T	A	missense_variant	opgG	gene-b1048	c.974T>A	p.Leu325His	0.00952381	0.0352113	0.0222222	0.0659341	0.0461538	0.0210526	0.023622	0.016129	1	5	3	6	3	2	3	2	104	137	132	85	62	93	124	122
U00096.2	1109532	C	A	synonymous_variant	opgG	gene-b1048	c.975C>A	p.Leu325Leu	0.0754717	0.028169	0.0444444	0.0549451	0.0461538	0.03125	0.015748	0.0243902	8	4	6	5	3	3	2	3	98	138	129	86	62	93	125	120
U00096.2	1109537	A	T	missense_variant	opgG	gene-b1048	c.980A>T	p.Asp327Val	0.0196078	0.00719424	0.0075188	0.0243902	0	0.032967	0.0327869	0.0504202	2	1	1	2	0	3	4	6	100	138	132	80	66	88	118	113
U00096.2	1109539	C	A	missense_variant	opgG	gene-b1048	c.982C>A	p.Arg328Ser	0.0306122	0.037037	0.0601504	0.0595238	0.0147059	0.0813953	0.0512821	0.0491803	3	5	8	5	1	7	6	6	95	130	125	79	67	79	111	116
U00096.2	1109543	A	T	missense_variant	opgG	gene-b1048	c.986A>T	p.Tyr329Phe	0.0918367	0.0661765	0.0510949	0.105882	0	0.0666667	0.0333333	0.057377	9	9	7	9	0	6	4	7	89	127	130	76	69	84	116	115
U00096.2	1109544	C	A	stop_gained	opgG	gene-b1048	c.987C>A	p.Tyr329*	0.0515464	0.0740741	0.0367647	0.0470588	0.0289855	0.0222222	0.0330579	0.0491803	5	10	5	4	2	2	4	6	92	125	131	81	67	88	117	116
U00096.2	1109548	C	A	missense_variant	opgG	gene-b1048	c.991C>A	p.Leu331Ile	0.05	0.0444444	0.0357143	0.0119048	0.0588235	0.0666667	0.0333333	0.0629921	5	6	5	1	4	6	4	8	95	129	135	83	64	84	116	119
U00096.2	1109563	T	A	missense_variant	opgG	gene-b1048	c.1006T>A	p.Trp336Arg	0.0288462	0.0536913	0.0211268	0.0224719	0.031746	0.0412371	0.031746	0.03125	3	8	3	2	2	4	4	4	101	141	139	87	61	93	122	124
U00096.2	1109571	T	A	synonymous_variant	opgG	gene-b1048	c.1014T>A	p.Thr338Thr	0.019802	0.0131579	0.028777	0.0120482	0.0704225	0	0.0396825	0.0310078	2	2	4	1	5	0	5	4	99	150	135	82	66	93	121	125
U00096.2	1109617	C	A	missense_variant	opgG	gene-b1048	c.1060C>A	p.Pro354Thr	0.0373134	0.0397727	0.0394737	0.0204082	0.0540541	0.0173913	0.030303	0.0458015	5	7	6	2	4	2	4	6	129	169	146	96	70	113	128	125
U00096.2	1111949	A	T	missense_variant	opgH	gene-b1049	c.1864A>T	p.Met622Leu	0.00806452	0.00591716	0.0130719	0.0252101	0.05	0.00787402	0.0166667	0.0120482	1	1	2	3	4	1	3	2	123	168	151	116	76	126	177	164
U00096.2	1117798	T	A	missense_variant	yceJ	gene-b1057	c.472A>T	p.Met158Leu	0.0168067	0	0.00869565	0.0555556	0	0.0165289	0.0114286	0	2	0	1	5	0	2	2	0	117	148	114	85	80	119	173	166
U00096.2	1122248	C	A	missense_variant	yceB	gene-b1063	c.249G>T	p.Met83Ile	0.0217391	0.025641	0.0318471	0.0151515	0.0526316	0.0267857	0.05	0.037037	2	3	5	1	4	3	8	5	90	114	152	65	72	109	152	130
U00096.2	1122273	A	T	missense_variant	yceB	gene-b1063	c.224T>A	p.Leu75Gln	0.0581395	0	0.0367647	0.0461538	0.0833333	0.0196078	0.0576923	0.0294118	5	0	5	3	6	2	9	4	81	111	131	62	66	100	147	132
U00096.2	1122281	C	A	missense_variant	yceB	gene-b1063	c.216G>T	p.Lys72Asn	0.0204082	0.0403226	0.0340136	0.0533333	0.060241	0.0377358	0.0429448	0.0402685	2	5	5	4	5	4	7	6	96	119	142	71	78	102	156	143
U00096.2	1122298	G	C	missense_variant	yceB	gene-b1063	c.199C>G	p.Arg67Gly	0.0649351	0.0194175	0.024	0.107692	0.0441176	0.0487805	0.0542636	0.0629921	5	2	3	7	3	4	7	8	72	101	122	58	65	78	122	119
U00096.2	1122301	C	A	missense_variant	yceB	gene-b1063	c.196G>T	p.Gly66Cys	0.1375	0.0909091	0.125984	0.176471	0.142857	0.0804598	0.0724638	0.110294	11	10	16	12	10	7	10	15	69	100	111	56	60	80	128	121
U00096.2	1122302	AA	AT	missense_variant	yceB	gene-b1063	c.194T>A	p.Ile65Asn	0.0886076	0.045045	0.0551181	0.0882353	0.157143	0.0689655	0.0714286	0.0724638	7	5	7	6	11	6	10	10	72	106	120	62	59	81	130	128
U00096.2	1122309	C	G	missense_variant	yceB	gene-b1063	c.188G>C	p.Ser63Thr	0.0238095	0.0185185	0.0325203	0	0.0625	0.0240964	0.028777	0.0298507	2	2	4	0	4	2	4	4	82	106	119	67	60	81	135	130
U00096.2	1122310	T	G	missense_variant	yceB	gene-b1063	c.187A>C	p.Ser63Arg	0.047619	0	0.0169492	0.046875	0.078125	0.0246914	0.0218978	0.0390625	4	0	2	3	5	2	3	5	80	105	116	61	59	79	134	123
U00096.2	1122315	A	T	missense_variant	yceB	gene-b1063	c.182T>A	p.Leu61Gln	0.130952	0.121739	0.120968	0.179104	0.223881	0.0963855	0.141844	0.175573	11	14	15	12	15	8	20	23	73	101	109	55	52	75	121	108
U00096.2	1122325	GAAC	TAAA	missense_variant	yceB	gene-b1063	c.169_172delGTTCinsTTTA	p.ValLeu57PheMet	0.135135	0.0679612	0.0776699	0.101695	0.118644	0.084507	0.05	0.0810811	10	7	8	6	7	6	6	9	64	96	95	53	52	65	114	102
U00096.2	1122329	AATA	AATT	missense_variant	yceB	gene-b1063	c.165T>A	p.His55Gln	0.148148	0.0894309	0.0789474	0.115942	0.0857143	0.0941176	0.0902256	0.0967742	12	11	9	8	6	8	12	12	69	112	105	61	64	77	121	112
U00096.2	1122339	T	C	missense_variant	yceB	gene-b1063	c.158A>G	p.Asp53Gly	0.0666667	0.0483871	0.0608696	0.102941	0.0540541	0.0519481	0.0564516	0.0583333	6	6	7	7	4	4	7	7	84	118	108	61	70	73	117	113
U00096.2	1122340	CAG	CAC	missense_variant	yceB	gene-b1063	c.155C>G	p.Ala52Gly	0.102564	0.108333	0.0654206	0.09375	0.0967742	0.0779221	0.0347826	0.0707965	8	13	7	6	6	6	4	8	70	107	100	58	56	71	111	105
U00096.2	1124139	G	T	missense_variant	mdtH	gene-b1065	c.411C>A	p.Phe137Leu	0.0212766	0.0584416	0.0336134	0.0609756	0.021978	0.027027	0.042735	0.031746	2	9	4	5	2	3	5	4	92	145	115	77	89	108	112	122
U00096.2	1124144	A	C	missense_variant	mdtH	gene-b1065	c.406T>G	p.Phe136Val	0.0229885	0.00645161	0.0165289	0.025641	0.0227273	0.0540541	0.0344828	0.0078125	2	1	2	2	2	6	4	1	85	154	119	76	86	105	112	127
U00096.2	1125775	A	T	missense_variant	yceH	gene-b1067	c.396A>T	p.Glu132Asp	0.016	0.0126582	0	0.00934579	0.0549451	0.0277778	0.00662252	0.027972	2	2	0	1	5	3	1	4	123	156	130	106	86	105	150	139
U00096.2	1128708	C	G	missense_variant	flgN	gene-b1070	c.346G>C	p.Glu116Gln	0.0165289	0.00740741	0.0078125	0.0681818	0.030303	0	0	0	2	1	1	6	2	0	0	0	119	134	127	82	64	103	156	137
U00096.2	1128742	A	T	missense_variant	flgN	gene-b1070	c.312T>A	p.Asn104Lys	0.0378788	0.025974	0.0258065	0.0442478	0.0135135	0.0608696	0.0376344	0.00636943	5	4	4	5	1	7	7	1	127	150	151	108	73	108	179	156
U00096.2	1154778	A	T	missense_variant	tmk	gene-b1098	c.432A>T	p.Glu144Asp	0.0194175	0.0144928	0.00689655	0.0289855	0.0533333	0.0142857	0.0327869	0.0191083	2	2	1	2	4	1	4	3	101	136	144	67	71	69	118	154
U00096.2	1154799	T	G	synonymous_variant	tmk	gene-b1098	c.453T>G	p.Arg151Arg	0.00900901	0.0359712	0.0275862	0.0289855	0.0609756	0	0.0403226	0.0193548	1	5	4	2	5	0	5	3	110	134	141	67	77	74	119	152
U00096.2	1158234	G	T	synonymous_variant	ptsG	gene-b1101	c.1143G>T	p.Leu381Leu	0.0409836	0.0375	0.0451128	0.037037	0.021978	0.0465116	0.0342466	0.0714286	5	6	6	3	2	6	5	10	117	154	127	78	89	123	141	130
U00096.2	1160134	A	T	missense_variant	fhuE	gene-b1102	c.641T>A	p.Leu214His	0.0210526	0.0300752	0.0390625	0.0246914	0.04	0.0212766	0.0126582	0.0521739	2	4	5	2	3	2	2	6	93	129	123	79	72	92	156	109
U00096.2	1160158	T	A	missense_variant	fhuE	gene-b1102	c.617A>T	p.Tyr206Phe	0.0104167	0.00704225	0	0.0235294	0	0.0576923	0.00568182	0.008	1	1	0	2	0	6	1	1	95	141	147	83	91	98	175	124
U00096.2	1160331	T	A	synonymous_variant	fhuE	gene-b1102	c.444A>T	p.Ala148Ala	0	0.0526316	0.0169492	0	0	0.0114943	0	0.0194175	0	6	2	0	0	1	0	2	96	108	116	64	72	86	139	101
U00096.2	1163705	A	T	missense_variant	nagZ	gene-b1107	c.388A>T	p.Ile130Phe	0.0707965	0.0875	0.0925926	0.09	0.125	0.097561	0.0693642	0.0802469	8	14	15	9	11	12	12	13	105	146	147	91	77	111	161	149
U00096.2	1163718	C	A	missense_variant	nagZ	gene-b1107	c.401C>A	p.Ser134Tyr	0.0272727	0.0613497	0.0503145	0.00980392	0.0543478	0.0338983	0.017341	0.0306748	3	10	8	1	5	4	3	5	107	153	151	101	87	114	170	158
U00096.2	1163724	A	T	missense_variant	nagZ	gene-b1107	c.407A>T	p.His136Leu	0.0701754	0.0245399	0.01875	0.01	0.0306122	0.00840336	0.0169492	0.0182927	8	4	3	1	3	1	3	3	106	159	157	99	95	118	174	161
U00096.2	1163729	G	T	missense_variant	nagZ	gene-b1107	c.412G>T	p.Asp138Tyr	0.0654206	0.0608108	0.0486111	0.0860215	0.0795455	0.0747664	0.0670732	0.0596026	7	9	7	8	7	8	11	9	100	139	137	85	81	99	153	142
U00096.2	1163731	T	A	missense_variant	nagZ	gene-b1107	c.414T>A	p.Asp138Glu	0.0192308	0.0273973	0.0492958	0.0212766	0.0813953	0.047619	0.03125	0.0612245	2	4	7	2	7	5	5	9	102	142	135	92	79	100	155	138
U00096.2	1163735	C	A	missense_variant	nagZ	gene-b1107	c.418C>A	p.Gln140Lys	0.049505	0.0748299	0.0547945	0.0430108	0.0795455	0.0925926	0.054878	0.0714286	5	11	8	4	7	10	9	11	96	136	138	89	81	98	155	143
U00096.2	1163740	A	C	missense_variant	nagZ	gene-b1107	c.423A>C	p.Lys141Asn	0.10101	0.0647482	0.10274	0.1	0.0823529	0.0857143	0.0443038	0.0833333	10	9	15	9	7	9	7	12	89	130	131	81	78	96	151	132
U00096.2	1163741	G	C	missense_variant	nagZ	gene-b1107	c.424G>C	p.Ala142Pro	0.030303	0.0352113	0.0544218	0.0217391	0.0340909	0.0754717	0.0674847	0.0533333	3	5	8	2	3	8	11	8	96	137	139	90	85	98	152	142
U00096.2	1163747	G	C	missense_variant	nagZ	gene-b1107	c.430G>C	p.Ala144Pro	0.0515464	0.028777	0.0070922	0.0227273	0	0.0654206	0.025641	0.041958	5	4	1	2	0	7	4	6	92	135	140	86	87	100	152	137
U00096.2	1163748	C	A	missense_variant	nagZ	gene-b1107	c.431C>A	p.Ala144Glu	0.0808081	0.0985915	0.0921986	0.0879121	0.134831	0.150943	0.0880503	0.0833333	8	14	13	8	12	16	14	12	91	128	128	83	77	90	145	132
U00096.2	1163750	A	T	missense_variant	nagZ	gene-b1107	c.433A>T	p.Ile145Phe	0.0824742	0.056338	0.0422535	0.0631579	0.0674157	0.0761905	0.0318471	0.0486111	8	8	6	6	6	8	5	7	89	134	136	89	83	97	152	137
U00096.2	1163756	A	T	missense_variant	nagZ	gene-b1107	c.439A>T	p.Ser147Cys	0.0215054	0.0492958	0.0425532	0.0777778	0.0333333	0.0769231	0.0592105	0.0342466	2	7	6	7	3	8	9	5	91	135	135	83	87	96	143	141
U00096.2	1163759	C	G	missense_variant	nagZ	gene-b1107	c.442C>G	p.Arg148Gly	0.0425532	0.0714286	0.0791367	0.0333333	0.0444444	0.0660377	0.0671141	0.0544218	4	10	11	3	4	7	10	8	90	130	128	87	86	99	139	139
U00096.2	1163761	G	T	synonymous_variant	nagZ	gene-b1107	c.444G>T	p.Arg148Arg	0.03	0.0479452	0.0629371	0.0212766	0.0625	0.0566038	0.0680272	0.0466667	3	7	9	2	6	6	10	7	97	139	134	92	90	100	137	143
U00096.2	1163765	A	T	missense_variant	nagZ	gene-b1107	c.448A>T	p.Ile150Phe	0.102041	0.0972222	0.0902778	0.0957447	0.0744681	0.102804	0.0408163	0.0884354	10	14	13	9	7	11	6	13	88	130	131	85	87	96	141	134
U00096.2	1163768	G	T	missense_variant	nagZ	gene-b1107	c.451G>T	p.Asp151Tyr	0.0416667	0.047619	0.0492958	0.0107527	0.0421053	0.0373832	0.0544218	0.0616438	4	7	7	1	4	4	8	9	92	140	135	92	91	103	139	137
U00096.2	1163769	A	T	missense_variant	nagZ	gene-b1107	c.452A>T	p.Asp151Val	0.0842105	0.0857143	0.0948905	0.0744681	0.0652174	0.105769	0.113475	0.0633803	8	12	13	7	6	11	16	9	87	128	124	87	86	93	125	133
U00096.2	1163772	G	T	missense_variant	nagZ	gene-b1107	c.455G>T	p.Gly152Val	0.0380952	0.0604027	0.0434783	0.0652174	0.0217391	0.0555556	0.0567376	0.0466667	4	9	6	6	2	6	8	7	101	140	132	86	90	102	133	143
U00096.2	1163774	A	T	missense_variant	nagZ	gene-b1107	c.457A>T	p.Met153Leu	0.047619	0.0547945	0.0454545	0.0543478	0.0543478	0.0377358	0.0364964	0.062069	5	8	6	5	5	4	5	9	100	138	126	87	87	102	132	136
U00096.2	1163778	A	T	missense_variant	nagZ	gene-b1107	c.461A>T	p.His154Leu	0.0380952	0.0540541	0.0583942	0.0869565	0.0978261	0.0458716	0.0661765	0.0567376	4	8	8	8	9	5	9	8	101	140	129	84	83	104	127	133
U00096.2	1163779	TG	TT	stop_gained	nagZ	gene-b1107	c.463G>T	p.Glu155*	0.0208333	0.0492958	0.0546875	0.0481928	0.0681818	0.039604	0.046875	0.0814815	2	7	7	4	6	4	6	11	94	135	121	79	82	97	122	124
U00096.2	1163782	A	C	missense_variant	nagZ	gene-b1107	c.465A>C	p.Glu155Asp	0.0631579	0.0514706	0.0916667	0.0722892	0.0454545	0.0594059	0.046875	0.0887097	6	7	11	6	4	6	6	11	89	129	109	77	84	95	122	113
U00096.2	1163787	G	T	missense_variant	nagZ	gene-b1107	c.470G>T	p.Gly157Val	0.152174	0.173913	0.185484	0.101266	0.183908	0.226804	0.129032	0.164062	14	24	23	8	16	22	16	21	78	114	101	71	71	75	108	107
U00096.2	1163788	AATG	AATT	missense_variant	nagZ	gene-b1107	c.474G>T	p.Met158Ile	0.127907	0.0833333	0.113208	0.111111	0.0789474	0.179775	0.0900901	0.148148	11	10	12	8	6	16	10	16	75	110	94	64	70	73	101	92
U00096.2	1163792	AAA	AAC	missense_variant	nagZ	gene-b1107	c.477A>C	p.Lys159Asn	0.105263	0.0714286	0.064	0.0588235	0.0449438	0.108911	0.064	0.0839695	10	10	8	5	4	11	8	11	85	130	117	80	85	90	117	120
U00096.2	1164923	T	A	upstream_gene_variant	fhuE	gene-b1102	c.-4149A>T		0.0555556	0.0650888	0.0671642	0.0352941	0.0470588	0.0841121	0.0462428	0.0810811	7	11	9	3	4	9	8	12	119	158	125	82	81	98	165	136
U00096.2	1164924	C	A	upstream_gene_variant	fhuE	gene-b1102	c.-4150G>T		0.072	0.0823529	0.0942029	0.0941176	0.105882	0.0943396	0.0809249	0.0952381	9	14	13	8	9	10	14	14	116	156	125	77	76	96	159	133
U00096.2	1164929	A	T	upstream_gene_variant	fhuE	gene-b1102	c.-4155T>A		0.0344828	0.0490798	0.0666667	0.0357143	0.0759494	0.06	0.0710059	0.0507246	4	8	9	3	6	6	12	7	112	155	126	81	73	94	157	131
U00096.2	1164931	C	A	upstream_gene_variant	fhuE	gene-b1102	c.-4157G>T		0.0683761	0.0434783	0.0298507	0.047619	0.0675676	0.0606061	0.0535714	0.0291971	8	7	4	4	5	6	9	4	109	154	130	80	69	93	159	133
U00096.2	1164932	CT	CA	upstream_gene_variant	fhuE	gene-b1102	c.-4159A>T		0.0727273	0.109677	0.0393701	0.0886076	0.0298507	0.1	0.0961538	0.0731707	8	17	5	7	2	9	15	9	102	138	122	72	65	81	141	114
U00096.2	1164936	C	G	upstream_gene_variant	fhuE	gene-b1102	c.-4162G>C		0.0740741	0.0331126	0.0472441	0.0632911	0.0285714	0.0537634	0.0258065	0.0403226	8	5	6	5	2	5	4	5	100	146	121	74	68	88	151	119
U00096.2	1164940	T	G	upstream_gene_variant	fhuE	gene-b1102	c.-4166A>C		0.0540541	0.0612245	0.0491803	0.0666667	0.057971	0.0888889	0.0789474	0.057377	6	9	6	5	4	8	12	7	105	138	116	70	65	82	140	115
U00096.2	1164941	A	T	upstream_gene_variant	fhuE	gene-b1102	c.-4167T>A		0.0720721	0.06	0.0645161	0.116883	0.057971	0.0869565	0.0392157	0.0569106	8	9	8	9	4	8	6	7	103	141	116	68	65	84	147	116
U00096.2	1164944	T	A	upstream_gene_variant	fhuE	gene-b1102	c.-4170A>T		0.0571429	0.0699301	0.0333333	0.0416667	0.0447761	0.0697674	0.0680272	0.0508475	6	10	4	3	3	6	10	6	99	133	116	69	64	80	137	112
U00096.2	1164946	A	T	upstream_gene_variant	fhuE	gene-b1102	c.-4172T>A		0.00961538	0	0.00819672	0.0547945	0	0.0117647	0.0275862	0.00854701	1	0	1	4	0	1	4	1	103	146	121	69	65	84	141	116
U00096.2	1164952	T	G	upstream_gene_variant	fhuE	gene-b1102	c.-4178A>C		0.0384615	0.0633803	0.0569106	0.0945946	0.0461538	0.0843373	0.048951	0.0619469	4	9	7	7	3	7	7	7	100	133	116	67	62	76	136	106
U00096.2	1164960	C	A	upstream_gene_variant	fhuE	gene-b1102	c.-4186G>T		0.0280374	0.0780142	0.059322	0.103896	0.0447761	0.060241	0.0780142	0.0803571	3	11	7	8	3	5	11	9	104	130	111	69	64	78	130	103
U00096.2	1164987	G	C	upstream_gene_variant	fhuE	gene-b1102	c.-4213C>G		0	0.0144928	0.0229008	0	0.056338	0.0224719	0.0206897	0.00833333	0	2	3	0	4	2	3	1	106	136	128	76	67	87	142	119
U00096.2	1164989	A	C	upstream_gene_variant	fhuE	gene-b1102	c.-4215T>G		0.00952381	0.0362319	0.056	0.0266667	0.0434783	0.0337079	0.0140845	0.0336134	1	5	7	2	3	3	2	4	104	133	118	73	66	86	140	115
U00096.2	1167094	T	G	synonymous_variant	ycfJ	gene-b1110	c.273T>G	p.Gly91Gly	0.0630631	0.0188679	0.0347826	0.0131579	0	0.02	0.0247934	0	7	2	4	1	0	2	3	0	104	104	111	75	69	98	118	134
U00096.2	1168943	G	T	missense_variant	ycfS	gene-b1113	c.655C>A	p.Arg219Ser	0.0555556	0.0792683	0.00662252	0.0430108	0.0674157	0.0344828	0.0258065	0.0189873	7	13	1	4	6	4	4	3	119	151	150	89	83	112	151	155
U00096.2	1176043	T	A	missense_variant	lolD	gene-b1117	c.202T>A	p.Phe68Ile	0.0540541	0.0283019	0.015625	0.0375	0.0181818	0.025641	0	0	4	3	1	3	1	2	0	0	70	103	63	77	54	76	114	115
U00096.2	1176059	T	A	missense_variant	lolD	gene-b1117	c.218T>A	p.Met73Lys	0	0.0103093	0	0.012987	0.0178571	0.0666667	0.0275229	0.0181818	0	1	0	1	1	5	3	2	66	96	62	76	55	70	106	108
U00096.2	1179897	C	A	missense_variant	ycfZ	gene-b1121	c.594G>T	p.Arg198Ser	0.026087	0.0191083	0.0368098	0.0333333	0.0121951	0.025641	0.0585106	0.0220588	3	3	6	3	1	3	11	3	112	154	157	87	81	114	177	133
U00096.2	1183262	T	A	missense_variant	potB	gene-b1125	c.406A>T	p.Ile136Phe	0.00735294	0.00609756	0	0.05	0.0108696	0.00925926	0.0212766	0.00746269	1	1	0	4	1	1	3	1	135	163	119	76	91	107	138	133
U00096.2	1188315	G	T	missense_variant	phoQ	gene-b1129	c.685C>A	p.Arg229Ser	0.019802	0.0344828	0	0.0222222	0.0384615	0.0549451	0.0181818	0	2	4	0	2	3	5	2	0	99	112	142	88	75	86	108	125
U00096.2	1192871	T	A	missense_variant	mnmA	gene-b1133	c.126A>T	p.Glu42Asp	0.0648148	0.00645161	0.0212766	0.0104167	0.02	0	0.0111732	0.0124224	7	1	3	1	2	0	2	2	101	154	138	95	98	119	177	159
U00096.2	1192883	C	A	missense_variant	mnmA	gene-b1133	c.114G>T	p.Lys38Asn	0.0576923	0.0134228	0.0145985	0.010101	0.0208333	0.0176991	0.0292398	0.0266667	6	2	2	1	2	2	5	4	98	147	135	98	94	111	166	146
U00096.2	1192888	T	A	missense_variant	mnmA	gene-b1133	c.109A>T	p.Met37Leu	0.0642202	0.0133333	0.00704225	0.0283019	0.0204082	0.00884956	0.0335196	0.0263158	7	2	1	3	2	1	6	4	102	148	141	103	96	112	173	148
U00096.2	1192894	G	C	missense_variant	mnmA	gene-b1133	c.103C>G	p.Leu35Val	0.0566038	0.00662252	0.0215827	0	0	0.00869565	0.00571429	0.0140845	6	1	3	0	0	1	1	2	100	150	136	103	100	114	174	140
U00096.2	1192898	T	A	missense_variant	mnmA	gene-b1133	c.99A>T	p.Glu33Asp	0.0291262	0.0340136	0.070922	0.0408163	0.0315789	0.018018	0.0118343	0.0719424	3	5	10	4	3	2	2	10	100	142	131	94	92	109	167	129
U00096.2	1192905	T	A	missense_variant	mnmA	gene-b1133	c.92A>T	p.Gln31Leu	0.0934579	0.0240964	0.0974026	0.0285714	0.0294118	0.016129	0.0380435	0.0584416	10	4	15	3	3	2	7	9	97	162	139	102	99	122	177	145
U00096.2	1192911	C	A	missense_variant	mnmA	gene-b1133	c.86G>T	p.Gly29Val	0.0695652	0.0421687	0.0372671	0.0555556	0.0194175	0.0396825	0.0425532	0.0314465	8	7	6	6	2	5	8	5	107	159	155	102	101	121	180	154
U00096.2	1192914	T	A	missense_variant	mnmA	gene-b1133	c.83A>T	p.Gln28Leu	0.0810811	0.0248447	0.044586	0.047619	0.0194175	0.075	0.0552486	0.0443038	9	4	7	5	2	9	10	7	102	157	150	100	101	111	171	151
U00096.2	1192968	A	C	missense_variant	mnmA	gene-b1133	c.29T>G	p.Val10Gly	0.034188	0.0306748	0.0143885	0.0531915	0.040404	0.039604	0.0229885	0.0492958	4	5	2	5	4	4	4	7	113	158	137	89	95	97	170	135
U00096.2	1200365	A	T	upstream_gene_variant	ymfD	gene-b1137	c.-3610T>A		0.0220588	0.00537634	0.0297619	0.0608696	0	0.0214286	0.0273973	0.026738	3	1	5	7	0	3	4	5	133	185	163	108	113	137	142	182
U00096.2	1200416	G	T	upstream_gene_variant	ymfD	gene-b1137	c.-3661C>A		0.0136986	0.0491803	0.0239521	0.042735	0.040404	0.0140845	0.0254777	0.0641711	2	9	4	5	4	2	4	12	144	174	163	112	95	140	153	175
U00096.2	1200429	T	A	upstream_gene_variant	ymfD	gene-b1137	c.-3674A>T		0.0625	0.0362694	0.0240964	0.04	0.0194175	0.0377358	0.0294118	0.0252525	10	7	4	5	2	6	5	5	150	186	162	120	101	153	165	193
U00096.2	1204975	C	A	upstream_gene_variant	intE	gene-b1140	c.-4946G>T		0.0454545	0.0460526	0.0322581	0.0357143	0	0.0619469	0.0625	0.0555556	6	7	4	4	0	7	10	8	126	145	120	108	73	106	150	136
U00096.2	1205470	T	G	upstream_gene_variant	ymfJ	gene-b1144	c.-4163A>C		0.00869565	0.00757576	0.015625	0.0537634	0.0119048	0.0104167	0.00675676	0.0246914	1	1	2	5	1	1	1	4	114	131	126	88	83	95	147	158
U00096.2	1205506	A	T	upstream_gene_variant	ymfJ	gene-b1144	c.-4199T>A		0.0454545	0.0390625	0.0564516	0.0425532	0.0125	0.0206186	0.0689655	0.0201342	5	5	7	4	1	2	10	3	105	123	117	90	79	95	135	146
U00096.2	1205511	C	G	upstream_gene_variant	ymfJ	gene-b1144	c.-4204G>C		0.0789474	0.032	0.0952381	0.0707071	0.0823529	0.0625	0.0392157	0.08125	9	4	12	7	7	6	6	13	105	121	114	92	78	90	147	147
U00096.2	1205524	T	G	upstream_gene_variant	ymfJ	gene-b1144	c.-4217A>C		0.017094	0.0434783	0.0514706	0.0315789	0.0224719	0.019802	0.0328947	0.0248447	2	6	7	3	2	2	5	4	115	132	129	92	87	99	147	157
U00096.2	1207132	T	G	missense_variant	stfP	gene-b1154	c.409T>G	p.Trp137Gly	0.0232558	0.0366972	0.0178571	0.0352941	0.0253165	0.040404	0.0647482	0.0127389	2	4	2	3	2	4	9	2	84	105	110	82	77	95	130	155
U00096.2	1207137	T	A	missense_variant	stfP	gene-b1154	c.414T>A	p.Asn138Lys	0.0681818	0	0.0338983	0.0240964	0.0123457	0.0196078	0.0218978	0.0273973	6	0	4	2	1	2	3	4	82	108	114	81	80	100	134	142
U00096.2	1211273	T	A	upstream_gene_variant	tfaE	gene-b1156	c.-2931A>T		0	0	0	0.0113636	0.0103093	0.0649351	0.008	0.00769231	0	0	0	1	1	5	1	1	101	164	136	87	96	72	124	129
U00096.2	1215146	T	G	missense_variant	ycgZ	gene-b1164	c.135T>G	p.Ser45Arg	0.017094	0.00671141	0.00694444	0.010101	0	0.00833333	0.0125786	0.0518519	2	1	1	1	0	1	2	7	115	148	143	98	88	119	157	128
U00096.2	1215183	G	T	stop_gained	ycgZ	gene-b1164	c.172G>T	p.Glu58*	0.0515464	0.0610687	0.03125	0.04	0.0405405	0.00943396	0.0671642	0.0403226	5	8	4	3	3	1	9	5	92	123	124	72	71	105	125	119
U00096.2	1216266	G	T	upstream_gene_variant	ycgX	gene-b1161	c.-3936C>A		0.0775862	0.0227273	0	0.0105263	0.0206186	0.00943396	0.0254777	0	9	3	0	1	2	1	4	0	107	129	134	94	95	105	153	160
U00096.2	1216270	C	A	upstream_gene_variant	ycgX	gene-b1161	c.-3940G>T		0.0508475	0.030303	0.0223881	0.0638298	0	0.0188679	0.0387097	0.0314465	6	4	3	6	0	2	6	5	112	128	131	88	99	104	149	154
U00096.2	1216285	A	C	upstream_gene_variant	ycgX	gene-b1161	c.-3955T>G		0.0756303	0.0514706	0.028777	0.0531915	0.0107527	0.0357143	0.0320513	0.0506329	9	7	4	5	1	4	5	8	110	129	135	89	92	108	151	150
U00096.2	1216299	C	A	upstream_gene_variant	ycgX	gene-b1161	c.-3969G>T		0.0708661	0.0234375	0.0394737	0.0326087	0.0697674	0.0540541	0.0318471	0.0448718	9	3	6	3	6	6	5	7	118	125	146	89	80	105	152	149
U00096.2	1216308	T	C	upstream_gene_variant	ycgX	gene-b1161	c.-3978A>G		0.0934579	0.026087	0.0656934	0.0941176	0.0512821	0.040404	0.0458015	0.0359712	10	3	9	8	4	4	6	5	97	112	128	77	74	95	125	134
U00096.2	1216309	CCGC	CCGA	upstream_gene_variant	ycgX	gene-b1161	c.-3982G>T		0.0865385	0.0347826	0.0606061	0.0617284	0.038961	0.0421053	0.0970149	0.0567376	9	4	8	5	3	4	13	8	95	111	124	76	74	91	121	133
U00096.2	1216319	A	T	upstream_gene_variant	ycgX	gene-b1161	c.-3989T>A		0.135417	0.0373832	0.0409836	0.0405405	0.0895522	0.0722892	0.057377	0.0487805	13	4	5	3	6	6	7	6	83	103	117	71	61	77	115	117
U00096.2	1216324	T	A	upstream_gene_variant	ycgX	gene-b1161	c.-3994A>T		0.106383	0.0618557	0.015873	0.047619	0.016129	0.0224719	0.0542636	0.0530303	10	6	2	4	1	2	7	7	84	91	124	80	61	87	122	125
U00096.2	1216328	G	T	upstream_gene_variant	ycgX	gene-b1161	c.-3998C>A		0.12	0.0761905	0.0542636	0.0963855	0.078125	0.0543478	0.0746269	0.1	12	8	7	8	5	5	10	13	88	97	122	75	59	87	124	117
U00096.2	1216330	A	T	upstream_gene_variant	ycgX	gene-b1161	c.-4000T>A		0.0849057	0.0458716	0.0441176	0.043956	0.0298507	0.030303	0.0362319	0.037594	9	5	6	4	2	3	5	5	97	104	130	87	65	96	133	128
U00096.2	1216333	G	C	upstream_gene_variant	ycgX	gene-b1161	c.-4003C>G		0.0185185	0.0550459	0.0428571	0.0111111	0.0428571	0.0204082	0.0145985	0.0225564	2	6	6	1	3	2	2	3	106	103	134	89	67	96	135	130
U00096.2	1216334	A	C	upstream_gene_variant	ycgX	gene-b1161	c.-4004T>G		0.0566038	0.0280374	0.0428571	0.011236	0.0285714	0.0105263	0.0218978	0.0075188	6	3	6	1	2	1	3	1	100	104	134	88	68	94	134	132
U00096.2	1216336	A	T	upstream_gene_variant	ycgX	gene-b1161	c.-4006T>A		0.0471698	0.0283019	0.0510949	0.0229885	0.0540541	0.030303	0.0140845	0.0447761	5	3	7	2	4	3	2	6	101	103	130	85	70	96	140	128
U00096.2	1216339	T	C	upstream_gene_variant	ycgX	gene-b1161	c.-4009A>G		0.0530973	0.027027	0.0340136	0.0212766	0.0493827	0.00980392	0.027027	0.028777	6	3	5	2	4	1	4	4	107	108	142	92	77	101	144	135
U00096.2	1216341	T	C	upstream_gene_variant	ycgX	gene-b1161	c.-4011A>G		0.0521739	0.018018	0.0743243	0.0227273	0	0.0642202	0.0340136	0.0143885	6	2	11	2	0	7	5	2	109	109	137	86	81	102	142	137
U00096.2	1216347	T	A	upstream_gene_variant	ycgX	gene-b1161	c.-4017A>T		0.163934	0.123967	0.0844156	0.0888889	0.117647	0.106195	0.0961538	0.0496454	20	15	13	8	10	12	15	7	102	106	141	82	75	101	141	134
U00096.2	1216348	CC	CA	upstream_gene_variant	ycgX	gene-b1161	c.-4019G>T		0.25	0.163934	0.187097	0.138298	0.22093	0.221239	0.197531	0.12	30	20	29	13	19	25	32	18	90	102	126	81	67	88	130	132
U00096.2	1216350	A	T	upstream_gene_variant	ycgX	gene-b1161	c.-4020T>A		0.130769	0.0769231	0.0949367	0.0412371	0.0769231	0.0655738	0.0914634	0.089172	17	10	15	4	7	8	15	14	113	120	143	93	84	114	149	143
U00096.2	1216356	G	C	upstream_gene_variant	ycgX	gene-b1161	c.-4026C>G		0.0647482	0.048951	0.0294118	0.00943396	0.0283019	0.0238095	0.0632184	0.0368098	9	7	5	1	3	3	11	6	130	136	165	105	103	123	163	157
U00096.2	1222030	A	T	missense_variant	ymgG	gene-b1172	c.182T>A	p.Val61Glu	0.00884956	0.00724638	0.0294118	0.0306122	0.0641026	0.0185185	0.0202703	0.00645161	1	1	4	3	5	2	3	1	112	137	132	95	73	106	145	154
U00096.2	1222862	A	T	upstream_gene_variant	ymgD	gene-b1171	c.-1005T>A		0.00909091	0.00719424	0.00694444	0.010989	0.0547945	0.0196078	0.0211268	0	1	1	1	1	4	2	3	0	109	138	143	90	69	100	139	125
U00096.2	1224093	T	A	synonymous_variant	minD	gene-b1175	c.492A>T	p.Ser164Ser	0.0183486	0	0	0.0212766	0.0588235	0.0107527	0	0	2	0	0	2	4	1	0	0	107	132	119	92	64	92	128	145
U00096.2	1224135	T	G	synonymous_variant	minD	gene-b1175	c.450A>C	p.Val150Val	0.0344828	0.0441176	0.0508475	0.043956	0.0909091	0.0851064	0.113821	0.0723684	4	6	6	4	8	8	14	11	112	130	112	87	80	86	109	141
U00096.2	1224136	A	T	missense_variant	minD	gene-b1175	c.449T>A	p.Val150Glu	0.0689655	0.0820896	0.059322	0.131868	0.0804598	0.12766	0.0252101	0.0666667	8	11	7	12	7	12	3	10	108	123	111	79	80	82	116	140
U00096.2	1224138	T	A	synonymous_variant	minD	gene-b1175	c.447A>T	p.Ser149Ser	0.108108	0.0152672	0.0357143	0.0333333	0.0487805	0.0215054	0.0173913	0.0551724	12	2	4	3	4	2	2	8	99	129	108	87	78	91	113	137
U00096.2	1224143	A	T	missense_variant	minD	gene-b1175	c.442T>A	p.Ser148Thr	0.0423729	0.0681818	0.0526316	0.0106383	0.039604	0.0849057	0.0434783	0.0308642	5	9	6	1	4	9	5	5	113	123	108	93	97	97	110	157
U00096.2	1224147	T	A	missense_variant	minD	gene-b1175	c.438A>T	p.Glu146Asp	0.017094	0.0454545	0.0608696	0.0510204	0.040404	0.0373832	0.0168067	0.0384615	2	6	7	5	4	4	2	6	115	126	108	93	95	103	117	150
U00096.2	1224149	C	G	missense_variant	minD	gene-b1175	c.436G>C	p.Glu146Gln	0.0650407	0.0378788	0.0258621	0.0824742	0.0505051	0.0761905	0.0338983	0.0263158	8	5	3	8	5	8	4	4	115	127	113	89	94	97	114	148
U00096.2	1224154	T	G	missense_variant	minD	gene-b1175	c.431A>C	p.Asn144Thr	0.0409836	0.0671642	0.0247934	0.0510204	0.019802	0.00909091	0.017094	0.0382166	5	9	3	5	2	1	2	6	117	125	118	93	99	109	115	151
U00096.2	1224162	A	T	synonymous_variant	minD	gene-b1175	c.423T>A	p.Ile141Ile	0.0583333	0.0503597	0.0740741	0.049505	0.0373832	0.0973451	0.032	0.0555556	7	7	10	5	4	11	4	9	113	132	125	96	103	102	121	153
U00096.2	1224168	G	T	synonymous_variant	minD	gene-b1175	c.417C>A	p.Ala139Ala	0.0598291	0.0296296	0.0310078	0.0408163	0.038835	0.0267857	0	0.0440252	7	4	4	4	4	3	0	7	110	131	125	94	99	109	124	152
U00096.2	1224216	T	A	synonymous_variant	minD	gene-b1175	c.369A>T	p.Ala123Ala	0.0254237	0.00862069	0.016	0.075	0.0222222	0.0291262	0.0265487	0.00729927	3	1	2	6	2	3	3	1	115	115	123	74	88	100	110	136
U00096.2	1227145	A	T	missense_variant	ycgL	gene-b1179	c.209A>T	p.Tyr70Phe	0.0413223	0.0301205	0.00729927	0.0204082	0.0632911	0.0392157	0.0287356	0.0410959	5	5	1	2	5	4	5	6	116	161	136	96	74	98	169	140
U00096.2	1227168	G	T	stop_gained	ycgL	gene-b1179	c.232G>T	p.Glu78*	0.0540541	0.0432099	0.047619	0.0384615	0.09375	0.0537634	0.0180723	0.0364964	6	7	6	3	6	5	3	5	105	155	120	75	58	88	163	132
U00096.2	1227171	G	T	missense_variant	ycgL	gene-b1179	c.235G>T	p.Asp79Tyr	0.0614035	0.0120482	0.046875	0.0375	0.078125	0.0752688	0.0414201	0.0437956	7	2	6	3	5	7	7	6	107	164	122	77	59	86	162	131
U00096.2	1227179	G	T	synonymous_variant	ycgL	gene-b1179	c.243G>T	p.Leu81Leu	0.0535714	0.0060241	0.0078125	0.0123457	0.0322581	0.0212766	0.0232558	0.0222222	6	1	1	1	2	2	4	3	106	165	127	80	60	92	168	132
U00096.2	1227183	C	A	missense_variant	ycgL	gene-b1179	c.247C>A	p.Gln83Lys	0.00884956	0.0363636	0.0150376	0.0609756	0.0666667	0.043956	0.0508475	0.0530303	1	6	2	5	4	4	9	7	112	159	131	77	56	87	168	125
U00096.2	1227198	A	T	missense_variant	ycgL	gene-b1179	c.262A>T	p.Met88Leu	0.0363636	0.044586	0.0422535	0.0588235	0.031746	0.0561798	0.0689655	0.0592593	4	7	6	5	2	5	12	8	106	150	136	80	61	84	162	127
U00096.2	1227206	G	T	missense_variant	ycgL	gene-b1179	c.270G>T	p.Gln90His	0.0900901	0.0718954	0.057554	0.0689655	0.1	0.0505051	0.0481928	0.0606061	10	11	8	6	6	5	8	8	101	142	131	81	54	94	158	124
U00096.2	1230172	G	T	missense_variant	umuD	gene-b1183	c.183G>T	p.Met61Ile	0.0147059	0.00628931	0.0322581	0.0555556	0.0183486	0.0102041	0.03125	0.0218978	2	1	4	5	2	1	5	3	134	158	120	85	107	97	155	134
U00096.2	1230234	A	T	missense_variant	umuD	gene-b1183	c.245A>T	p.His82Leu	0.0483871	0.0882353	0.00719424	0.0454545	0.0408163	0.021978	0.0833333	0.064	6	15	1	4	4	2	13	8	118	155	138	84	94	89	143	117
U00096.2	1230239	G	T	missense_variant	umuD	gene-b1183	c.250G>T	p.Asp84Tyr	0.0948276	0.0520231	0.0359712	0.0555556	0.0851064	0.0416667	0.044586	0.04	11	9	5	5	8	4	7	5	105	164	134	85	86	92	150	120
U00096.2	1230240	A	T	missense_variant	umuD	gene-b1183	c.251A>T	p.Asp84Val	0.0521739	0.0292398	0.0218978	0.0555556	0.0208333	0.0315789	0	0.0314961	6	5	3	5	2	3	0	4	109	166	134	85	94	92	154	123
U00096.2	1230242	A	T	missense_variant	umuD	gene-b1183	c.253A>T	p.Ile85Phe	0.0782609	0.0643275	0.0431655	0.0555556	0.0927835	0.0315789	0.0649351	0.0629921	9	11	6	5	9	3	10	8	106	160	133	85	88	92	144	119
U00096.2	1230261	A	C	missense_variant	umuD	gene-b1183	c.272A>C	p.Asp91Ala	0.0196078	0.0141844	0.00793651	0.0574713	0.0106383	0	0.0201342	0.0416667	2	2	1	5	1	0	3	5	100	139	125	82	93	101	146	115
U00096.2	1230266	G	T	stop_gained	umuD	gene-b1183	c.277G>T	p.Glu93*	0.00980392	0.0217391	0.0314961	0.0731707	0.043956	0.0638298	0.0540541	0.0353982	1	3	4	6	4	6	8	4	101	135	123	76	87	88	140	109
U00096.2	1230267	A	T	missense_variant	umuD	gene-b1183	c.278A>T	p.Glu93Val	0.0792079	0.0797101	0.0384615	0.097561	0.0549451	0.0108696	0.0805369	0.0517241	8	11	5	8	5	1	12	6	93	127	125	74	86	91	137	110
U00096.2	1230277	G	T	synonymous_variant	umuD	gene-b1183	c.288G>T	p.Val96Val	0.103093	0.0935252	0.0875912	0.1625	0.115789	0.119565	0.0896552	0.101695	10	13	12	13	11	11	13	12	87	126	125	67	84	81	132	106
U00096.2	1230283	A	T	missense_variant	umuD	gene-b1183	c.294A>T	p.Lys98Asn	0.0769231	0.013986	0.0507246	0.047619	0.0526316	0.0208333	0.0810811	0.0416667	8	2	7	4	5	2	12	5	96	141	131	80	90	94	136	115
U00096.2	1230967	A	T	missense_variant	umuC	gene-b1184	c.559A>T	p.Ile187Phe	0	0.0070922	0.00826446	0.03125	0.0142857	0.0547945	0	0	0	1	1	2	1	4	0	0	99	140	120	62	69	69	118	130
U00096.2	1239047	A	T	missense_variant	dadX	gene-b1190	c.946A>T	p.Ile316Phe	0.024	0.0121951	0.0275862	0.00862069	0.0560748	0	0.0107527	0.0243902	3	2	4	1	6	0	2	4	122	162	141	115	101	129	184	160
U00096.2	1240879	G	C	missense_variant	cvrA	gene-b1191	c.416C>G	p.Ser139Cys	0.0173913	0.023622	0.015625	0.030303	0.0222222	0	0.00869565	0.0517241	2	3	2	2	2	0	1	6	113	124	126	64	88	105	114	110
U00096.2	1240884	G	C	synonymous_variant	cvrA	gene-b1191	c.411C>G	p.Val137Val	0.0330579	0.024	0.0569106	0.0147059	0	0.0363636	0.00854701	0.0731707	4	3	7	1	0	4	1	9	117	122	116	67	90	106	116	114
U00096.2	1241806	A	C	missense_variant	ldcA	gene-b1192	c.498T>G	p.Cys166Trp	0.059322	0.0538922	0.0465116	0.0537634	0.0804598	0.0720721	0.0671141	0.0405405	7	9	6	5	7	8	10	6	111	158	123	88	80	103	139	142
U00096.2	1241809	T	A	synonymous_variant	ldcA	gene-b1192	c.495A>T	p.Thr165Thr	0.0666667	0.0722892	0.0451128	0.043956	0.0795455	0.0810811	0.0641026	0.0555556	8	12	6	4	7	9	10	8	112	154	127	87	81	102	146	136
U00096.2	1241811	T	G	missense_variant	ldcA	gene-b1192	c.493A>C	p.Thr165Pro	0.0241935	0.0295858	0.0510949	0.0322581	0	0.0353982	0.0493827	0.00680272	3	5	7	3	0	4	8	1	121	164	130	90	89	109	154	146
U00096.2	1241818	T	G	missense_variant	ldcA	gene-b1192	c.486A>C	p.Glu162Asp	0.0263158	0.0625	0.0447761	0.0833333	0.011236	0.0485437	0.0197368	0.0827068	3	10	6	7	1	5	3	11	111	150	128	77	88	98	149	122
U00096.2	1241820	C	A	stop_gained	ldcA	gene-b1192	c.484G>T	p.Glu162*	0.017094	0.0235294	0.0223881	0	0.0425532	0.0754717	0.0182927	0.0291971	2	4	3	0	4	8	3	4	115	166	131	87	90	98	161	133
U00096.2	1241824	T	A	missense_variant	ldcA	gene-b1192	c.480A>T	p.Gln160His	0.0789474	0.0691824	0.114754	0.0759494	0.0744681	0.0934579	0.0466667	0.0387597	9	11	14	6	7	10	7	5	105	148	108	73	87	97	143	124
U00096.2	1241830	T	A	missense_variant	ldcA	gene-b1192	c.474A>T	p.Glu158Asp	0.0731707	0.0246914	0.0461538	0.0568182	0.0729167	0.036036	0.0320513	0.0492958	9	4	6	5	7	4	5	7	114	158	124	83	89	107	151	135
U00096.2	1241832	C	A	stop_gained	ldcA	gene-b1192	c.472G>T	p.Glu158*	0.0661157	0.0191083	0.00787402	0.011236	0.0842105	0.0727273	0.0460526	0.0496454	8	3	1	1	8	8	7	7	113	154	126	88	87	102	145	134
U00096.2	1241835	T	A	missense_variant	ldcA	gene-b1192	c.469A>T	p.Ile157Phe	0.0569106	0.0506329	0.0546875	0.0674157	0.0515464	0.0446429	0.0576923	0.0211268	7	8	7	6	5	5	9	3	116	150	121	83	92	107	147	139
U00096.2	1241842	G	T	synonymous_variant	ldcA	gene-b1192	c.462C>A	p.Thr154Thr	0.0162602	0.00636943	0.0153846	0.0229885	0.0103093	0.0550459	0.00671141	0.0141844	2	1	2	2	1	6	1	2	121	156	128	85	96	103	148	139
U00096.2	1241847	C	A	stop_gained	ldcA	gene-b1192	c.457G>T	p.Glu153*	0.0683761	0.0536913	0.0245902	0.0348837	0.0777778	0.01	0.0275862	0.0447761	8	8	3	3	7	1	4	6	109	141	119	83	83	99	141	128
U00096.2	1241849	T	A	missense_variant	ldcA	gene-b1192	c.455A>T	p.Asn152Ile	0.032	0.0130719	0.023622	0.0638298	0.0105263	0.0363636	0.0392157	0.035461	4	2	3	6	1	4	6	5	121	151	124	88	94	106	147	136
U00096.2	1241870	T	A	missense_variant	ldcA	gene-b1192	c.434A>T	p.His145Leu	0.0683761	0.0333333	0.048	0.0631579	0.0340909	0.0510204	0.0443038	0.0434783	8	5	6	6	3	5	7	6	109	145	119	89	85	93	151	132
U00096.2	1241895	C	A	stop_gained	ldcA	gene-b1192	c.409G>T	p.Glu137*	0.0555556	0.0613497	0.0629921	0.0537634	0.0210526	0.040404	0.0454545	0.0814815	6	10	8	5	2	4	7	11	102	153	119	88	93	95	147	124
U00096.2	1249928	T	A	missense_variant	dhaK	gene-b1200	c.134A>T	p.Lys45Ile	0.00990099	0.0078125	0.00869565	0	0.057971	0.0238095	0.00719424	0	1	1	1	0	4	2	1	0	100	127	114	66	65	82	138	136
U00096.2	1251601	A	T	missense_variant	dhaR	gene-b1201	c.1313A>T	p.Gln438Leu	0.00793651	0.0208333	0.0347222	0.0243902	0.0632911	0	0.0142857	0	1	3	5	2	5	0	2	0	125	141	139	80	74	79	138	131
U00096.2	1253232	A	T	synonymous_variant	ycgV	gene-b1202	c.1944T>A	p.Ala648Ala	0	0.015748	0.00862069	0.0151515	0.0273973	0.0674157	0	0.0168067	0	2	1	1	2	6	0	2	88	125	115	65	71	83	127	117
U00096.2	1254602	T	A	missense_variant	ycgV	gene-b1202	c.574A>T	p.Ser192Cys	0.0243902	0.0387097	0.062069	0.0609756	0.029703	0.016129	0.0410959	0.028169	3	6	9	5	3	2	6	4	120	149	136	77	98	122	140	138
U00096.2	1256559	T	A	missense_variant	ychF	gene-b1203	c.477A>T	p.Lys159Asn	0	0.0230769	0	0.0531915	0.0204082	0	0.027972	0	0	3	0	5	2	0	4	0	123	127	154	89	96	120	139	154
U00096.2	1261639	T	A	missense_variant	ispE	gene-b1208	c.462A>T	p.Glu154Asp	0.031746	0.011976	0.0134228	0.0326087	0.0681818	0.019802	0.0263158	0.0347222	4	2	2	3	6	2	4	5	122	165	147	89	82	99	148	139
U00096.2	1273190	A	T	missense_variant	ychO	gene-b1220	c.184A>T	p.Ile62Phe	0.0194805	0.00699301	0.012987	0.0588235	0.00925926	0.00854701	0.0176471	0	3	1	2	6	1	1	3	0	151	142	152	96	107	116	167	157
U00096.2	1273846	T	A	synonymous_variant	ychO	gene-b1220	c.840T>A	p.Pro280Pro	0.0530973	0.008	0.00952381	0.0657895	0.0151515	0.0125	0.0178571	0.013245	6	1	1	5	1	1	2	2	107	124	104	71	65	79	110	149
U00096.2	1276846	A	T	upstream_gene_variant	ychN	gene-b1219	c.-4024T>A		0	0.00680272	0.0147059	0	0.0108696	0.0714286	0.0131579	0.00671141	0	1	2	0	1	8	2	1	133	146	134	84	91	104	150	148
U00096.2	1277510	A	T	missense_variant	narK	gene-b1223	c.331A>T	p.Ile111Phe	0	0.00653595	0	0.0617284	0	0.00862069	0.0144928	0.0273973	0	1	0	5	0	1	2	4	113	152	146	76	92	115	136	142
U00096.2	1278617	CATTC	AATTA	upstream_gene_variant	narL	gene-b1221	c.-3569_-3565delGAATGinsTAATT		0.0652174	0.0381679	0.0989011	0.0972222	0.0759494	0.0649351	0.0601504	0.030303	6	5	9	7	6	5	8	4	86	126	82	65	73	72	125	128
U00096.2	1278627	A	C	upstream_gene_variant	narL	gene-b1221	c.-3575T>G		0.0583333	0.0306748	0.0495868	0.0510204	0.0515464	0.0606061	0.0295858	0.039548	7	5	6	5	5	6	5	7	113	158	115	93	92	93	164	170
U00096.2	1278633	T	A	upstream_gene_variant	narL	gene-b1221	c.-3581A>T		0.0714286	0.0869565	0.0495868	0.08	0.0208333	0.0776699	0.110465	0.0457143	9	14	6	8	2	8	19	8	117	147	115	92	94	95	153	167
U00096.2	1278635	A	T	upstream_gene_variant	narL	gene-b1221	c.-3583T>A		0.03125	0.0248447	0.032	0.0102041	0.03125	0	0.0564972	0.0449438	4	4	4	1	3	0	10	8	124	157	121	97	93	105	167	170
U00096.2	1278636	C	A	upstream_gene_variant	narL	gene-b1221	c.-3584G>T		0.0314961	0.0246914	0.0241935	0.0505051	0.0105263	0	0.0674157	0.0393258	4	4	3	5	1	0	12	7	123	158	121	94	94	106	166	171
U00096.2	1278637	T	A	upstream_gene_variant	narL	gene-b1221	c.-3585A>T		0	0.0379747	0.0495868	0.0102041	0.0309278	0.00952381	0.0344828	0.0532544	0	6	6	1	3	1	6	9	127	152	115	97	94	104	168	160
U00096.2	1278640	A	T	upstream_gene_variant	narL	gene-b1221	c.-3588T>A		0.046875	0.0454545	0.0241935	0.04	0.03125	0.0666667	0.0346821	0.0402299	6	7	3	4	3	7	6	7	122	147	121	96	93	98	167	167
U00096.2	1278641	G	T	upstream_gene_variant	narL	gene-b1221	c.-3589C>A		0.024	0.0457516	0.0645161	0.02	0.03125	0.0285714	0.0529412	0.0402299	3	7	8	2	3	3	9	7	122	146	116	98	93	102	161	167
U00096.2	1278643	A	T	upstream_gene_variant	narL	gene-b1221	c.-3591T>A		0.0866142	0.025974	0.0241935	0.020202	0.0833333	0.0480769	0.0462428	0.0289017	11	4	3	2	8	5	8	5	116	150	121	97	88	99	165	168
U00096.2	1278650	T	A	upstream_gene_variant	narL	gene-b1221	c.-3598A>T		0.0714286	0.0592105	0.0403226	0.0210526	0.0412371	0.030303	0.0490798	0.0295858	9	9	5	2	4	3	8	5	117	143	119	93	93	96	155	164
U00096.2	1278654	A	T	upstream_gene_variant	narL	gene-b1221	c.-3602T>A		0.078125	0.0337838	0.0465116	0	0.0107527	0.0412371	0.0490798	0.0639535	10	5	6	0	1	4	8	11	118	143	123	96	92	93	155	161
U00096.2	1278657	C	A	upstream_gene_variant	narL	gene-b1221	c.-3605G>T		0.0325203	0.0536913	0.047619	0	0.0430108	0.0421053	0.056962	0.0424242	4	8	6	0	4	4	9	7	119	141	120	92	89	91	149	158
U00096.2	1278659	T	A	upstream_gene_variant	narL	gene-b1221	c.-3607A>T		0.0393701	0.0322581	0.0153846	0.0309278	0.03125	0.0103093	0.0666667	0.0177515	5	5	2	3	3	1	11	3	122	150	128	94	93	96	154	166
U00096.2	1278661	C	A	upstream_gene_variant	narL	gene-b1221	c.-3609G>T		0.0894309	0.0402685	0.0661157	0.0322581	0.0638298	0.0543478	0.0886076	0.0783133	11	6	8	3	6	5	14	13	112	143	113	90	88	87	144	153
U00096.2	1278664	T	A	upstream_gene_variant	narL	gene-b1221	c.-3612A>T		0.0390625	0.0512821	0.0381679	0.0204082	0.0510204	0.0326087	0.068323	0.0625	5	8	5	2	5	3	11	10	123	148	126	96	93	89	150	150
U00096.2	1278672	T	G	upstream_gene_variant	narL	gene-b1221	c.-3620A>C		0.111111	0.0573248	0.0740741	0.040404	0.06	0.06	0.0875	0.0718563	15	9	10	4	6	6	14	12	120	148	125	95	94	94	146	155
U00096.2	1278674	C	A	upstream_gene_variant	narL	gene-b1221	c.-3622G>T		0.00740741	0.0429448	0	0	0.00990099	0.00980392	0.0574713	0.0295858	1	7	0	0	1	1	10	5	134	156	141	103	100	101	164	164
U00096.2	1278694	G	T	upstream_gene_variant	narL	gene-b1221	c.-3642C>A		0.057971	0.0595238	0.0357143	0.0275229	0.0373832	0.0267857	0.0736842	0.0409357	8	10	6	3	4	3	14	7	130	158	162	106	103	109	176	164
U00096.2	1280647	C	A	missense_variant	narG	gene-b1224	c.1561C>A	p.Arg521Ser	0.00961538	0.00729927	0	0.0512821	0.0222222	0.008	0.0125786	0.00763359	1	1	0	4	2	1	2	1	103	136	123	74	88	124	157	130
U00096.2	1285824	G	T	upstream_gene_variant	rssA	gene-b1234	c.-2644G>T		0.057971	0.0205479	0.015625	0.06	0.0555556	0.0353982	0.0411765	0.0333333	8	3	2	6	5	4	7	5	130	143	126	94	85	109	163	145
U00096.2	1285828	T	G	upstream_gene_variant	rssA	gene-b1234	c.-2640T>G		0.0930233	0.0629371	0.0393701	0.0510204	0.0465116	0.0363636	0.0609756	0.0878378	12	9	5	5	4	4	10	13	117	134	122	93	82	106	154	135
U00096.2	1285830	C	A	upstream_gene_variant	rssA	gene-b1234	c.-2638C>A		0.0289855	0.0616438	0.0305344	0.0408163	0.0689655	0.0423729	0.0245399	0.0397351	4	9	4	4	6	5	4	6	134	137	127	94	81	113	159	145
U00096.2	1285833	T	G	upstream_gene_variant	rssA	gene-b1234	c.-2635T>G		0.0833333	0.0428571	0	0.0485437	0.0595238	0.00862069	0.0490798	0.0202703	11	6	0	5	5	1	8	3	121	134	130	98	79	115	155	145
U00096.2	1285835	A	T	upstream_gene_variant	rssA	gene-b1234	c.-2633A>T		0.0441176	0.0482759	0.0225564	0.038835	0.0574713	0.0178571	0.0299401	0.0410959	6	7	3	4	5	2	5	6	130	138	130	99	82	110	162	140
U00096.2	1285836	TC	TA	upstream_gene_variant	rssA	gene-b1234	c.-2631C>A		0.125984	0.1	0.0813008	0.114583	0.102564	0.0612245	0.111842	0.0814815	16	13	10	11	8	6	17	11	111	117	113	85	70	92	135	124
U00096.2	1285840	A	C	upstream_gene_variant	rssA	gene-b1234	c.-2628A>C		0.0465116	0.0530303	0.0396825	0.0294118	0.0125	0.01	0.0526316	0.0220588	6	7	5	3	1	1	8	3	123	125	121	99	79	99	144	133
U00096.2	1285843	T	A	upstream_gene_variant	rssA	gene-b1234	c.-2625T>A		0.0725806	0.0542636	0.015748	0.0384615	0.101266	0.0733945	0.0662252	0.0223881	9	7	2	4	8	8	10	3	115	122	125	100	71	101	141	131
U00096.2	1285851	A	T	upstream_gene_variant	rssA	gene-b1234	c.-2617A>T		0.0763359	0.075188	0.0227273	0.046729	0.0641026	0.0458716	0.0769231	0.0522388	10	10	3	5	5	5	12	7	121	123	129	102	73	104	144	127
U00096.2	1285854	A	T	upstream_gene_variant	rssA	gene-b1234	c.-2614A>T		0.0206897	0.027972	0.00704225	0.045045	0.0714286	0.0431034	0.03125	0.0583942	3	4	1	5	6	5	5	8	142	139	141	106	78	111	155	129
U00096.2	1285856	A	T	upstream_gene_variant	rssA	gene-b1234	c.-2612A>T		0.0337838	0.0482759	0.048951	0.027027	0.0722892	0.0338983	0.0628931	0.0522388	5	7	7	3	6	4	10	7	143	138	136	108	77	114	149	127
U00096.2	1285859	G	T	upstream_gene_variant	rssA	gene-b1234	c.-2609G>T		0.0463576	0.0625	0.027027	0.036036	0.0487805	0.0245902	0.0843373	0.057971	7	9	4	4	4	3	14	8	144	135	144	107	78	119	152	130
U00096.2	1285869	T	G	upstream_gene_variant	rssA	gene-b1234	c.-2599T>G		0.00719424	0.0362319	0.0214286	0.0576923	0.0357143	0.0333333	0.0662252	0.0564516	1	5	3	6	3	4	10	7	138	133	137	98	81	116	141	117
U00096.2	1285870	A	T	upstream_gene_variant	rssA	gene-b1234	c.-2598A>T		0.0211268	0.028777	0.0571429	0.0384615	0.0595238	0.0333333	0.0588235	0.0887097	3	4	8	4	5	4	9	11	139	135	132	100	79	116	144	113
U00096.2	1285880	C	G	upstream_gene_variant	rssA	gene-b1234	c.-2588C>G		0.0347222	0.0364964	0.0147059	0.0291262	0.0470588	0.0247934	0.089172	0.0588235	5	5	2	3	4	3	14	7	139	132	134	100	81	118	143	112
U00096.2	1285882	A	C	upstream_gene_variant	rssA	gene-b1234	c.-2586A>C		0.0208333	0.0518519	0.0150376	0	0.0595238	0.00833333	0.0192308	0.00862069	3	7	2	0	5	1	3	1	141	128	131	104	79	119	153	115
U00096.2	1285986	G	T	upstream_gene_variant	rssA	gene-b1234	c.-2482G>T		0.037037	0.0606061	0.0789474	0.0365854	0.0365854	0.0535714	0.0144928	0.0451128	5	8	9	3	3	6	2	6	130	124	105	79	79	106	136	127
U00096.2	1285987	C	G	upstream_gene_variant	rssA	gene-b1234	c.-2481C>G		0.0300752	0.0384615	0.0442478	0.0365854	0.0375	0.018018	0.0510949	0.00763359	4	5	5	3	3	2	7	1	129	125	108	79	77	109	130	130
U00096.2	1285989	T	A	upstream_gene_variant	rssA	gene-b1234	c.-2479T>A		0.015625	0.0592593	0.0413223	0.0352941	0.0705882	0.0485437	0.0503597	0.015625	2	8	5	3	6	5	7	2	126	127	116	82	79	98	132	126
U00096.2	1285995	A	C	upstream_gene_variant	rssA	gene-b1234	c.-2473A>C		0.0314961	0.0546875	0.0438596	0.0119048	0.0481928	0.00990099	0.0357143	0.015625	4	7	5	1	4	1	5	2	123	121	109	83	79	100	135	126
U00096.2	1286004	T	A	upstream_gene_variant	rssA	gene-b1234	c.-2464T>A		0.00917431	0.00813008	0.0707965	0.0128205	0	0.0625	0.0151515	0.016	1	1	8	1	0	6	2	2	108	122	105	77	74	90	130	123
U00096.2	1286008	T	G	upstream_gene_variant	rssA	gene-b1234	c.-2460T>G		0.0792079	0.0603448	0	0.0410959	0.0588235	0.0227273	0.0322581	0.05	8	7	0	3	4	2	4	6	93	109	104	70	64	86	120	114
U00096.2	1286014	T	G	upstream_gene_variant	rssA	gene-b1234	c.-2454T>G		0.0693069	0.0695652	0.0285714	0.0273973	0.0447761	0.0224719	0.0232558	0.04	7	8	3	2	3	2	3	5	94	107	102	71	64	87	126	120
U00096.2	1286016	A	C	upstream_gene_variant	rssA	gene-b1234	c.-2452A>C		0.0729167	0.0265487	0.0408163	0.028169	0.0307692	0.047619	0.0153846	0.032	7	3	4	2	2	4	2	4	89	110	94	69	63	80	128	121
U00096.2	1286018	G	T	upstream_gene_variant	rssA	gene-b1234	c.-2450G>T		0.00980392	0.00833333	0.0186916	0.0540541	0.0144928	0.0235294	0.0151515	0.030303	1	1	2	4	1	2	2	4	101	119	105	70	68	83	130	128
U00096.2	1286019	T	G	upstream_gene_variant	rssA	gene-b1234	c.-2449T>G		0.0606061	0.092437	0.039604	0.056338	0.046875	0.0119048	0.0458015	0.0708661	6	11	4	4	3	1	6	9	93	108	97	67	61	83	125	118
U00096.2	1286026	T	G	upstream_gene_variant	rssA	gene-b1234	c.-2442T>G		0.0824742	0.0530973	0.03125	0.0428571	0.0166667	0.0617284	0.0940171	0.024	8	6	3	3	1	5	11	3	89	107	93	67	59	76	106	122
U00096.2	1286028	G	T	upstream_gene_variant	rssA	gene-b1234	c.-2440G>T		0.0882353	0.0350877	0.019802	0.0273973	0.0615385	0.0588235	0.0512821	0.0465116	9	4	2	2	4	5	6	6	93	110	99	71	61	80	111	123
U00096.2	1286030	T	G	upstream_gene_variant	rssA	gene-b1234	c.-2438T>G		0.0485437	0.0344828	0.0192308	0.0410959	0.0882353	0.060241	0.0254237	0.0227273	5	4	2	3	6	5	3	3	98	112	102	70	62	78	115	129
U00096.2	1286032	G	T	upstream_gene_variant	rssA	gene-b1234	c.-2436G>T		0	0.0438596	0.0571429	0.0428571	0.0588235	0.060241	0.025	0.0298507	0	5	6	3	4	5	3	4	101	109	99	67	64	78	117	130
U00096.2	1286033	A	G	upstream_gene_variant	rssA	gene-b1234	c.-2435A>G		0.0408163	0.0550459	0.00980392	0	0.0153846	0.0246914	0.017094	0.0075188	4	6	1	0	1	2	2	1	94	103	101	66	64	79	115	132
U00096.2	1286037	T	G	upstream_gene_variant	rssA	gene-b1234	c.-2431T>G		0.0442478	0.0521739	0.0291262	0.0506329	0.0434783	0.0588235	0.0325203	0.0364964	5	6	3	4	3	5	4	5	108	109	100	75	66	80	119	132
U00096.2	1286039	C	A	upstream_gene_variant	rssA	gene-b1234	c.-2429C>A		0.0190476	0.0442478	0.0480769	0.0125	0.0547945	0.0340909	0.0245902	0.0217391	2	5	5	1	4	3	3	3	103	108	99	79	69	85	119	135
U00096.2	1286046	T	A	upstream_gene_variant	rssA	gene-b1234	c.-2422T>A		0.0275229	0.0190476	0	0.0128205	0.057971	0.0617284	0.0396825	0.0378788	3	2	0	1	4	5	5	5	106	103	100	77	65	76	121	127
U00096.2	1286053	C	G	upstream_gene_variant	rssA	gene-b1234	c.-2415C>G		0.0185185	0.0181818	0.0291262	0.0526316	0.0684932	0.025974	0.0166667	0.046875	2	2	3	4	5	2	2	6	106	108	100	72	68	75	118	122
U00096.2	1286054	T	G	upstream_gene_variant	rssA	gene-b1234	c.-2414T>G		0.0909091	0.0648148	0.106796	0.123288	0.101449	0.146667	0.142857	0.092437	9	7	11	9	7	11	16	11	90	101	92	64	62	64	96	108
U00096.2	1286055	T	G	upstream_gene_variant	rssA	gene-b1234	c.-2413T>G		0.047619	0.0462963	0.0485437	0.0266667	0.0138889	0.0512821	0	0.015873	5	5	5	2	1	4	0	2	100	103	98	73	71	74	120	124
U00096.2	1286061	G	T	upstream_gene_variant	rssA	gene-b1234	c.-2407G>T		0.0192308	0.0347826	0.0275229	0.0125	0.0540541	0.0357143	0.0384615	0.0381679	2	4	3	1	4	3	5	5	102	111	106	79	70	81	125	126
U00096.2	1286063	A	T	upstream_gene_variant	rssA	gene-b1234	c.-2405A>T		0.0555556	0.0775862	0.0540541	0.0625	0.0921053	0.0714286	0.0222222	0.037594	6	9	6	5	7	6	3	5	102	107	105	75	69	78	132	128
U00096.2	1286065	A	T	upstream_gene_variant	rssA	gene-b1234	c.-2403A>T		0.046729	0.0769231	0.0857143	0.060241	0.103896	0.0246914	0.057554	0.0522388	5	9	9	5	8	2	8	7	102	108	96	78	69	79	131	127
U00096.2	1286066	T	A	upstream_gene_variant	rssA	gene-b1234	c.-2402T>A		0.0283019	0.00862069	0.0183486	0.0357143	0.0779221	0	0.00735294	0.0223881	3	1	2	3	6	0	1	3	103	115	107	81	71	83	135	131
U00096.2	1286067	T	A	upstream_gene_variant	rssA	gene-b1234	c.-2401T>A		0.0373832	0.0172414	0.0550459	0.0361446	0.0384615	0.0357143	0.0291971	0	4	2	6	3	3	3	4	0	103	114	103	80	75	81	133	134
U00096.2	1286069	G	T	upstream_gene_variant	rssA	gene-b1234	c.-2399G>T		0.171429	0.103448	0.0952381	0.0963855	0.0789474	0.107143	0.0875912	0.0916031	18	12	10	8	6	9	12	12	87	104	95	75	70	75	125	119
U00096.2	1286070	A	T	upstream_gene_variant	rssA	gene-b1234	c.-2398A>T		0.0103093	0.00869565	0.0377358	0.0625	0.0422535	0.0384615	0.00769231	0.0406504	1	1	4	5	3	3	1	5	96	114	102	75	68	75	129	118
U00096.2	1286073	G	T	upstream_gene_variant	rssA	gene-b1234	c.-2395G>T		0.0421053	0.0517241	0.0510204	0.0394737	0.0277778	0.0131579	0.015873	0.016	4	6	5	3	2	1	2	2	91	110	93	73	70	75	124	123
U00096.2	1286077	A	T	upstream_gene_variant	rssA	gene-b1234	c.-2391A>T		0.0638298	0.00909091	0.05	0.0779221	0.0142857	0	0.0238095	0.0650407	6	1	5	6	1	0	3	8	88	109	95	71	69	79	123	115
U00096.2	1286079	T	G	upstream_gene_variant	rssA	gene-b1234	c.-2389T>G		0.0408163	0.0677966	0.0196078	0.0263158	0.027027	0.0243902	0.0381679	0.015748	4	8	2	2	2	2	5	2	94	110	100	74	72	80	126	125
U00096.2	1286082	T	G	upstream_gene_variant	rssA	gene-b1234	c.-2386T>G		0.0645161	0.0677966	0.0612245	0.101266	0.0666667	0.0609756	0.125984	0.0967742	6	8	6	8	5	5	16	12	87	110	92	71	70	77	111	112
U00096.2	1286084	T	A	upstream_gene_variant	rssA	gene-b1234	c.-2384T>A		0	0.0168067	0.01	0.0246914	0.0684932	0.0238095	0.0153846	0	0	2	1	2	5	2	2	0	95	117	99	79	68	82	128	122
U00096.2	1286088	A	T	upstream_gene_variant	rssA	gene-b1234	c.-2380A>T		0.0421053	0.0932203	0.0833333	0.0740741	0.128571	0.0886076	0.0538462	0.0569106	4	11	8	6	9	7	7	7	91	107	88	75	61	72	123	116
U00096.2	1286089	A	T	upstream_gene_variant	rssA	gene-b1234	c.-2379A>T		0.133333	0.0614035	0.16	0.128205	0.125	0.0632911	0.0826446	0.0983607	12	7	16	10	9	5	10	12	78	107	84	68	63	74	111	110
U00096.2	1286090	TTCC	TTCA	upstream_gene_variant	rssA	gene-b1234	c.-2375C>A		0.0888889	0.0366972	0.045977	0.0779221	0.0757576	0.0263158	0.0973451	0.00917431	8	4	4	6	5	2	11	1	82	105	83	71	61	74	102	108
U00096.2	1286094	G	T	upstream_gene_variant	rssA	gene-b1234	c.-2374G>T		0.0421053	0.0588235	0.038835	0.0853659	0.0694444	0.0487805	0.0153846	0.015625	4	7	4	7	5	4	2	2	91	112	99	75	67	78	128	126
U00096.2	1286095	G	T	upstream_gene_variant	rssA	gene-b1234	c.-2373G>T		0.0842105	0.0840336	0.115385	0.0963855	0.0273973	0.0365854	0.0384615	0.0472441	8	10	12	8	2	3	5	6	87	109	92	75	71	79	125	121
U00096.2	1286096	G	T	upstream_gene_variant	rssA	gene-b1234	c.-2372G>T		0.0526316	0.0847458	0.0873786	0.0722892	0.0416667	0.0609756	0.0307692	0.0703125	5	10	9	6	3	5	4	9	90	108	94	77	69	77	126	119
U00096.2	1286097	G	T	upstream_gene_variant	rssA	gene-b1234	c.-2371G>T		0.0947368	0.137931	0.104762	0.0705882	0.0547945	0.0963855	0.0687023	0.0538462	9	16	11	6	4	8	9	7	86	100	94	79	69	75	122	123
U00096.2	1286098	C	A	upstream_gene_variant	rssA	gene-b1234	c.-2370C>A		0.0645161	0.0265487	0.0606061	0.0232558	0.030303	0.05	0.0314961	0.0491803	6	3	6	2	2	4	4	6	87	110	93	84	64	76	123	116
U00096.2	1286102	T	A	upstream_gene_variant	rssA	gene-b1234	c.-2366T>A		0.0309278	0.0819672	0.029703	0.0212766	0.0428571	0.037037	0.0307692	0.03125	3	10	3	2	3	3	4	4	94	112	98	92	67	78	126	124
U00096.2	1286104	A	T	upstream_gene_variant	rssA	gene-b1234	c.-2364A>T		0.0638298	0.0909091	0.0918367	0.117021	0.0724638	0.102564	0.0731707	0.0655738	6	11	9	11	5	8	9	8	88	110	89	83	64	70	114	114
U00096.2	1286108	T	C	upstream_gene_variant	rssA	gene-b1234	c.-2360T>C		0.0752688	0.0956522	0.0645161	0.0930233	0.104478	0.103896	0.0413223	0.0619469	7	11	6	8	7	8	5	7	86	104	87	78	60	69	116	106
U00096.2	1286167	T	A	upstream_gene_variant	rssA	gene-b1234	c.-2301T>A		0.0107527	0.0446429	0.0104167	0.0128205	0.0606061	0.0384615	0	0.0183486	1	5	1	1	4	3	0	2	92	107	95	77	62	75	116	107
U00096.2	1286186	T	G	upstream_gene_variant	rssA	gene-b1234	c.-2282T>G		0.0412371	0.0172414	0.0366972	0.0357143	0.0149254	0.0547945	0.0825688	0.0347826	4	2	4	3	1	4	9	4	93	114	105	81	66	69	100	111
U00096.2	1286188	A	G	upstream_gene_variant	rssA	gene-b1234	c.-2280A>G		0.0987654	0.0952381	0.117021	0.135135	0.12069	0.215385	0.0752688	0.09	8	10	11	10	7	14	7	9	73	95	83	64	51	51	86	91
U00096.2	1286192	T	G	upstream_gene_variant	rssA	gene-b1234	c.-2276T>G		0.0319149	0.0175439	0.1	0.0375	0.0909091	0.0277778	0.111111	0.0265487	3	2	11	3	6	2	12	3	91	112	99	77	60	70	96	110
U00096.2	1286194	G	T	upstream_gene_variant	rssA	gene-b1234	c.-2274G>T		0.0322581	0.0350877	0.027027	0.0240964	0.03125	0.0547945	0.0642202	0.0526316	3	4	3	2	2	4	7	6	90	110	108	81	62	69	102	108
U00096.2	1286195	A	C	upstream_gene_variant	rssA	gene-b1234	c.-2273A>C		0.0416667	0.0333333	0.0420168	0.0120482	0.0606061	0.0759494	0	0.0327869	4	4	5	1	4	6	0	4	92	116	114	82	62	73	110	118
U00096.2	1286197	C	G	upstream_gene_variant	rssA	gene-b1234	c.-2271C>G		0.0824742	0.0413223	0.0603448	0.0487805	0.031746	0.0379747	0.0434783	0.016129	8	5	7	4	2	3	5	2	89	116	109	78	61	76	110	122
U00096.2	1286200	A	C	upstream_gene_variant	rssA	gene-b1234	c.-2268A>C		0.0210526	0.0508475	0.0608696	0.0120482	0.0461538	0.0632911	0.0363636	0.0325203	2	6	7	1	3	5	4	4	93	112	108	82	62	74	106	119
U00096.2	1286204	T	G	upstream_gene_variant	rssA	gene-b1234	c.-2264T>G		0.0215054	0.0625	0.0636364	0.025974	0.0322581	0.037037	0.0535714	0.0325203	2	7	7	2	2	3	6	4	91	105	103	75	60	78	106	119
U00096.2	1286206	A	T	upstream_gene_variant	rssA	gene-b1234	c.-2262A>T		0.113402	0.117117	0.109091	0.0875	0.0923077	0.1	0.0973451	0.0894309	11	13	12	7	6	8	11	11	86	98	98	73	59	72	102	112
U00096.2	1286221	T	A	upstream_gene_variant	rssA	gene-b1234	c.-2247T>A		0.0267857	0.016	0.0629921	0.010989	0	0.0352941	0.015625	0.00763359	3	2	8	1	0	3	2	1	109	123	119	90	73	82	126	130
U00096.2	1286226	C	A	upstream_gene_variant	rssA	gene-b1234	c.-2242C>A		0	0.025	0.015748	0.0232558	0.0289855	0.0125	0.0578512	0.023622	0	3	2	2	2	1	7	3	106	117	125	84	67	79	114	124
U00096.2	1286232	A	T	upstream_gene_variant	rssA	gene-b1234	c.-2236A>T		0.0642202	0.0650407	0.0692308	0.0227273	0.0547945	0.0357143	0.0551181	0.0465116	7	8	9	2	4	3	7	6	102	115	121	86	69	81	120	123
U00096.2	1286237	C	G	upstream_gene_variant	rssA	gene-b1234	c.-2231C>G		0.0283019	0.0390625	0.0606061	0.0108696	0.027027	0.0581395	0.015625	0.0230769	3	5	8	1	2	5	2	3	103	123	124	91	72	81	126	127
U00096.2	1286243	A	T	upstream_gene_variant	rssA	gene-b1234	c.-2225A>T		0.00862069	0.0218978	0.0507246	0.0294118	0.0253165	0.0421053	0.0283688	0.0152672	1	3	7	3	2	4	4	2	115	134	131	99	77	91	137	129
U00096.2	1286247	G	T	upstream_gene_variant	rssA	gene-b1234	c.-2221G>T		0.0517241	0.0814815	0.0510949	0.0927835	0.0909091	0.0967742	0.0857143	0.0923077	6	11	7	9	7	9	12	12	110	124	130	88	70	84	128	118
U00096.2	1286252	C	G	upstream_gene_variant	rssA	gene-b1234	c.-2216C>G		0.0380952	0.0230769	0.0225564	0.0674157	0	0.0222222	0.00740741	0.0409836	4	3	3	6	0	2	1	5	101	127	130	83	77	88	134	117
U00096.2	1286260	C	G	upstream_gene_variant	rssA	gene-b1234	c.-2208C>G		0.115385	0.116279	0.0852713	0.106383	0.133333	0.107143	0.0942029	0.0813008	12	15	11	10	10	9	13	10	92	114	118	84	65	75	125	113
U00096.2	1286261	T	G	upstream_gene_variant	rssA	gene-b1234	c.-2207T>G		0.0384615	0	0.0148148	0.0537634	0.05	0.0227273	0.0141844	0.008	4	0	2	5	4	2	2	1	100	129	133	88	76	86	139	124
U00096.2	1286264	A	T	upstream_gene_variant	rssA	gene-b1234	c.-2204A>T		0.06	0.032	0.023622	0.0454545	0.0641026	0.0617284	0.0434783	0.0491803	6	4	3	4	5	5	6	6	94	121	124	84	73	76	132	116
U00096.2	1286267	G	T	upstream_gene_variant	rssA	gene-b1234	c.-2201G>T		0.0566038	0.0223881	0.057971	0.0217391	0.0365854	0.0322581	0.028169	0.016	6	3	8	2	3	3	4	2	100	131	130	90	79	90	138	123
U00096.2	1286270	C	G	upstream_gene_variant	rssA	gene-b1234	c.-2198C>G		0.0288462	0.0305344	0.057554	0.0449438	0.0379747	0.0326087	0.0434783	0.0697674	3	4	8	4	3	3	6	9	101	127	131	85	76	89	132	120
U00096.2	1286271	A	C	upstream_gene_variant	rssA	gene-b1234	c.-2197A>C		0.00990099	0.046875	0.05	0	0.0506329	0.0645161	0.0296296	0.0390625	1	6	7	0	4	6	4	5	100	122	133	89	75	87	131	123
U00096.2	1286275	A	T	upstream_gene_variant	rssA	gene-b1234	c.-2193A>T		0.15625	0.0887097	0.125926	0.0930233	0.0632911	0.0888889	0.1	0.0666667	15	11	17	8	5	8	13	8	81	113	118	78	74	82	117	112
U00096.2	1286312	A	C	stop_lost&splice_region_variant	tpr	gene-b1229	c.88T>G	p.Ter30Glyext*?	0.0114943	0.0942029	0.030303	0.0731707	0.0131579	0.0568182	0.0243902	0.049505	1	13	4	6	1	5	3	5	86	125	128	76	75	83	120	96
U00096.2	1286314	C	A	missense_variant	tpr	gene-b1229	c.86G>T	p.Arg29Leu	0.0833333	0.0510949	0.037037	0.0238095	0.0533333	0.0549451	0.04	0.0373832	7	7	5	2	4	5	5	4	77	130	130	82	71	86	120	103
U00096.2	1286315	G	T	missense_variant	tpr	gene-b1229	c.85C>A	p.Arg29Ser	0.0119048	0.0289855	0.00746269	0	0.0526316	0.0217391	0.0162602	0.0183486	1	4	1	0	4	2	2	2	83	134	133	83	72	90	121	107
U00096.2	1286321	C	A	missense_variant	tpr	gene-b1229	c.79G>T	p.Ala27Ser	0.0493827	0.0289855	0.0487805	0.027027	0.025641	0.0689655	0	0.0366972	4	4	6	2	2	6	0	4	77	134	117	72	76	81	117	105
U00096.2	1286324	T	A	missense_variant	tpr	gene-b1229	c.76A>T	p.Ser26Cys	0.0375	0.0601504	0.0333333	0.0533333	0.0126582	0.0465116	0.0517241	0.036036	3	8	4	4	1	4	6	4	77	125	116	71	78	82	110	107
U00096.2	1286331	T	A	missense_variant	tpr	gene-b1229	c.69A>T	p.Glu23Asp	0.0547945	0.0578512	0.00833333	0.0694444	0.025641	0.0238095	0.0165289	0.0280374	4	7	1	5	2	2	2	3	69	114	119	67	76	82	119	104
U00096.2	1286342	G	T	missense_variant	tpr	gene-b1229	c.58C>A	p.Gln20Lys	0.101449	0.0495868	0.0608696	0.056338	0.0759494	0.0958904	0.0416667	0.0689655	7	6	7	4	6	7	5	8	62	115	108	67	73	66	115	108
U00096.2	1286343	C	G	missense_variant	tpr	gene-b1229	c.57G>C	p.Arg19Ser	0.0588235	0.0338983	0.0267857	0.0144928	0.0126582	0.0136986	0.025641	0.0175439	4	4	3	1	1	1	3	2	64	114	109	68	78	72	114	112
U00096.2	1286345	T	G	synonymous_variant	tpr	gene-b1229	c.55A>C	p.Arg19Arg	0.0735294	0.0347826	0.0277778	0.0307692	0.0263158	0.0555556	0	0.0263158	5	4	3	2	2	4	0	3	63	111	105	63	74	68	109	111
U00096.2	1286347	C	G	missense_variant	tpr	gene-b1229	c.53G>C	p.Arg18Pro	0.132353	0.113043	0.0438596	0.0625	0.0657895	0.0735294	0.0357143	0.0446429	9	13	5	4	5	5	4	5	59	102	109	60	71	63	108	107
U00096.2	1286352	A	T	synonymous_variant	tpr	gene-b1229	c.48T>A	p.Arg16Arg	0	0.00833333	0.0169492	0	0.012987	0.0657895	0.0165289	0.0172414	0	1	2	0	1	5	2	2	74	119	116	66	76	71	119	114
U00096.2	1286356	T	A	missense_variant	tpr	gene-b1229	c.44A>T	p.Glu15Val	0.056338	0.0344828	0.0336134	0.03125	0.0405405	0.0958904	0.0472441	0.0884956	4	4	4	2	3	7	6	10	67	112	115	62	71	66	121	103
U00096.2	1286360	T	A	stop_gained	tpr	gene-b1229	c.40A>T	p.Arg14*	0	0.0169492	0.0743802	0.0615385	0.0379747	0	0.008	0.0689655	0	2	9	4	3	0	1	8	73	116	112	61	76	76	124	108
U00096.2	1286364	T	G	synonymous_variant	tpr	gene-b1229	c.36A>C	p.Pro12Pro	0.148649	0.122807	0.102564	0.0645161	0.115385	0.0540541	0.0826446	0.0603448	11	14	12	4	9	4	10	7	63	100	105	58	69	70	111	109
U00096.2	1286365	G	T	missense_variant	tpr	gene-b1229	c.35C>A	p.Pro12Gln	0.0136986	0.0353982	0.034188	0.0322581	0.012987	0.0410959	0.0165289	0.0521739	1	4	4	2	1	3	2	6	72	109	113	60	76	70	119	109
U00096.2	1286366	G	T	missense_variant	tpr	gene-b1229	c.34C>A	p.Pro12Thr	0.0540541	0.0442478	0.0683761	0.114754	0.0410959	0.0833333	0.0252101	0.079646	4	5	8	7	3	6	3	9	70	108	109	54	70	66	116	104
U00096.2	1286370	T	G	synonymous_variant	tpr	gene-b1229	c.30A>C	p.Arg10Arg	0.105263	0.105263	0.161017	0.0819672	0.0649351	0.121622	0.146341	0.0434783	8	12	19	5	5	9	18	5	68	102	99	56	72	65	105	110
U00096.2	1286372	G	T	synonymous_variant	tpr	gene-b1229	c.28C>A	p.Arg10Arg	0.0379747	0.0172414	0.00806452	0.0298507	0.0240964	0.0128205	0.00787402	0.0598291	3	2	1	2	2	1	1	7	76	114	123	65	81	77	126	110
U00096.2	1286373	A	C	synonymous_variant	tpr	gene-b1229	c.27T>G	p.Thr9Thr	0.0123457	0.0344828	0.0542636	0.0447761	0.0119048	0.0120482	0.015625	0.0327869	1	4	7	3	1	1	2	4	80	112	122	64	83	82	126	118
U00096.2	1286375	T	C	missense_variant	tpr	gene-b1229	c.25A>G	p.Thr9Ala	0.060241	0.0521739	0.0465116	0.0298507	0.0481928	0.0921053	0.0322581	0.0650407	5	6	6	2	4	7	4	8	78	109	123	65	79	69	120	115
U00096.2	1286378	A	G	missense_variant	tpr	gene-b1229	c.22T>C	p.Ser8Pro	0.0886076	0.0826446	0.0708661	0.0454545	0.0493827	0.0555556	0.0387597	0.0487805	7	10	9	3	4	5	5	6	72	111	118	63	77	85	124	117
U00096.2	1286382	T	G	missense_variant	tpr	gene-b1229	c.18A>C	p.Gln6His	0.060241	0.0564516	0.0894309	0.0571429	0.0394737	0.0537634	0.0681818	0.0708661	5	7	11	4	3	5	9	9	78	117	112	66	73	88	123	118
U00096.2	1286384	G	T	missense_variant	tpr	gene-b1229	c.16C>A	p.Gln6Lys	0.0813953	0.0551181	0.0909091	0.121622	0.0813953	0.131868	0.121429	0.0839695	7	7	12	9	7	12	17	11	79	120	120	65	79	79	123	120
U00096.2	1286395	C	A	missense_variant	tpr	gene-b1229	c.5G>T	p.Arg2Ile	0.02	0.0305344	0.057971	0.0365854	0.03125	0.0673077	0.025641	0.0454545	2	4	8	3	3	7	4	7	98	127	130	79	93	97	152	147
U00096.2	1286399	T	A	initiator_codon_variant	tpr	gene-b1229	c.1A>T	p.Met1?	0.0288462	0.037594	0.0555556	0.047619	0.06	0.0377358	0.0320513	0.0512821	3	5	8	4	6	4	5	8	101	128	136	80	94	102	151	148
U00096.2	1286400	C	A	upstream_gene_variant	tpr	gene-b1229	c.-1G>T		0.0380952	0.0451128	0.0629371	0.0595238	0.02	0.0188679	0.0324675	0.0324675	4	6	9	5	2	2	5	5	101	127	134	79	98	104	149	149
U00096.2	1286402	T	A	upstream_gene_variant	tpr	gene-b1229	c.-3A>T		0.0181818	0.023622	0.0633803	0.0128205	0.0412371	0.0285714	0.0410959	0.0333333	2	3	9	1	4	3	6	5	108	124	133	77	93	102	140	145
U00096.2	1286404	C	A	upstream_gene_variant	tpr	gene-b1229	c.-5G>T		0.0353982	0.0384615	0.0689655	0.0121951	0.0319149	0.0194175	0.0322581	0.04	4	5	10	1	3	2	5	6	109	125	135	81	91	101	150	144
U00096.2	1286410	A	T	upstream_gene_variant	tpr	gene-b1229	c.-11T>A		0.0420168	0.0863309	0.0405405	0.0240964	0.0104167	0.0458716	0.00621118	0.0326797	5	12	6	2	1	5	1	5	114	127	142	81	95	104	160	148
U00096.2	1286415	C	G	upstream_gene_variant	tpr	gene-b1229	c.-16G>C		0.0504202	0.101449	0.103226	0.037037	0.0543478	0.0545455	0.0797546	0.0833333	6	14	16	3	5	6	13	13	113	124	139	78	87	104	150	143
U00096.2	1286418	A	T	upstream_gene_variant	tpr	gene-b1229	c.-19T>A		0.0165289	0.013986	0.00662252	0.0617284	0	0.00900901	0.0120482	0.0304878	2	2	1	5	0	1	2	5	119	141	150	76	90	110	164	159
U00096.2	1286421	A	T	upstream_gene_variant	tpr	gene-b1229	c.-22T>A		0.015873	0.0479452	0.0318471	0.0232558	0.0549451	0.0175439	0.0232558	0.0295858	2	7	5	2	5	2	4	5	124	139	152	84	86	112	168	164
U00096.2	1286425	A	T	upstream_gene_variant	tpr	gene-b1229	c.-26T>A		0.170732	0.148936	0.122581	0.13253	0.1	0.150442	0.137725	0.131737	21	21	19	11	9	17	23	22	102	120	136	72	81	96	144	145
U00096.2	1286430	C	G	upstream_gene_variant	tpr	gene-b1229	c.-31G>C		0.048	0.0808824	0.0592105	0.0405405	0.0581395	0.0275229	0.0429448	0.0552147	6	11	9	3	5	3	7	9	119	125	143	71	81	106	156	154
U00096.2	1286433	A	T	upstream_gene_variant	tpr	gene-b1229	c.-34T>A		0.016129	0.0227273	0.0544218	0.0533333	0	0.0188679	0.0245399	0.0248447	2	3	8	4	0	2	4	4	122	129	139	71	84	104	159	157
U00096.2	1286436	C	G	upstream_gene_variant	tpr	gene-b1229	c.-37G>C		0.0078125	0.035461	0.0482759	0.0263158	0.0568182	0.0540541	0.0670732	0.0429448	1	5	7	2	5	6	11	7	127	136	138	74	83	105	153	156
U00096.2	1286438	T	G	upstream_gene_variant	tpr	gene-b1229	c.-39A>C		0.0243902	0.0661765	0.0344828	0.0810811	0.0465116	0.0285714	0.0666667	0.0242424	3	9	5	6	4	3	11	4	120	127	140	68	82	102	154	161
U00096.2	1286440	G	T	upstream_gene_variant	tpr	gene-b1229	c.-41C>A		0.0538462	0.0482759	0.02	0.0394737	0.0113636	0.027027	0.0295858	0.0117647	7	7	3	3	1	3	5	2	123	138	147	73	87	108	164	168
U00096.2	1286442	G	T	upstream_gene_variant	tpr	gene-b1229	c.-43C>A		0.0325203	0.0839161	0.0196078	0.123288	0.0568182	0.038835	0.0411765	0.0591716	4	12	3	9	5	4	7	10	119	131	150	64	83	99	163	159
U00096.2	1286443	A	T	upstream_gene_variant	tpr	gene-b1229	c.-44T>A		0.117188	0.171429	0.0805369	0.144737	0.0909091	0.138889	0.114458	0.114458	15	24	12	11	8	15	19	19	113	116	137	65	80	93	147	147
U00096.2	1286448	C	G	upstream_gene_variant	tpr	gene-b1229	c.-49G>C		0.0212766	0.0657895	0.056962	0.0113636	0.0618557	0.0583333	0.0648649	0.039548	3	10	9	1	6	7	12	7	138	142	149	87	91	113	173	170
U00096.2	1286453	A	T	upstream_gene_variant	tpr	gene-b1229	c.-54T>A		0.0638298	0.027027	0.0402685	0.0352941	0.0425532	0.042735	0.0446927	0.0174419	9	4	6	3	4	5	8	3	132	144	143	82	90	112	171	169
U00096.2	1286486	C	A	synonymous_variant	tyrV	gene-b1230	c.66G>T	p.Ser22Ser	0.0143885	0.0522876	0.0333333	0.0344828	0.0210526	0.0416667	0.0227273	0.0408163	2	8	5	3	2	5	4	6	137	145	145	84	93	115	172	141
U00096.2	1286491	C	A	missense_variant	tyrV	gene-b1230	c.61G>T	p.Gly21Cys	0.0364964	0.0331126	0.0268456	0.0470588	0.011236	0.0661157	0.0393258	0.05	5	5	4	4	1	8	7	7	132	146	145	81	88	113	171	133
U00096.2	1286522	T	A	synonymous_variant	tyrV	gene-b1230	c.30A>T	p.Ala10Ala	0.0222222	0.0137931	0.00694444	0.05	0.0144928	0.0403226	0.0125	0.0397351	3	2	1	4	1	5	2	6	132	143	143	76	68	119	158	145
U00096.2	1286558	A	T	upstream_gene_variant	rttR	gene-b4425	n.-99T>A		0.0677966	0.00729927	0.0387597	0.025974	0.0821918	0.0487805	0.0328947	0.0212766	8	1	5	2	6	6	5	3	110	136	124	75	67	117	147	138
U00096.2	1286560	T	A	upstream_gene_variant	rttR	gene-b4425	n.-101A>T		0.0169492	0.0148148	0.0238095	0.012987	0.0540541	0.0162602	0.0131579	0.0142857	2	2	3	1	4	2	2	2	116	133	123	76	70	121	150	138
U00096.2	1286562	C	A	upstream_gene_variant	rttR	gene-b4425	n.-103G>T		0.00877193	0.037594	0.0327869	0.0526316	0.0277778	0.025	0.0204082	0.0507246	1	5	4	4	2	3	3	7	113	128	118	72	70	117	144	131
U00096.2	1286564	A	T	upstream_gene_variant	rttR	gene-b4425	n.-105T>A		0.0442478	0.0152672	0.0677966	0.0266667	0.056338	0.0677966	0.033557	0.0425532	5	2	8	2	4	8	5	6	108	129	110	73	67	110	144	135
U00096.2	1286565	A	T	upstream_gene_variant	rttR	gene-b4425	n.-106T>A		0.0530973	0.0300752	0.0333333	0.0136986	0.084507	0.0420168	0.0201342	0.0352113	6	4	4	1	6	5	3	5	107	129	116	72	65	114	146	137
U00096.2	1286567	T	A	upstream_gene_variant	rttR	gene-b4425	n.-108A>T		0.0353982	0.0305344	0.00833333	0.0540541	0	0.0420168	0.0134228	0.0211268	4	4	1	4	0	5	2	3	109	127	119	70	71	114	147	139
U00096.2	1286572	G	T	upstream_gene_variant	rttR	gene-b4425	n.-113C>A		0.0353982	0.0697674	0.0438596	0.0555556	0.0289855	0.0603448	0.0337838	0.057554	4	9	5	4	2	7	5	8	109	120	109	68	67	109	143	131
U00096.2	1286575	A	T	upstream_gene_variant	rttR	gene-b4425	n.-116T>A		0.0350877	0.03125	0.0603448	0.0131579	0.0140845	0.0252101	0.0333333	0.0571429	4	4	7	1	1	3	5	8	110	124	109	75	70	116	145	132
U00096.2	1286576	A	T	upstream_gene_variant	rttR	gene-b4425	n.-117T>A		0.0434783	0.0232558	0.0344828	0.025641	0.0285714	0.0495868	0.04	0.0704225	5	3	4	2	2	6	6	10	110	126	112	76	68	115	144	132
U00096.2	1286579	C	A	upstream_gene_variant	rttR	gene-b4425	n.-120G>T		0.0420168	0.0373134	0.0165289	0.0804598	0.0277778	0.0743802	0.025641	0.0496454	5	5	2	7	2	9	4	7	114	129	119	80	70	112	152	134
U00096.2	1286580	T	A	upstream_gene_variant	rttR	gene-b4425	n.-121A>T		0.034188	0.0381679	0.0327869	0.0113636	0.0416667	0.0756303	0.00649351	0.0211268	4	5	4	1	3	9	1	3	113	126	118	87	69	110	153	139
U00096.2	1286581	T	A	upstream_gene_variant	rttR	gene-b4425	n.-122A>T		0.034188	0.0378788	0.016129	0.0224719	0.0526316	0.0247934	0.0192308	0.0413793	4	5	2	2	4	3	3	6	113	127	122	87	72	118	153	139
U00096.2	1294729	A	T	synonymous_variant	adhE	gene-b1241	c.2616T>A	p.Thr872Thr	0.0194175	0.0180723	0	0.0618557	0	0.0162602	0.0271739	0.0272109	2	3	0	6	0	2	5	4	101	163	138	91	81	121	179	143
U00096.2	1296333	A	T	missense_variant	adhE	gene-b1241	c.1012T>A	p.Ser338Thr	0.0412371	0.110236	0.0857143	0.0510204	0.0273973	0.0707071	0.0352113	0.0446429	4	14	12	5	2	7	5	5	93	113	128	93	71	92	137	107
U00096.2	1296342	C	A	stop_gained	adhE	gene-b1241	c.1003G>T	p.Glu335*	0.0849057	0.0769231	0.0671141	0.0693069	0.038961	0.0776699	0.0507246	0.0625	9	10	10	7	3	8	7	7	97	120	139	94	74	95	131	105
U00096.2	1296344	T	A	missense_variant	adhE	gene-b1241	c.1001A>T	p.His334Leu	0.0275229	0.0444444	0.0454545	0.0280374	0.0632911	0.0288462	0.0138889	0.0263158	3	6	7	3	5	3	2	3	106	129	147	104	74	101	142	111
U00096.2	1296355	T	G	missense_variant	adhE	gene-b1241	c.990A>C	p.Glu330Asp	0.0521739	0.0431655	0.025	0.00909091	0.0348837	0	0.00689655	0	6	6	4	1	3	0	1	0	109	133	156	109	83	112	144	123
U00096.2	1296363	C	A	stop_gained	adhE	gene-b1241	c.982G>T	p.Glu328*	0.0434783	0.0428571	0.05	0.0695652	0.0337079	0.046729	0.05	0.056	5	6	8	8	3	5	7	7	110	134	152	107	86	102	133	118
U00096.2	1296365	T	A	missense_variant	adhE	gene-b1241	c.980A>T	p.Asp327Val	0.00877193	0.028777	0.03125	0.0614035	0.0111111	0.0186916	0.020979	0.031746	1	4	5	7	1	2	3	4	113	135	155	107	89	105	140	122
U00096.2	1296366	C	A	missense_variant	adhE	gene-b1241	c.979G>T	p.Asp327Tyr	0.00862069	0.0362319	0.0434783	0.0263158	0.0333333	0.0560748	0.0212766	0.016	1	5	7	3	3	6	3	2	115	133	154	111	87	101	138	123
U00096.2	1296379	T	A	missense_variant	adhE	gene-b1241	c.966A>T	p.Glu322Asp	0.0462963	0.0364964	0.0454545	0.0555556	0.0232558	0.0215054	0.0514706	0.0263158	5	5	7	6	2	2	7	3	103	132	147	102	84	91	129	111
U00096.2	1296381	C	A	stop_gained	adhE	gene-b1241	c.964G>T	p.Glu322*	0.0185185	0.0530303	0.0576923	0.0181818	0.0348837	0.010989	0.0145985	0.0265487	2	7	9	2	3	1	2	3	106	125	147	108	83	90	135	110
U00096.2	1302348	T	A	missense_variant	oppC	gene-b1245	c.491T>A	p.Ile164Asn	0.0280374	0	0	0	0.05	0.0105263	0.00740741	0.0151515	3	0	0	0	4	1	1	2	104	112	105	68	76	94	134	130
U00096.2	1305431	T	A	missense_variant	clsA	gene-b1249	c.1239A>T	p.Glu413Asp	0.05	0.015748	0.00806452	0.0298507	0.0615385	0.00961538	0.00757576	0	4	2	1	2	4	1	1	0	76	125	123	65	61	103	131	137
U00096.2	1306756	T	G	upstream_gene_variant	yciU	gene-b1248	c.-1582A>C		0.0340909	0.0373832	0.0263158	0.0574713	0.0133333	0.0314961	0.0367647	0.0425532	3	4	3	5	1	4	5	6	85	103	111	82	74	123	131	135
U00096.2	1306769	T	G	upstream_gene_variant	yciU	gene-b1248	c.-1595A>C		0.05	0.0430108	0.0727273	0.0375	0.0142857	0.0168067	0.0735294	0.0661765	4	4	8	3	1	2	10	9	76	89	102	77	69	117	126	127
U00096.2	1307084	C	A	stop_gained	kch	gene-b1250	c.1210G>T	p.Glu404*	0.0176991	0.025974	0.0136986	0.0625	0.0493827	0.0175439	0.03125	0.0419162	2	4	2	6	4	2	5	7	111	150	144	90	77	112	155	160
U00096.2	1309473	C	G	missense_variant	tonB	gene-b1252	c.361C>G	p.Pro121Ala	0.0526316	0.0205479	0.0247934	0.0235294	0.045977	0.03125	0.0373134	0.0725806	6	3	3	2	4	3	5	9	108	143	118	83	83	93	129	115
U00096.2	1309478	A	C	synonymous_variant	tonB	gene-b1252	c.366A>C	p.Ala122Ala	0.0508475	0.0333333	0.0378788	0	0.0326087	0.0294118	0.0642857	0.0615385	6	5	5	0	3	3	9	8	112	145	127	88	89	99	131	122
U00096.2	1309479	T	A	missense_variant	tonB	gene-b1252	c.367T>A	p.Ser123Thr	0.0169492	0.00684932	0.015873	0.0119048	0.0232558	0.02	0.0444444	0.056	2	1	2	1	2	2	6	7	116	145	124	83	84	98	129	118
U00096.2	1309480	C	A	stop_gained	tonB	gene-b1252	c.368C>A	p.Ser123*	0.042735	0.0337838	0.0793651	0.0238095	0.0888889	0.111111	0.0444444	0.0555556	5	5	10	2	8	11	6	7	112	143	116	82	82	88	129	119
U00096.2	1309485	T	G	missense_variant	tonB	gene-b1252	c.373T>G	p.Phe125Val	0.101695	0.0492958	0.113821	0.0843373	0.037037	0.0824742	0.0833333	0.0645161	12	7	14	7	3	8	11	8	106	135	109	76	78	89	121	116
U00096.2	1309493	T	A	missense_variant	tonB	gene-b1252	c.381T>A	p.Asn127Lys	0.0423729	0.0714286	0.0901639	0.0609756	0.060241	0.0612245	0.037594	0.0393701	5	10	11	5	5	6	5	5	113	130	111	77	78	92	128	122
U00096.2	1309495	C	A	missense_variant	tonB	gene-b1252	c.383C>A	p.Thr128Lys	0.0756303	0.0769231	0.0983607	0.097561	0.104651	0.111111	0.0610687	0.0852713	9	11	12	8	9	11	8	11	110	132	110	74	77	88	123	118
U00096.2	1309499	A	C	synonymous_variant	tonB	gene-b1252	c.387A>C	p.Ala129Ala	0.0737705	0.0347222	0.025	0.0246914	0.0352941	0.0505051	0.0852713	0.056	9	5	3	2	3	5	11	7	113	139	117	79	82	94	118	118
U00096.2	1309502	G	C	synonymous_variant	tonB	gene-b1252	c.390G>C	p.Pro130Pro	0.0672269	0.0675676	0.0578512	0.0361446	0.0581395	0.0306122	0.0458015	0.0873016	8	10	7	3	5	3	6	11	111	138	114	80	81	95	125	115
U00096.2	1309505	A	C	synonymous_variant	tonB	gene-b1252	c.393A>C	p.Ala131Ala	0.110169	0.108844	0.0901639	0.0595238	0.129412	0.121212	0.128788	0.096	13	16	11	5	11	12	17	12	105	131	111	79	74	87	115	113
U00096.2	1309510	T	G	missense_variant	tonB	gene-b1252	c.398T>G	p.Leu133Arg	0.113043	0.0921986	0.0625	0	0.0506329	0.0543478	0.105691	0.0545455	13	13	7	0	4	5	13	6	102	128	105	74	75	87	110	104
U00096.2	1309515	T	A	missense_variant	tonB	gene-b1252	c.403T>A	p.Ser135Thr	0.0491803	0.0342466	0.0325203	0.0833333	0.0581395	0.020202	0.0447761	0.05	6	5	4	7	5	2	6	6	116	141	119	77	81	97	128	114
U00096.2	1309516	C	A	stop_gained	tonB	gene-b1252	c.404C>A	p.Ser135*	0.0330579	0.0342466	0.0243902	0.0365854	0.0722892	0.0204082	0.0522388	0.0583333	4	5	3	3	6	2	7	7	117	141	120	79	77	96	127	113
U00096.2	1309522	C	A	missense_variant	tonB	gene-b1252	c.410C>A	p.Thr137Lys	0.023622	0.0410959	0.0483871	0.0681818	0.0108696	0.00980392	0.027972	0.048	3	6	6	6	1	1	4	6	124	140	118	82	91	101	139	119
U00096.2	1309529	G	C	synonymous_variant	tonB	gene-b1252	c.417G>C	p.Thr139Thr	0.05	0.084507	0.0338983	0.0487805	0.0119048	0.0309278	0.0294118	0.025641	6	12	4	4	1	3	4	3	114	130	114	78	83	94	132	114
U00096.2	1309532	T	A	synonymous_variant	tonB	gene-b1252	c.420T>A	p.Ala140Ala	0.0241935	0.056338	0.0655738	0	0.0705882	0.0105263	0.00740741	0.059322	3	8	8	0	6	1	1	7	121	134	114	83	79	94	134	111
U00096.2	1309539	A	C	missense_variant	tonB	gene-b1252	c.427A>C	p.Ser143Arg	0.0487805	0.034965	0.032	0.0365854	0.0117647	0.0510204	0.0220588	0.0508475	6	5	4	3	1	5	3	6	117	138	121	79	84	93	133	112
U00096.2	1309549	T	G	missense_variant	tonB	gene-b1252	c.437T>G	p.Val146Gly	0.0522388	0.0486111	0.0708661	0.0229885	0.0348837	0.0510204	0.0428571	0.0666667	7	7	9	2	3	5	6	8	127	137	118	85	83	93	134	112
U00096.2	1309561	C	G	missense_variant	tonB	gene-b1252	c.449C>G	p.Ala150Gly	0.0222222	0.030303	0.0296296	0.01	0.0531915	0.0322581	0.0326797	0.0245902	3	4	4	1	5	3	5	3	132	128	131	99	89	90	148	119
U00096.2	1309562	T	G	synonymous_variant	tonB	gene-b1252	c.450T>G	p.Ala150Ala	0.0522388	0.0300752	0.0588235	0.030303	0.0322581	0.0430108	0.0328947	0.0666667	7	4	8	3	3	4	5	8	127	129	128	96	90	89	147	112
U00096.2	1309571	A	C	synonymous_variant	tonB	gene-b1252	c.459A>C	p.Pro153Pro	0.03125	0.0677966	0.032	0.0212766	0	0.0333333	0.0212766	0.0267857	4	8	4	2	0	3	3	3	124	110	121	92	88	87	138	109
U00096.2	1309578	T	A	missense_variant	tonB	gene-b1252	c.466T>A	p.Leu156Ile	0.0393701	0	0.0381679	0.0108696	0.0222222	0.0206186	0.0138889	0.0636364	5	0	5	1	2	2	2	7	122	123	126	91	88	95	142	103
U00096.2	1311388	T	A	synonymous_variant	yciC	gene-b1255	c.300A>T	p.Val100Val	0.0185185	0.0116279	0.0121951	0.00934579	0.0543478	0	0	0.00540541	2	2	2	1	5	0	0	1	106	170	162	106	87	110	146	184
U00096.2	1314724	A	T	missense_variant	trpA	gene-b1260	c.523T>A	p.Tyr175Asn	0.0166667	0.0204082	0.028169	0.0537634	0.032967	0	0.0218978	0.0144928	2	3	4	5	3	0	3	2	118	144	138	88	88	115	134	136
U00096.2	1315057	T	A	missense_variant	trpA	gene-b1260	c.190A>T	p.Ile64Phe	0.008	0.0182927	0.0517241	0.0136986	0	0.0105263	0.0184049	0	1	3	6	1	0	1	3	0	124	161	110	72	95	94	160	146
U00096.2	1315069	C	A	missense_variant	trpA	gene-b1260	c.178G>T	p.Asp60Tyr	0.0273973	0.00588235	0.0238095	0.060241	0.0192308	0	0.011236	0	4	1	3	5	2	0	2	0	142	169	123	78	102	99	176	168
U00096.2	1315141	T	A	missense_variant	trpA	gene-b1260	c.106A>T	p.Ile36Phe	0.0545455	0.00704225	0.016129	0.0266667	0.0306122	0	0.021978	0.0198675	6	1	2	2	3	0	4	3	104	141	122	73	95	105	178	148
U00096.2	1315613	A	C	missense_variant	trpB	gene-b1261	c.827T>G	p.Val276Gly	0	0.015748	0.0326087	0	0.0694444	0.0238095	0.0166667	0.00806452	0	2	3	0	5	2	2	1	92	125	89	61	67	82	118	123
U00096.2	1315651	T	A	missense_variant	trpB	gene-b1261	c.789A>T	p.Glu263Asp	0.0519481	0.0275229	0.0315789	0.0363636	0.0285714	0.0238095	0.0409836	0.019802	4	3	3	2	2	2	5	2	73	106	92	53	68	82	117	99
U00096.2	1315670	G	T	missense_variant	trpB	gene-b1261	c.770C>A	p.Pro257Gln	0.0240964	0.019802	0	0.0169492	0.015873	0.0229885	0.0932203	0.0238095	2	2	0	1	1	2	11	2	81	99	89	58	62	85	107	82
U00096.2	1324517	T	A	missense_variant	yciQ	gene-b1268	c.1748T>A	p.Ile583Asn	0	0.00892857	0	0.056338	0.0289855	0	0	0.00892857	0	1	0	4	2	0	0	1	98	111	115	67	67	83	129	111
U00096.2	1324961	T	G	missense_variant	rluB	gene-b1269	c.86T>G	p.Val29Gly	0.0245902	0.0365854	0.0362319	0.0238095	0.0238095	0.0550459	0.0122699	0.00746269	3	6	5	2	2	6	2	1	119	158	133	82	82	103	161	133
U00096.2	1325013	T	A	synonymous_variant	rluB	gene-b1269	c.138T>A	p.Pro46Pro	0.0245902	0.038961	0.0434783	0.0337079	0.0555556	0.027027	0.025	0.0588235	3	6	6	3	5	3	4	7	119	148	132	86	85	108	156	112
U00096.2	1329138	A	T	missense_variant	topA	gene-b1274	c.67A>T	p.Ser23Cys	0.00934579	0.0588235	0.0733333	0.0985915	0.0434783	0.0583333	0.0769231	0.0666667	1	9	11	7	3	7	12	11	106	144	139	64	66	113	144	154
U00096.2	1329146	C	G	stop_gained	topA	gene-b1274	c.75C>G	p.Tyr25*	0.00980392	0.0186335	0.0268456	0.056338	0.0307692	0.042735	0.0197368	0.0263158	1	3	4	4	2	5	3	4	101	158	145	67	63	112	149	148
U00096.2	1329152	G	T	synonymous_variant	topA	gene-b1274	c.81G>T	p.Val27Val	0.0380952	0.10559	0.101351	0.0757576	0.196721	0.108108	0.0939597	0.0939597	4	17	15	5	12	12	14	14	101	144	133	61	49	99	135	135
U00096.2	1329159	A	T	missense_variant	topA	gene-b1274	c.88A>T	p.Ser30Cys	0.00961538	0.0636943	0.0283688	0.0298507	0.015873	0.034188	0.0266667	0.0533333	1	10	4	2	1	4	4	8	103	147	137	65	62	113	146	142
U00096.2	1329163	T	G	missense_variant	topA	gene-b1274	c.92T>G	p.Val31Gly	0.0183486	0.0598802	0.04	0.0422535	0.015625	0.0344828	0.0379747	0.0723684	2	10	6	3	1	4	6	11	107	157	144	68	63	112	152	141
U00096.2	1329167	T	A	synonymous_variant	topA	gene-b1274	c.96T>A	p.Gly32Gly	0.00917431	0.0625	0.0275862	0.0857143	0.0169492	0.0545455	0.0251572	0.0331126	1	10	4	6	1	6	4	5	108	150	141	64	58	104	155	146
U00096.2	1329177	G	T	missense_variant	topA	gene-b1274	c.106G>T	p.Asp36Tyr	0.136364	0.129412	0.111888	0.0810811	0.129032	0.18018	0.125	0.134615	15	22	16	6	8	20	20	21	95	148	127	68	54	91	140	135
U00096.2	1329178	A	T	missense_variant	topA	gene-b1274	c.107A>T	p.Asp36Val	0.0181818	0.0470588	0.0629371	0.0263158	0.0806452	0.0545455	0.0566038	0.0700637	2	8	9	2	5	6	9	11	108	162	134	74	57	104	150	146
U00096.2	1329185	G	T	synonymous_variant	topA	gene-b1274	c.114G>T	p.Pro38Pro	0.0173913	0.00578035	0.0202703	0.0519481	0	0.0272727	0.0382166	0.0328947	2	1	3	4	0	3	6	5	113	172	145	73	60	107	151	147
U00096.2	1329189	A	T	missense_variant	topA	gene-b1274	c.118A>T	p.Ser40Cys	0.107438	0.175141	0.118421	0.144737	0.216667	0.13913	0.0705128	0.140127	13	31	18	11	13	16	11	22	108	146	134	65	47	99	145	135
U00096.2	1329190	GT	GG	missense_variant	topA	gene-b1274	c.120T>G	p.Ser40Arg	0.0677966	0.0731707	0.0694444	0.0833333	0.180328	0.1	0.0794702	0.0866667	8	12	10	6	11	11	12	13	110	152	134	66	50	99	139	137
U00096.2	1329197	A	T	synonymous_variant	topA	gene-b1274	c.126A>T	p.Ser42Ser	0.017094	0.0718563	0.0909091	0.0555556	0.0166667	0.045045	0.0448718	0.0641026	2	12	13	4	1	5	7	10	115	155	130	68	59	106	149	146
U00096.2	1329203	C	A	synonymous_variant	topA	gene-b1274	c.132C>A	p.Ala44Ala	0.107438	0.130682	0.157534	0.108434	0.149254	0.12605	0.113924	0.135484	13	23	23	9	10	15	18	21	108	153	123	74	57	104	140	134
U00096.2	1329208	A	T	missense_variant	topA	gene-b1274	c.137A>T	p.Lys46Met	0.0325203	0.0635838	0.0555556	0.0117647	0.0294118	0.0423729	0.0596026	0.0522876	4	11	8	1	2	5	9	8	119	162	136	84	66	113	142	145
U00096.2	1329209	G	T	missense_variant	topA	gene-b1274	c.138G>T	p.Lys46Asn	0.00806452	0.0285714	0.00662252	0.0697674	0	0.0333333	0.0387097	0.0328947	1	5	1	6	0	4	6	5	123	170	150	80	67	116	149	147
U00096.2	1329210	A	T	missense_variant	topA	gene-b1274	c.139A>T	p.Ser47Cys	0.0603448	0.0981595	0.0544218	0.0595238	0.0769231	0.0535714	0.0738255	0.101351	7	16	8	5	5	6	11	15	109	147	139	79	60	106	138	133
U00096.2	1329212	T	G	missense_variant	topA	gene-b1274	c.141T>G	p.Ser47Arg	0.0495868	0.0404624	0.0805369	0.0470588	0.0857143	0.0695652	0.0512821	0.0657895	6	7	12	4	6	8	8	10	115	166	137	81	64	107	148	142
U00096.2	1329213	G	C	missense_variant	topA	gene-b1274	c.142G>C	p.Ala48Pro	0.0578512	0.0632184	0.0866667	0.183908	0.0985915	0.112069	0.0691824	0.083871	7	11	13	16	7	13	11	13	114	163	137	71	64	103	148	142
U00096.2	1329744	A	C	missense_variant	topA	gene-b1274	c.673A>C	p.Ser225Arg	0	0.0123457	0.0125	0	0.0531915	0.00847458	0.0136986	0	0	2	2	0	5	1	2	0	133	160	158	98	89	117	144	164
U00096.2	1333368	T	A	missense_variant	yciX	gene-b4523	c.54T>A	p.Asn18Lys	0.0265487	0.0578512	0.015748	0.0138889	0	0.0102041	0.0512821	0.0363636	3	7	2	1	0	1	6	4	110	114	125	71	83	97	111	106
U00096.2	1335264	A	T	synonymous_variant	acnA	gene-b1276	c.1410A>T	p.Ala470Ala	0	0	0.00833333	0.05	0	0.0165289	0	0.0285714	0	0	1	4	0	2	0	4	128	161	119	76	83	119	165	136
U00096.2	1338177	T	A	upstream_gene_variant	ribA	gene-b1277	c.-993A>T		0.0103093	0.00884956	0	0.0135135	0	0.0120482	0.0504202	0.008	1	1	0	1	0	1	6	1	96	112	104	73	93	82	113	124
U00096.2	1340858	A	T	missense_variant	yciH	gene-b1282	c.177A>T	p.Glu59Asp	0.0555556	0.0410959	0.0283688	0.00990099	0.0186916	0.0194175	0.0178571	0.0352113	6	6	4	1	2	2	3	5	102	140	137	100	105	101	165	137
U00096.2	1344877	G	T	missense_variant	ymiB	gene-b4672	c.58G>T	p.Val20Leu	0.0212766	0.0227273	0.0108108	0.03125	0.0350877	0.0289855	0.0459184	0.0510204	3	4	2	4	4	4	9	10	138	172	183	124	110	134	187	186
U00096.2	1344907	C	A	missense_variant	ymiB	gene-b4672	c.88C>A	p.Gln30Lys	0.04	0.0405405	0.0245399	0.0841121	0.030303	0.0350877	0.01875	0.0231214	5	6	4	9	3	4	3	4	120	142	159	98	96	110	157	169
U00096.2	1344922	T	A	stop_lost&splice_region_variant	ymiB	gene-b4672	c.103T>A	p.Ter35Lysext*?	0.0247934	0.027972	0.00632911	0.047619	0.0217391	0.0648148	0.0379747	0.0116279	3	4	1	5	2	7	6	2	118	139	157	100	90	101	152	170
U00096.2	1344937	G	T	upstream_gene_variant	osmB	gene-b1283	c.-3585C>A		0.0803571	0.0583942	0.068323	0.0366972	0.032967	0.0576923	0.0588235	0.0424242	9	8	11	4	3	6	9	7	103	129	150	105	88	98	144	158
U00096.2	1344959	G	T	upstream_gene_variant	osmB	gene-b1283	c.-3607C>A		0.12931	0.0629371	0.0939597	0.0761905	0.103448	0.0714286	0.0816327	0.0705882	15	9	14	8	9	8	12	12	101	134	135	97	78	104	135	158
U00096.2	1344966	A	C	upstream_gene_variant	osmB	gene-b1283	c.-3614T>G		0.0420168	0.00666667	0.0440252	0.0636364	0.0430108	0.0526316	0.02	0.0174419	5	1	7	7	4	6	3	3	114	149	152	103	89	108	147	169
U00096.2	1344993	G	T	upstream_gene_variant	osmB	gene-b1283	c.-3641C>A		0.0660377	0.0583942	0.0700637	0.0194175	0	0.0285714	0.0699301	0.0523256	7	8	11	2	0	3	10	9	99	129	146	101	95	102	133	163
U00096.2	1344996	A	T	upstream_gene_variant	osmB	gene-b1283	c.-3644T>A		0.0480769	0.0808824	0.0454545	0.04	0	0.0408163	0.0555556	0.0352941	5	11	7	4	0	4	8	6	99	125	147	96	90	94	136	164
U00096.2	1349228	C	A	upstream_gene_variant	gmr	gene-b1285	c.-4462G>T		0.0232558	0.0305344	0.0178571	0.0350877	0.0163934	0.0114943	0.0454545	0.0542636	2	4	2	2	1	1	5	7	84	127	110	55	60	86	105	122
U00096.2	1349232	T	G	upstream_gene_variant	gmr	gene-b1285	c.-4466A>C		0.0375	0.0483871	0.0560748	0.0350877	0.0517241	0.0843373	0.0515464	0.0672269	3	6	6	2	3	7	5	8	77	118	101	55	55	76	92	111
U00096.2	1349234	A	C	upstream_gene_variant	gmr	gene-b1285	c.-4468T>G		0.0229885	0.0461538	0.0540541	0.0344828	0.0333333	0.0697674	0.049505	0.0551181	2	6	6	2	2	6	5	7	85	124	105	56	58	80	96	120
U00096.2	1349238	T	A	upstream_gene_variant	gmr	gene-b1285	c.-4472A>T		0.0520833	0.0833333	0.0964912	0.0847458	0.0483871	0.0777778	0.103774	0.0846154	5	11	11	5	3	7	11	11	91	121	103	54	59	83	95	119
U00096.2	1349244	T	A	upstream_gene_variant	gmr	gene-b1285	c.-4478A>T		0.0470588	0.109244	0.157895	0.109091	0.0701754	0.139241	0.133333	0.140625	4	13	15	6	4	11	12	18	81	106	80	49	53	68	78	110
U00096.2	1349245	CT	CA	upstream_gene_variant	gmr	gene-b1285	c.-4480A>T		0.0681818	0.0940171	0.0543478	0.0701754	0.078125	0.0875	0.0652174	0.056	6	11	5	4	5	7	6	7	82	106	87	53	59	73	86	118
U00096.2	1349251	A	C	upstream_gene_variant	gmr	gene-b1285	c.-4485T>G		0.0224719	0.0254237	0.0412371	0.015873	0.0144928	0.05	0.0319149	0.0300752	2	3	4	1	1	4	3	4	87	115	93	62	68	76	91	129
U00096.2	1349252	G	C	upstream_gene_variant	gmr	gene-b1285	c.-4486C>G		0.0111111	0	0.0206186	0.016129	0.0289855	0.05	0.0319149	0.037594	1	0	2	1	2	4	3	5	89	120	95	61	67	76	91	128
U00096.2	1349260	A	C	upstream_gene_variant	gmr	gene-b1285	c.-4494T>G		0	0.00917431	0.0119048	0.0363636	0.015625	0.0684932	0.0105263	0.0333333	0	1	1	2	1	5	1	4	83	108	83	53	63	68	94	116
U00096.2	1349265	A	G	upstream_gene_variant	gmr	gene-b1285	c.-4499T>C		0.0361446	0.0648148	0.0786517	0.0545455	0.0151515	0.0972222	0.0736842	0.0535714	3	7	7	3	1	7	7	6	80	101	82	52	65	65	88	106
U00096.2	1349268	G	C	upstream_gene_variant	gmr	gene-b1285	c.-4502C>G		0	0.00892857	0.0206186	0.0689655	0.0140845	0.012987	0	0.0333333	0	1	2	4	1	1	0	4	88	111	95	54	70	76	96	116
U00096.2	1349269	T	G	upstream_gene_variant	gmr	gene-b1285	c.-4503A>C		0.045977	0.0366972	0.0824742	0.0535714	0.0285714	0.025974	0.0315789	0.0252101	4	4	8	3	2	2	3	3	83	105	89	53	68	75	92	116
U00096.2	1349270	A	T	upstream_gene_variant	gmr	gene-b1285	c.-4504T>A		0.0337079	0.0347826	0.0306122	0.05	0.0135135	0.025641	0.0206186	0.0168067	3	4	3	3	1	2	2	2	86	111	95	57	73	76	95	117
U00096.2	1349271	T	A	upstream_gene_variant	gmr	gene-b1285	c.-4505A>T		0	0.00862069	0.020202	0.0645161	0	0.0125	0.010101	0.0333333	0	1	2	4	0	1	1	4	92	115	97	58	75	79	98	116
U00096.2	1349273	G	T	upstream_gene_variant	gmr	gene-b1285	c.-4507C>A		0.0337079	0.0175439	0.0531915	0.016129	0.012987	0.0547945	0.0215054	0.0420168	3	2	5	1	1	4	2	5	86	112	89	61	76	69	91	114
U00096.2	1349284	G	T	upstream_gene_variant	gmr	gene-b1285	c.-4518C>A		0.047619	0.037037	0.0978261	0.0634921	0.0526316	0.0461538	0.045977	0.0491803	4	4	9	4	4	3	4	6	80	104	83	59	72	62	83	116
U00096.2	1351241	C	A	stop_gained	sapD	gene-b1291	c.412G>T	p.Glu138*	0.0606061	0.0075188	0.0298507	0.040404	0	0.0176991	0.0273973	0.0248447	6	1	4	4	0	2	4	4	93	132	130	95	94	111	142	157
U00096.2	1351265	C	A	missense_variant	sapD	gene-b1291	c.388G>T	p.Gly130Cys	0.0777778	0.048	0.031746	0.020202	0.0222222	0.0442478	0.0296296	0.0625	7	6	4	2	2	5	4	10	83	119	122	97	88	108	131	150
U00096.2	1351298	A	T	missense_variant	sapD	gene-b1291	c.355T>A	p.Trp119Arg	0.0645161	0.0512821	0.0381679	0.046729	0.0125	0.0560748	0.0070922	0.0340136	6	6	5	5	1	6	1	5	87	111	126	102	79	101	140	142
U00096.2	1351305	G	T	synonymous_variant	sapD	gene-b1291	c.348C>A	p.Ile116Ile	0.043956	0.0265487	0.0409836	0.05	0.0266667	0.0392157	0.0592593	0.0294118	4	3	5	5	2	4	8	4	87	110	117	95	73	98	127	132
U00096.2	1351306	A	T	missense_variant	sapD	gene-b1291	c.347T>A	p.Ile116Asn	0.0543478	0.00884956	0.0327869	0.04	0	0.0392157	0.037037	0.0367647	5	1	4	4	0	4	5	5	87	112	118	96	75	98	130	131
U00096.2	1351339	G	T	stop_gained	sapD	gene-b1291	c.314C>A	p.Ser105*	0.0625	0.00724638	0.0155039	0.0277778	0	0.0272727	0.0318471	0.0606061	6	1	2	3	0	3	5	8	90	137	127	105	70	107	152	124
U00096.2	1351341	A	T	synonymous_variant	sapD	gene-b1291	c.312T>A	p.Pro104Pro	0.0444444	0.037594	0.0714286	0.0594059	0.0461538	0.0545455	0.0540541	0.0708661	4	5	9	6	3	6	8	9	86	128	117	95	62	104	140	118
U00096.2	1351346	C	A	missense_variant	sapD	gene-b1291	c.307G>T	p.Asp103Tyr	0.0105263	0.00719424	0.0229008	0.0377358	0.0704225	0.037037	0.013245	0.0597015	1	1	3	4	5	4	2	8	94	138	128	102	66	104	149	126
U00096.2	1355399	A	T	upstream_gene_variant	sapF	gene-b1290	c.-4741T>A		0.0147059	0.016	0.0135135	0.0519481	0.0123457	0	0.00581395	0.00680272	2	2	2	4	1	0	1	1	134	123	146	73	80	105	171	146
U00096.2	1359813	G	T	stop_gained	puuD	gene-b1298	c.670G>T	p.Glu224*	0.0254237	0.0625	0.0233918	0.0425532	0.0405405	0.0190476	0.0482759	0.0512821	3	8	4	4	3	2	7	8	115	120	167	90	71	103	138	148
U00096.2	1359818	G	T	missense_variant	puuD	gene-b1298	c.675G>T	p.Trp225Cys	0.0238095	0.0597015	0.0342857	0.0103093	0.0481928	0.026087	0.0392157	0.0365854	3	8	6	1	4	3	6	6	123	126	169	96	79	112	147	158
U00096.2	1359844	G	T	missense_variant	puuD	gene-b1298	c.701G>T	p.Arg234Leu	0.0603448	0.0362319	0.0555556	0.0430108	0.0298507	0.0736842	0.0696203	0.0632911	7	5	9	4	2	7	11	10	109	133	153	89	65	88	147	148
U00096.2	1359856	A	T	missense_variant	puuD	gene-b1298	c.713A>T	p.Glu238Val	0.0181818	0.0451128	0.0522876	0.03125	0.03125	0.0568182	0.0275862	0.0392157	2	6	8	3	2	5	4	6	108	127	145	93	62	83	141	147
U00096.2	1359878	G	C	missense_variant	puuD	gene-b1298	c.735G>C	p.Gln245His	0.0512821	0.0152672	0.0359281	0	0.0126582	0.00990099	0.0263158	0.0379747	6	2	6	0	1	1	4	6	111	129	161	97	78	100	148	152
U00096.2	1359882	C	A	missense_variant	puuD	gene-b1298	c.739C>A	p.His247Asn	0.0775862	0.0153846	0.0591716	0.00970874	0.0126582	0.0612245	0.0516129	0.0333333	9	2	10	1	1	6	8	5	107	128	159	102	78	92	147	145
U00096.2	1359891	G	T	stop_gained	puuD	gene-b1298	c.748G>T	p.Glu250*	0.0982143	0.0625	0.170588	0.11	0.1375	0.12381	0.125786	0.111111	11	8	29	11	11	13	20	16	101	120	141	89	69	92	139	128
U00096.2	1359898	A	C	missense_variant	puuD	gene-b1298	c.755A>C	p.Gln252Pro	0.0416667	0.0300752	0.0702703	0.0306122	0.0465116	0.025641	0.0348837	0.0318471	5	4	13	3	4	3	6	5	115	129	172	95	82	114	166	152
U00096.2	1360533	C	A	upstream_gene_variant	ymjA	gene-b1295	c.-4841G>T		0.0447761	0.0340136	0.0604027	0.0873786	0.0224719	0.0416667	0.03125	0.0507246	6	5	9	9	2	5	5	7	128	142	140	94	87	115	155	131
U00096.2	1360540	T	A	upstream_gene_variant	ymjA	gene-b1295	c.-4848A>T		0.0215827	0.0645161	0.0653595	0.0619469	0.0105263	0.024	0.0289017	0.0397351	3	10	10	7	1	3	5	6	136	145	143	106	94	122	168	145
U00096.2	1360556	A	T	upstream_gene_variant	ymjA	gene-b1295	c.-4864T>A		0.00714286	0.0364964	0.038961	0.0540541	0.0434783	0.057377	0.0179641	0.0416667	1	5	6	6	4	7	3	6	139	132	148	105	88	115	164	138
U00096.2	1360566	A	C	upstream_gene_variant	ymjA	gene-b1295	c.-4874T>G		0.0647482	0.141844	0.0649351	0.0869565	0.0515464	0.0661157	0.0581395	0.0699301	9	20	10	10	5	8	10	10	130	121	144	105	92	113	162	133
U00096.2	1360571	G	C	upstream_gene_variant	ymjA	gene-b1295	c.-4879C>G		0.030303	0.056338	0.0326797	0.00892857	0.0104167	0.0163934	0.0236686	0.0214286	4	8	5	1	1	2	4	3	128	134	148	111	95	120	165	137
U00096.2	1360574	A	T	upstream_gene_variant	ymjA	gene-b1295	c.-4882T>A		0.0229008	0.0291971	0.0130719	0.0377358	0.03125	0.0725806	0.0233918	0.013986	3	4	2	4	3	9	4	2	128	133	151	102	93	115	167	141
U00096.2	1360581	G	T	upstream_gene_variant	ymjA	gene-b1295	c.-4889C>A		0.0310078	0.0625	0.047619	0.0454545	0.0425532	0.0413223	0.0479042	0.0296296	4	8	7	5	4	5	8	4	125	120	140	105	90	116	159	131
U00096.2	1360584	T	C	upstream_gene_variant	ymjA	gene-b1295	c.-4892A>G		0.023622	0.0692308	0.0347222	0.0380952	0.0215054	0.036036	0.037037	0.0367647	3	9	5	4	2	4	6	5	124	121	139	101	91	107	156	131
U00096.2	1360601	A	T	upstream_gene_variant	ymjA	gene-b1295	c.-4909T>A		0.0516129	0.0705128	0.054878	0.0275229	0.0190476	0.0833333	0.0441989	0.0138889	8	11	9	3	2	10	8	2	147	145	155	106	103	110	173	142
U00096.2	1360604	T	A	upstream_gene_variant	ymjA	gene-b1295	c.-4912A>T		0.00625	0.0304878	0.060241	0.0458716	0	0.0390625	0.037037	0.04	1	5	10	5	0	5	7	6	159	159	156	104	108	123	182	144
U00096.2	1360606	A	T	upstream_gene_variant	ymjA	gene-b1295	c.-4914T>A		0.0266667	0.0943396	0.0797546	0.0666667	0.0288462	0.0564516	0.0552486	0.0547945	4	15	13	7	3	7	10	8	146	144	150	98	101	117	171	138
U00096.2	1360609	G	T	upstream_gene_variant	ymjA	gene-b1295	c.-4917C>A		0.00641026	0.00609756	0.0246914	0.0277778	0.0183486	0.0714286	0.00534759	0.012987	1	1	4	3	2	9	1	2	155	163	158	105	107	117	186	152
U00096.2	1360612	T	G	upstream_gene_variant	ymjA	gene-b1295	c.-4920A>C		0.0306748	0.0238095	0.0365854	0.0576923	0.0277778	0.0615385	0.0384615	0.0377358	5	4	6	6	3	8	7	6	158	164	158	98	105	122	175	153
U00096.2	1360613	C	G	upstream_gene_variant	ymjA	gene-b1295	c.-4921G>C		0.011976	0.0235294	0.030303	0.0555556	0.0185185	0.0461538	0.0108108	0.0125	2	4	5	6	2	6	2	2	165	166	160	102	106	124	183	158
U00096.2	1360619	A	T	upstream_gene_variant	ymjA	gene-b1295	c.-4927T>A		0.0182927	0.0179641	0.0128205	0.029703	0.00961538	0.0542636	0	0.0429448	3	3	2	3	1	7	0	7	161	164	154	98	103	122	179	156
U00096.2	1360622	G	T	upstream_gene_variant	ymjA	gene-b1295	c.-4930C>A		0.10828	0.125	0.0860927	0.14	0.0707071	0.168	0.10303	0.0909091	17	20	13	14	7	21	17	14	140	140	138	86	92	104	148	140
U00096.2	1360628	A	T	upstream_gene_variant	ymjA	gene-b1295	c.-4936T>A		0.0125786	0.0246914	0.0377358	0.0686275	0	0.030303	0	0.0326797	2	4	6	7	0	4	0	5	157	158	153	95	101	128	163	148
U00096.2	1367200	T	A	missense_variant	pspC	gene-b1306	c.152T>A	p.Leu51Gln	0.00854701	0.00719424	0	0.010989	0.012987	0.0178571	0.00833333	0.0566038	1	1	0	1	1	2	1	6	116	138	121	90	76	110	119	100
U00096.2	1368069	C	A	upstream_gene_variant	pspF	gene-b1303	c.-2133G>T		0.09375	0.0519481	0.0316456	0.0612245	0.0102041	0.0517241	0.0607735	0.0542169	12	8	5	6	1	6	11	9	116	146	153	92	97	110	170	157
U00096.2	1368079	T	A	upstream_gene_variant	pspF	gene-b1303	c.-2143A>T		0.0472441	0.0122699	0.04375	0.0196078	0	0.0347826	0.0555556	0.0588235	6	2	7	2	0	4	10	10	121	161	153	100	106	111	170	160
U00096.2	1368094	T	A	upstream_gene_variant	pspF	gene-b1303	c.-2158A>T		0.037037	0.0184049	0.0292398	0.0543478	0.00909091	0.015625	0.0289017	0.0245399	5	3	5	5	1	2	5	4	130	160	166	87	109	126	168	159
U00096.2	1368104	G	T	upstream_gene_variant	pspF	gene-b1303	c.-2168C>A		0.0714286	0.0263158	0.0555556	0.0581395	0.038835	0.00869565	0.0424242	0.0526316	9	4	9	5	4	1	7	8	117	148	153	81	99	114	158	144
U00096.2	1368113	C	A	upstream_gene_variant	pspF	gene-b1303	c.-2177G>T		0.0272727	0.0147059	0.0289855	0.0506329	0	0.00980392	0.00704225	0.0296296	3	2	4	4	0	1	1	4	107	134	134	75	94	101	141	131
U00096.2	1368119	T	A	upstream_gene_variant	pspF	gene-b1303	c.-2183A>T		0.0265487	0.0518519	0.0431655	0.075	0.0326087	0.0294118	0.0492958	0.0144928	3	7	6	6	3	3	7	2	110	128	133	74	89	99	135	136
U00096.2	1368129	C	A	upstream_gene_variant	pspF	gene-b1303	c.-2193G>T		0.0550459	0.0373134	0.0431655	0.05	0.076087	0.0392157	0.0362319	0.0791367	6	5	6	4	7	4	5	11	103	129	133	76	85	98	133	128
U00096.2	1368148	C	A	upstream_gene_variant	pspF	gene-b1303	c.-2212G>T		0.0384615	0.0218978	0.0738255	0.0843373	0.0222222	0.0288462	0.0425532	0.0347222	4	3	11	7	2	3	6	5	100	134	138	76	88	101	135	139
U00096.2	1368306	C	A	missense_variant	ycjM	gene-b1309	c.67C>A	p.Gln23Lys	0.00900901	0.0108696	0.0192308	0.0506329	0	0	0	0.0204082	1	2	3	4	0	0	0	3	110	182	153	75	87	108	168	144
U00096.2	1369296	G	T	stop_gained	ycjM	gene-b1309	c.1057G>T	p.Glu353*	0.057971	0.0308642	0.1	0.0693069	0.0275229	0.0183486	0.0689655	0.0724638	8	5	14	7	3	2	8	10	130	157	126	94	106	107	108	128
U00096.2	1369315	A	T	missense_variant	ycjM	gene-b1309	c.1076A>T	p.Glu359Val	0.0131579	0.0111732	0.0559006	0	0.0344828	0.03125	0.0212766	0.0258065	2	2	9	0	4	4	3	4	150	177	152	110	112	124	138	151
U00096.2	1369327	A	T	missense_variant	ycjM	gene-b1309	c.1088A>T	p.Gln363Leu	0.0283688	0.0287356	0.0434783	0.0471698	0.0176991	0.0887097	0.0416667	0.013245	4	5	7	5	2	11	6	2	137	169	154	101	111	113	138	149
U00096.2	1369331	A	T	missense_variant	ycjM	gene-b1309	c.1092A>T	p.Glu364Asp	0	0.0361446	0.0522876	0.0192308	0.0535714	0.00819672	0.013986	0.00684932	0	6	8	2	6	1	2	1	138	160	145	102	106	121	141	145
U00096.2	1369349	G	T	missense_variant	ycjM	gene-b1309	c.1110G>T	p.Trp370Cys	0.0737705	0.0552147	0.084507	0.0612245	0.040404	0.0357143	0.0601504	0.0397351	9	9	12	6	4	4	8	6	113	154	130	92	95	108	125	145
U00096.2	1373879	A	T	missense_variant	ycjQ	gene-b1313	c.893A>T	p.Lys298Met	0.0273973	0.00621118	0.025641	0.0215054	0.0510204	0.00840336	0.0192308	0.0174419	4	1	4	2	5	1	3	3	142	160	152	91	93	118	153	169
U00096.2	1377692	C	A	synonymous_variant	ycjT	gene-b1316	c.1785C>A	p.Ala595Ala	0.0105263	0	0.00934579	0.0107527	0.0555556	0.0294118	0.0151515	0.00934579	1	0	1	1	4	3	2	1	94	121	106	92	68	99	130	106
U00096.2	1377701	A	T	missense_variant	ycjT	gene-b1316	c.1794A>T	p.Gln598His	0.032967	0.0247934	0.00934579	0.0425532	0.0684932	0.039604	0.0153846	0.0353982	3	3	1	4	5	4	2	4	88	118	106	90	68	97	128	109
[truncated: 4,645 more rows]
