# Supplementary material for: Drug delivery dynamics dictate evolution of bacterial antibiotic responses
Source: ISME J. 2025 May 11;19(1):wraf082. doi: 10.1093/ismejo/wraf082 (PMC12086408; doi:10.1093/ismejo/wraf082)
Supplement: insertion_tallies_wraf082 [file insertion_tallies_wraf082.xlsx]

## Sheet: TetR
	40683_ref_counts	40683_insertion_counts	40810_ref_counts	40810_insertion_counts	40851_ref_counts	40851_insertion_counts	40945_ref_counts	40945_insertion_counts	41052_ref_counts	41052_insertion_counts
Dyn-1	127	5	140	0	95	2	4	114	63	0
Dyn-2	1	86	80	1	82	0	77	1	75	1
Dyn-3	89	0	56	1	61	23	86	1	87	1
Std-1	124	0	111	0	115	1	110	3	100	0
Std-2	154	0	153	0	142	0	120	0	146	0
Std-3	163	2	141	0	150	3	140	1	132	1
Turb	0	0	0	0	0	0	0	0	0	0
WT	137	0	133	0	122	0	97	0	103	0
	IS5	ggaaggtgcgaacaagtccc			IS5	ggaaggtgcgaataagcggg	IS5	gaaggtgcgaataagcgggg

## Sheet: other
	257903_REF	257903_INS	484932_REF	484932_INS	485246_REF	485246_INS	1208841_REF	1208841_INS	1298719_REF	1298719_INS	1871059_REF	1871059_INS	1970499_REF	1970499_INS	1971414_REF	1971414_INS
Dyn-1	7	56	198	0	25	69	85	2	0	56	2	49	117	0	0	45
Dyn-2	8	29	97	0	22	43	33	7	0	24	1	37	0	12	0	0
Dyn-3	2	36	40	0	105	0	34	1	0	26	0	35	55	2	43	0
Std-1	6	44	8	49	124	0	39	1	0	41	1	45	106	0	0	33
Std-2	16	57	0	0	147	0	110	2	0	59	6	46	131	0	162	1
Std-3	10	58	161	0	20	72	101	1	1	42	1	65	106	0	0	36
Turb	15	59	175	0	132	0	49	6	1	72	2	62	118	0	131	0
WT	13	52	135	0	112	0	51	2	0	42	2	43	82	2	81	5
Notes	Within gene crl		acrA<->acrR		Within acrR		Within stfE		ychE<->oppA		Within yeaJ		tar		tar-cheW-cheA-motB-motA-flhC-flhD deletion
