# Supplementary material for: Drug delivery dynamics dictate evolution of bacterial antibiotic responses
Source: ISME J. 2025 May 11;19(1):wraf082. doi: 10.1093/ismejo/wraf082 (PMC12086408; doi:10.1093/ismejo/wraf082)
Supplement: isolates_wraf082 [file isolates_wraf082.xlsx]

## Sheet: Std1
Sample	Colony	Gene	Primer	SeqNum	Date	Mutation	CDS Result	AA Result	U00096.3		Colony		Primer	Date	Insert	Note	U00096.3
Std1-1-1	1	plsB	plsB	170192	2023-04-28	0					1	acrA <-> acrR	acrB1	2023-05-12	0
Std1-1-2	2	plsB	plsB	170193	2023-04-28	0					2	acrA <-> acrR	acrB1	2023-05-12	0
Std1-1-3	3	plsB	plsB	170194	2023-04-28	0					3	acrA <-> acrR	acrB1	2023-05-12	0
Std1-1-4	4	plsB	plsB	179642	2023-09-27	0					4	acrA <-> acrR	acrB1	2023-05-12	0
Std1-1-5	5	plsB	plsB	179643	2023-09-27	0					5	acrA <-> acrR	acrB1	2023-05-12	0
Std1-1-6	6										6
Std1-1-7	7										7
Std1-1-8	8										8
Std1-1-9	9										9
Std1-1-10	10										10
Std1-2-1	1	plsB	plsB	150971	2022-06-17	0					1	acrA <-> acrR	acrB1	2023-09-07	0
Std1-2-2	2	plsB	plsB	150972	2022-06-17	0					2	acrA <-> acrR	acrB1	2023-09-07	1	ΔA -50 acrR	485712
Std1-2-3	3	plsB	plsB	150973	2022-06-17	0					3	acrA <-> acrR	acrB1	2023-09-07	1	ΔA -50 acrR	485712
Std1-2-4	4	plsB	plsB	150974	2022-06-17	0					4	acrA <-> acrR	acrB1	2023-09-07	0
Std1-2-5	5	plsB	plsB	150975	2022-06-17	0					5	acrA <-> acrR	acrB1	2023-09-07	1	ΔA -50 acrR	485712
Std1-2-6	6										6
Std1-2-7	7										7
Std1-2-8	8										8
Std1-2-9	9										9
Std1-2-10	10										10
Std1-3-1	1	plsB	plsB	170195	2023-04-28	0					1	acrA <-> acrR	acrB1	2023-05-12	1	ΔA -50 acrR	485712
Std1-3-2	2	plsB	plsB	170196	2023-04-28	0					2	acrA <-> acrR	acrB1	2023-05-12	1	ΔA -50 acrR	485712
Std1-3-3	3	plsB	plsB	170197	2023-04-28	0					3	acrA <-> acrR	acrB1	2023-05-12	1	ΔA -50 acrR	485712
Std1-3-4	4	plsB	plsB	179644	2023-09-27	0					4	acrA <-> acrR	acrB1	2023-05-12	1	ΔA -50 acrR	485712
Std1-3-5	5	plsB	plsB	179645	2023-09-27	0					5	acrA <-> acrR	acrB1	2023-05-12	1	ΔA -50 acrR	485712
Std1-3-6	6										6
Std1-3-7	7										7
Std1-3-8	8										8
Std1-3-9	9										9
Std1-3-10	10										10
Std1-4-1	1	plsB	plsB	150976	2022-06-17	0					1	acrA <-> acrR	acrB1	2023-09-07	1	ΔA -50 acrR	485712
Std1-4-2	2	plsB	plsB	150977	2022-06-17	0					2	acrA <-> acrR	acrB1	2023-09-07	1	ΔA -50 acrR	485712
Std1-4-3	3	plsB	plsB	150978	2022-06-17	X					3	acrA <-> acrR	acrB1	2023-09-07	1	ΔA -50 acrR	485712
Std1-4-4	4	plsB	plsB	150979	2022-06-17	0					4	acrA <-> acrR	acrB1	2023-09-07	1	ΔA -50 acrR	485712
Std1-4-5	5	plsB	plsB	150980	2022-06-17	0					5	acrA <-> acrR	acrB1	2023-09-07	1	ΔA -50 acrR	485712
Std1-4-6	6										6
Std1-4-7	7										7
Std1-4-8	8										8
Std1-4-9	9										9
Std1-4-10	10										10
Std1-5-1	1	plsB	plsB	150153	2022-06-01	0					1	acrA <-> acrR	acrB1	2023-05-12	1	ΔA -50 acrR	485712
Std1-5-2	2	plsB	plsB	150154	2022-06-01	0					2	acrA <-> acrR	acrB1	2023-05-12	1	ΔA -50 acrR	485712
Std1-5-3	3	plsB	plsB	150155	2022-06-01	0					3	acrA <-> acrR	acrB1	2023-05-12	1	ΔA -50 acrR	485712
Std1-5-4	4	plsB	plsB	150156	2022-06-01	0					4	acrA <-> acrR	acrB1	2023-05-12	1	ΔA -50 acrR	485712
Std1-5-5	5	plsB	plsB	150157	2022-06-01	0					5	acrA <-> acrR	acrB1	2023-05-12	1	ΔA -50 acrR	485712
Std1-5-6	6										6
Std1-5-7	7										7
Std1-5-8	8										8
Std1-5-9	9										9
Std1-5-10	10										10
Std1-6-1	1	plsB	plsB	150981	2022-06-17	0					1	acrA <-> acrR	acrB1	2023-05-12	1	ΔA -50 acrR	485712
Std1-6-2	2	plsB	plsB	150982	2022-06-17	0					2	acrA <-> acrR	acrB1	2023-05-12	1	ΔA -50 acrR	485712
Std1-6-3	3	plsB	plsB	150983	2022-06-17	SNP	G2219T	Ser740Tyr	4254248		3	acrA <-> acrR	acrB1	2023-05-12	1	ΔA -50 acrR	485712
Std1-6-4	4	plsB	plsB	150984	2022-06-17	SNP	G2219T	Ser740Tyr	4254248		4	acrA <-> acrR	acrB1	2023-05-12	1	ΔA -50 acrR	485712
Std1-6-5	5	plsB	plsB	150985	2022-06-17	SNP	G2219T	Ser740Tyr	4254248		5	acrA <-> acrR	acrB1	2023-05-12	1	ΔA -50 acrR	485712
Std1-6-6	6										6
Std1-6-7	7										7
Std1-6-8	8										8
Std1-6-9	9										9
Std1-6-10	10										10
Std1-7-1	1	plsB	plsB	150158	2022-06-01	0					1	acrA <-> acrR	acrB1	2023-05-15	1	ΔA -50 acrR	485712
Std1-7-2	2	plsB	plsB	150159	2022-06-01	0					2	acrA <-> acrR	acrB1	2023-05-15	1	ΔA -50 acrR	485712
Std1-7-3	3	plsB	plsB	150160	2022-06-01	0					3	acrA <-> acrR	acrB1	2023-05-15	1	ΔA -50 acrR	485712
Std1-7-4	4	plsB	plsB	150161	2022-06-01	0					4	acrA <-> acrR	acrB1	2023-05-15	1	ΔA -50 acrR	485712
Std1-7-5	5	plsB	plsB	150162	2022-06-01	X					5	acrA <-> acrR	acrB1	2023-05-15	1	ΔA -50 acrR	485712
Std1-7-6	6										6
Std1-7-7	7										7
Std1-7-8	8										8
Std1-7-9	9										9
Std1-7-10	10										10
Std1-8-1	1	plsB	plsB	150986	2022-06-17	X					1	acrA <-> acrR	acrB1	2023-05-15	1	ΔA -50 acrR	485712
Std1-8-2	2	plsB	plsB	150987	2022-06-17	0					2	acrA <-> acrR	acrB1	2023-05-15	1	ΔA -50 acrR	485712
Std1-8-3	3	plsB	plsB	150988	2022-06-17	0					3	acrA <-> acrR	acrB1	2023-05-15	1	ΔA -50 acrR	485712
Std1-8-4	4	plsB	plsB	150989	2022-06-17	0					4	acrA <-> acrR	acrB1	2023-05-15	1	ΔA -50 acrR	485712
Std1-8-5	5	plsB	plsB	150990	2022-06-17	0					5	acrA <-> acrR	acrB1	2023-05-15	1	ΔA -50 acrR	485712
Std1-8-6	6	plsB	plsB	152000	2022-07-08	0					6
Std1-8-7	7	plsB	plsB	152001	2022-07-08	0					7
Std1-8-8	8	plsB	plsB	152002	2022-07-08	0					8
Std1-8-9	9	plsB	plsB	152003	2022-07-08	0					9
Std1-8-10	10	plsB	plsB	152004	2022-07-08	0					10
Std1-9-1	1	plsB	plsB	150163	2022-06-01	0					1	acrA <-> acrR	acrB1	2023-05-15	1	ΔA -50 acrR	485712
Std1-9-2	2	plsB	plsB	150164	2022-06-01	0					2	acrA <-> acrR	acrB1	2023-05-15	1	ΔA -50 acrR	485712
Std1-9-3	3	plsB	plsB	150165	2022-06-01	0					3	acrA <-> acrR	acrB1	2023-05-15	1	ΔA -50 acrR	485712
Std1-9-4	4	plsB	plsB	150166	2022-06-01	0					4	acrA <-> acrR	acrB1	2023-05-15	1	ΔA -50 acrR	485712
Std1-9-5	5	plsB	plsB	150167	2022-06-01	0					5	acrA <-> acrR	acrB1	2023-05-15	1	ΔA -50 acrR	485712
Std1-9-6	6										6
Std1-9-7	7										7
Std1-9-8	8										8
Std1-9-9	9										9
Std1-9-10	10										10
Std1-10-1	1	plsB	plsB	150168	2022-06-01	X					1	acrA <-> acrR	acrB1	2023-05-15	1	ΔA -50 acrR	485712
Std1-10-2	2	plsB	plsB	150169	2022-06-01	0					2	acrA <-> acrR	acrB1	2023-05-15	1	ΔA -50 acrR	485712
Std1-10-3	3	plsB	plsB	150170	2022-06-01	0					3	acrA <-> acrR	acrB1	2023-05-15	1	ΔA -50 acrR	485712
Std1-10-4	4	plsB	plsB	150171	2022-06-01	0					4	acrA <-> acrR	acrB1	2023-05-15	1	ΔA -50 acrR	485712
Std1-10-5	5	plsB	plsB	150172	2022-06-01	0					5	acrA <-> acrR	acrB1	2023-05-15	1	ΔA -50 acrR	485712
Std1-10-6	6										6
Std1-10-7	7										7
Std1-10-8	8										8
Std1-10-9	9										9
Std1-10-10	10										10

## Sheet: Std2
Sample	Colony	Gene	Primer	SeqNum	Date	Mutation	Note	Result	U00096.3		Colony	Gene	Primer	SeqNum	Date	Mutation	CDS Result	AA Result	U00096.3		Colony		Primer	SeqNum	Date	Mutation	CDS Result	AA Result	U00096.3
Std2-1-1	1	acrR	acrB1	150823	2022-06-15	0					1	ompR	ompR	150847	2022-06-15	0					1	acrB	acrB2	169410	2023-04-17	0
Std2-1-2	2	acrR	acrB1	150824	2022-06-15	0					2	ompR	ompR	150848	2022-06-15	0					2	acrB	acrB2	169411	2023-04-17	0
Std2-1-3	3	acrR	acrB1	150825	2022-06-15	0					3	ompR	ompR	150849	2022-06-15	0					3	acrB	acrB2	169412	2023-04-17	0
Std2-1-4	4	acrR	acrB1	150826	2022-06-15	0					4	ompR	ompR	150850	2022-06-15	0					4	acrB	acrB2	179652	2023-09-27	0
Std2-1-5	5	acrR	acrB1	150827	2022-06-15	0					5	ompR	ompR	150851	2022-06-15	0					5	acrB	acrB2	179653	2023-09-27	0
Std2-1-6	6										6										6
Std2-1-7	7										7										7
Std2-1-8	8										8										8
Std2-1-9	9										9										9
Std2-1-10	10										10										10
Std2-2-1	1	acrR	acrB1		2023-04-04	0					1	ompR	ompR	151519	2022-06-29	0					1	acrB	acrB2	168635	2023-04-04	0
Std2-2-2	2	acrA <-> acrR	acrB1	168618	2023-04-04	Del	ΔT -44 acrR	acrB / acrR regulatory region	485718		2	ompR	ompR	151520	2022-06-29	SNP	G43T	Arg15Ser	3536542		2	acrB	acrB2	168636	2023-04-04	0
Std2-2-3	3	acrA <-> acrR	acrB1	168619	2023-04-04	Del	ΔT -44 acrR	acrB / acrR regulatory region	485718		3	ompR	ompR	151521	2022-06-29	SNP	G43T	Arg15Ser	3536542		3	acrB	acrB2	168637	2023-04-04	0
Std2-2-4	4	acrR	acrB1	151517	2022-06-29	0					4	ompR	ompR	151522	2022-06-29	X					4	acrB	acrB2	168859	2023-04-07	0
Std2-2-5	5	acrA <-> acrR	acrB1	151518	2022-06-29	Del	ΔT -44 acrR	acrB / acrR regulatory region	485718		5	ompR	ompR	151523	2022-06-29	SNP	G43T	Arg15Ser	3536542		5	acrB	acrB2	168860	2023-04-07	0
Std2-2-6	6										6	ompR	ompR	154370	2022-08-16	SNP	G43T	Arg15Ser	3536542		6
Std2-2-7	7										7	ompR	ompR	154371	2022-08-16	0					7
Std2-2-8	8										8	ompR	ompR	154372	2022-08-16	SNP	G43T	Arg15Ser	3536542		8
Std2-2-9	9										9	ompR	ompR	154373	2022-08-16	0					9
Std2-2-10	10										10	ompR	ompR	154374	2022-08-16	0					10
Std2-3-1	1	acrR	acrB1	150828	2022-06-15	0					1	ompR	ompR	150852	2022-06-15	X					1	acrB	acrB2	168638	2023-04-04	0
Std2-3-2	2	acrA <-> acrR	acrB1	150829	2022-06-15	Del	ΔT -44 acrR	acrB / acrR regulatory region	485718		2	ompR	ompR	150853	2022-06-15	X					2	acrB	acrB2	168639	2023-04-04	0
Std2-3-3	3	acrA <-> acrR	acrB1	150830	2022-06-15	Del	ΔT -44 acrR	acrB / acrR regulatory region	485718		3	ompR	ompR	150854	2022-06-15	X					3	acrB	acrB2	168640	2023-04-04	0
Std2-3-4	4	acrA <-> acrR	acrB1	150831	2022-06-15	Del	ΔA -49 acrR	acrB / acrR regulatory region	485713		4	ompR	ompR	150855	2022-06-15	0					4	acrB	acrB2	168861	2023-04-07	0
Std2-3-5	5	acrA <-> acrR	acrB1	150832	2022-06-15	Del	ΔT -44 acrR	acrB / acrR regulatory region	485718		5	ompR	ompR	150856	2022-06-15	SNP	G43T	Arg15Ser	3536542		5	acrB	acrB2	168862	2023-04-07	0
Std2-3-6	6										6										6
Std2-3-7	7										7										7
Std2-3-8	8										8										8
Std2-3-9	9										9										9
Std2-3-10	10										10										10
Std2-4-1	1	acrA <-> acrR	acrB1	149821	2022-05-26	Del	ΔT -44 acrR	acrB / acrR regulatory region	485718		1	ompR	ompR	169823	2023-04-21	SNP	G43T	Arg15Ser	3536542		1	acrB	acrB2	151448	2022-06-28	0
Std2-4-2	2	acrA <-> acrR	acrB1	149822	2022-05-26	Del	ΔT -44 acrR	acrB / acrR regulatory region	485718		2	ompR	ompR	169824	2023-04-21	SNP	G43T	Arg15Ser	3536542		2	acrB	acrB2	151449	2022-06-28	0
Std2-4-3	3	acrA <-> acrR	acrB1	149823	2022-05-26	Del	ΔT -44 acrR	acrB / acrR regulatory region	485718		3	ompR	ompR	169825	2023-04-21	SNP	G43T	Arg15Ser	3536542		3	acrB	acrB2	151450	2022-06-28	0
Std2-4-4	4	acrA <-> acrR	acrB1	149824	2022-05-26	Del	ΔT -44 acrR	acrB / acrR regulatory region	485718		4	ompR	ompR	179775	2023-09-29	SNP	G43T	Arg15Ser	3536542		4	acrB	acrB2	151451	2022-06-28	0
Std2-4-5	5	acrA <-> acrR	acrB1	149825	2022-05-26	Del	ΔT -44 acrR	acrB / acrR regulatory region	485718		5	ompR	ompR	179776	2023-09-29	SNP	G43T	Arg15Ser	3536542		5	acrB	acrB2	151452	2022-06-28	0
Std2-4-6	6										6										6
Std2-4-7	7										7										7
Std2-4-8	8										8										8
Std2-4-9	9										9										9
Std2-4-10	10										10										10
Std2-5-1	1	acrA <-> acrR	acrB1	168620	2023-04-04	Del	ΔT -44 acrR	acrB / acrR regulatory region	485718		1	ompR	ompR	168626	2023-04-04	X					1	acrB	acrB2	151256	2022-06-22	0
Std2-5-2	2	acrA <-> acrR	acrB1	168621	2023-04-04	Del	ΔT -44 acrR	acrB / acrR regulatory region	485718		2	ompR	ompR	168627	2023-04-04	X					2	acrB	acrB2	151257	2022-06-22	0
Std2-5-3	3	acrR	acrB1	168622	2023-04-04	SNP	C14A	Thr5Asn	485774		3	ompR	ompR	168628	2023-04-04	X					3	acrB	acrB2	151258	2022-06-22	0
Std2-5-4	4	acrA <-> acrR	acrB1	168849	2023-04-07	Del	ΔT -44 acrR	acrB / acrR regulatory region	485718		4	ompR	ompR	168853	2023-04-07	SNP	G43T	Arg15Ser	3536542		4	acrB	acrB2	151259	2022-06-22	0
Std2-5-5	5	acrA <-> acrR	acrB1	168850	2023-04-07	Del	ΔT -44 acrR	acrB / acrR regulatory region	485718		5	ompR	ompR	168854	2023-04-07	X					5	acrB	acrB2	151260	2022-06-22	0
Std2-5-6	6										6										6
Std2-5-7	7										7										7
Std2-5-8	8										8										8
Std2-5-9	9										9										9
Std2-5-10	10										10										10
Std2-6-1	1	acrA <-> acrR	acrB1	149826	2022-05-26	Del	ΔT -44 acrR	acrB / acrR regulatory region	485718		1	ompR	ompR	169826	2023-04-21	SNP	G43T	Arg15Ser	3536542		1	acrB	acrB2	151453	2022-06-28	0
Std2-6-2	2	acrA <-> acrR	acrB1	149827	2022-05-26	Del	ΔT -44 acrR	acrB / acrR regulatory region	485718		2	ompR	ompR	169827	2023-04-21	SNP	G43T	Arg15Ser	3536542		2	acrB	acrB2	151454	2022-06-28	0
Std2-6-3	3	acrA <-> acrR	acrB1	149828	2022-05-26	Del	ΔT -44 acrR	acrB / acrR regulatory region	485718		3	ompR	ompR	169828	2023-04-21	SNP	G43T	Arg15Ser	3536542		3	acrB	acrB2	151455	2022-06-28	0
Std2-6-4	4	acrA <-> acrR	acrB1	149829	2022-05-26	Del	ΔT -44 acrR	acrB / acrR regulatory region	485718		4	ompR	ompR	179777	2023-09-29	SNP	G43T	Arg15Ser	3536542		4	acrB	acrB2	151456	2022-06-28	0
Std2-6-5	5	acrA <-> acrR	acrB1	149830	2022-05-26	Del	ΔT -44 acrR	acrB / acrR regulatory region	485718		5	ompR	ompR	179778	2023-09-29	SNP	G43T	Arg15Ser	3536542		5	acrB	acrB2	151457	2022-06-28	0
Std2-6-6	6										6										6
Std2-6-7	7										7										7
Std2-6-8	8										8										8
Std2-6-9	9										9										9
Std2-6-10	10										10										10
Std2-7-1	1	acrA <-> acrR	acrB1	168623	2023-04-04	Del	ΔT -44 acrR	acrB / acrR regulatory region	485718		1	ompR	ompR	168629	2023-04-04	SNP	G43T	Arg15Ser	3536542		1	acrB	acrB2	151261	2022-06-22	SNP	T852G	Gln284His	483552
Std2-7-2	2	acrA <-> acrR	acrB1	168624	2023-04-04	Del	ΔT -44 acrR	acrB / acrR regulatory region	485718		2	ompR	ompR	168630	2023-04-04	SNP	G43T	Arg15Ser	3536542		2	acrB	acrB2	151262	2022-06-22	0
Std2-7-3	3	acrA <-> acrR	acrB1	168625	2023-04-04	Del	ΔT -44 acrR	acrB / acrR regulatory region	485718		3	ompR	ompR	168631	2023-04-04	SNP	G43T	Arg15Ser	3536542		3	acrB	acrB2	151263	2022-06-22	0
Std2-7-4	4	acrA <-> acrR	acrB1	168851	2023-04-07	Del	ΔT -44 acrR	acrB / acrR regulatory region	485718		4	ompR	ompR	168855	2023-04-07	SNP	G43T	Arg15Ser	3536542		4	acrB	acrB2	151264	2022-06-22	0
Std2-7-5	5	acrA <-> acrR	acrB1	168852	2023-04-07	Del	ΔT -44 acrR	acrB / acrR regulatory region	485718		5	ompR	ompR	168856	2023-04-07	SNP	G43T	Arg15Ser	3536542		5	acrB	acrB2	151265	2022-06-22	0
Std2-7-6	6										6										6		acrB2	154380	2022-08-16	0
Std2-7-7	7										7										7		acrB2	154381	2022-08-16	0
Std2-7-8	8										8										8		acrB2	154382	2022-08-16	0
Std2-7-9	9										9										9
Std2-7-10	10										10										10
Std2-8-1	1	acrR	acrB1	149831	2022-05-26	X					1	ompR	ompR	169829	2023-04-21	SNP	G43T	Arg15Ser	3536542		1	acrB	acrB2	151458	2022-06-28	SNP	T852G	Gln284His	483552
Std2-8-2	2	acrR	acrB1	149832	2022-05-26	X					2	ompR	ompR	169830	2023-04-21	SNP	G43T	Arg15Ser	3536542		2	acrB	acrB2	151459	2022-06-28	0
Std2-8-3	3	acrR	acrB1	149833	2022-05-26	X					3	ompR	ompR	169831	2023-04-21	X					3	acrB	acrB2	151460	2022-06-28	0
Std2-8-4	4	acrR	acrB1	149834	2022-05-26	X					4	ompR	ompR	178022	2023-09-12	SNP	G43T	Arg15Ser	3536542		4	acrB	acrB2	151461	2022-06-28	0
Std2-8-5	5	acrR	acrB1	149835	2022-05-26	X					5	ompR	ompR	178023	2023-09-12	SNP	G43T	Arg15Ser	3536542		5	acrB	acrB2	151462	2022-06-28	0
Std2-8-6	6										6										6
Std2-8-7	7										7										7
Std2-8-8	8										8										8
Std2-8-9	9										9										9
Std2-8-10	10										10										10
Std2-9-1	1	acrA <-> acrR	acrB1	169838	2023-04-21	Del	ΔT -44 acrR	acrB / acrR regulatory region	485718		1	ompR	ompR	169835	2023-04-21	SNP	G43T	Arg15Ser	3536542		1	acrB	acrB2	169841	2023-04-21	SNP	A380C	Val127Gly	484024
Std2-9-2	2	acrA <-> acrR	acrB1	169839	2023-04-21	Del	ΔT -44 acrR	acrB / acrR regulatory region	485718		2	ompR	ompR	169836	2023-04-21	SNP	G43T	Arg15Ser	3536542		2	acrB	acrB2	169842	2023-04-21	SNP	A380C	Val127Gly	484024
Std2-9-3	3	acrA <-> acrR	acrB1	169840	2023-04-21	Del	ΔT -44 acrR	acrB / acrR regulatory region	485718		3	ompR	ompR	169837	2023-04-21	SNP	G43T	Arg15Ser	3536542		3	acrB	acrB2	169843	2023-04-21	SNP	T852G	Gln284His	483552
Std2-9-4	4	acrA <-> acrR	acrB1	178024	2023-09-12	Del	ΔT -44 acrR	acrB / acrR regulatory region	485718		4	ompR	ompR	178026	2023-09-12	X					4	acrB	acrB2	178028	2023-09-12	SNP	A380C	Val127Gly	484024
Std2-9-5	5	acrA <-> acrR	acrB1	178025	2023-09-12	Del	ΔT -44 acrR	acrB / acrR regulatory region	485718		5	ompR	ompR	178027	2023-09-12	SNP	G43T	Arg15Ser	3536542		5	acrB	acrB2	178029	2023-09-12	0
Std2-9-6	6										6										6
Std2-9-7	7										7										7
Std2-9-8	8										8										8
Std2-9-9	9										9										9
Std2-9-10	10										10										10
Std2-10-1	1	acrA <-> acrR	acrB1	161498	2022-12-12	Del	ΔT -44 acrR	acrB / acrR regulatory region	485718		1	ompR	ompR	161506	2022-12-12	SNP	G43T	Arg15Ser	3536542		1	acrB	acrB2	161502	2022-12-12	SNP	T852G	Gln284His	483552
Std2-10-2	2	acrA <-> acrR	acrB1	161499	2022-12-12	Del	ΔT -44 acrR	acrB / acrR regulatory region	485718		2	ompR	ompR	161507	2022-12-12	SNP	G43T	Arg15Ser	3536542		2	acrB	acrB2	161503	2022-12-12	SNP	T852G	Gln284His	483552
Std2-10-3	3	acrA <-> acrR	acrB1	161500	2022-12-12	Del	ΔT -44 acrR	acrB / acrR regulatory region	485718		3	ompR	ompR	161508	2022-12-12	SNP	G43T	Arg15Ser	3536542		3	acrB	acrB2	161504	2022-12-12	SNP	G857A	Ala286Val	483547
Std2-10-4	4	acrA <-> acrR	acrB1	161501	2022-12-12	Del	ΔT -44 acrR	acrB / acrR regulatory region	485718		4	ompR	ompR	161509	2022-12-12	SNP	G43T	Arg15Ser	3536542		4	acrB	acrB2	161505	2022-12-12	SNP	G857A	Ala286Val	483547
Std2-10-5	5	acrA <-> acrR	acrB1	149840	2022-05-26	Del	ΔT -44 acrR	acrB / acrR regulatory region	485718		5										5	acrB	acrB2	151467	2022-06-28	SNP	T852G	Gln284His	483552
Std2-10-6	6										6										6
Std2-10-7	7										7										7
Std2-10-8	8										8										8
Std2-10-9	9										9										9
Std2-10-10	10										10										10

## Sheet: Std3
Sample	Colony	Gene	Primer	SeqNum	Date	Mutation	CDS Result	AA Result	U00096.3		Colony	Gene	Primer	SeqNum	Date	Mutation	Note	U00096.3
Std3-1-1	1	acrB	acrB2	167604	2023-03-16	0					1	acrR	acrB1	150833	2022-06-15	Ins 267	Transposon	486027
Std3-1-2	2	acrB	acrB2	167605	2023-03-16	0					2	acrR	acrB1	150834	2022-06-15	0
Std3-1-3	3	acrB	acrB2	167606	2023-03-16	0					3	acrR	acrB1	150835	2022-06-15	0
Std3-1-4	4	acrB	acrB2	167688	2023-03-17	0					4	acrR	acrB1	150836	2022-06-15	0
Std3-1-5	5	acrB	acrB2	167689	2023-03-17	0					5	acrR	acrB1	150837	2022-06-15	Ins 270	Transposon	486030
Std3-1-6	6										6
Std3-1-7	7										7
Std3-1-8	8										8
Std3-1-9	9										9
Std3-1-10	10										10
Std3-2-1	1	acrB	acrB2	167607	2023-03-16	0					1	acrR	acrB1	170198	2023-04-28	Ins 267	Transposon	486027
Std3-2-2	2	acrB	acrB2	167608	2023-03-16	0					2	acrR	acrB1	170199	2023-04-28	NA
Std3-2-3	3	acrB	acrB2	167609	2023-03-16	0					3	acrR	acrB1	170200	2023-04-28	Ins 267	Transposon	486027
Std3-2-4	4	acrB	acrB2	167690	2023-03-17	0					4	acrR	acrB1	179454	2023-09-25	Ins 267	Transposon	486027
Std3-2-5	5	acrB	acrB2	167691	2023-03-17	0					5	acrR	acrB1	179651	2023-09-27	X
Std3-2-6	6										6
Std3-2-7	7										7
Std3-2-8	8										8
Std3-2-9	9										9
Std3-2-10	10										10
Std3-3-1	1	acrB	acrB2	167610	2023-03-16	0					1	acrR	acrB1	150838	2022-06-15	Ins 267	Transposon	486027
Std3-3-2	2	acrB	acrB2	167611	2023-03-16	X					2	acrR	acrB1	150839	2022-06-15	Ins 267	Transposon	486027
Std3-3-3	3	acrB	acrB2	167612	2023-03-16	0					3	acrR	acrB1	150840	2022-06-15	Ins 267	Transposon	486027
Std3-3-4	4	acrB	acrB2	167692	2023-03-17	X					4	acrR	acrB1	150841	2022-06-15	Ins 267	Transposon	486027
Std3-3-5	5	acrB	acrB2	167693	2023-03-17	X					5	acrR	acrB1	150842	2022-06-15	X
Std3-3-6	6										6
Std3-3-7	7										7
Std3-3-8	8										8
Std3-3-9	9										9
Std3-3-10	10										10
Std3-4-1	1	acrB	acrB2	167613	2023-03-16	SNP	A841T	Phe281Ile	483563		1	acrR	acrB1	150073	2022-06-01	Ins 267	Transposon	486027
Std3-4-2	2	acrB	acrB2	167614	2023-03-16	0					2	acrR	acrB1	150074	2022-06-01	Ins 267	Transposon	486027
Std3-4-3	3	acrB	acrB2	167615	2023-03-16	0					3	acrR	acrB1	150075	2022-06-01	Ins 267	Transposon	486027
Std3-4-4	4	acrB	acrB2	167694	2023-03-17	SNP	C421A	Gly141Cys	483983		4	acrR	acrB1	150076	2022-06-01	Ins 267	Transposon	486027
Std3-4-5	5	acrB	acrB2	167695	2023-03-17	SNP	A841T	Phe281Ile	483563		5	acrR	acrB1	150077	2022-06-01	Ins 267	Transposon	486027
Std3-4-6	6										6
Std3-4-7	7										7
Std3-4-8	8										8
Std3-4-9	9										9
Std3-4-10	10										10
Std3-5-1	1	acrB	acrB2	169398	2023-04-17	0					1	acrR	acrB1	169389	2023-04-17	Ins 267	Transposon	486027
Std3-5-2	2	acrB	acrB2	169399	2023-04-17	SNP	A841T	Phe281Ile	483563		2	acrR	acrB1	169390	2023-04-17	Ins 267	Transposon	486027
Std3-5-3	3	acrB	acrB2	169400	2023-04-17	0					3	acrR	acrB1	169391	2023-04-17	Ins 267	Transposon	486027
Std3-5-4	4	acrB	acrB2	179448	2023-09-25	0					4	acrR	acrB1	179456	2023-09-25	Ins 267	Transposon	486027
Std3-5-5	5	acrB	acrB2	179449		SNP	A841T	Phe281Ile	483563		5	acrR	acrB1	179457	2023-09-25	Ins 267	Transposon	486027
Std3-5-6	6										6
Std3-5-7	7										7
Std3-5-8	8										8
Std3-5-9	9										9
Std3-5-10	10										10
Std3-6-1	1	acrB	acrB2	167616	2023-03-16	SNP	A841T	Phe281Ile	483563		1	acrR	acrB1	150078	2022-06-01	Ins 267	Transposon	486027
Std3-6-2	2	acrB	acrB2	167617	2023-03-16	SNP	A841T	Phe281Ile	483563		2	acrR	acrB1	150079	2022-06-01	Ins 267	Transposon	486027
Std3-6-3	3	acrB	acrB2	167618	2023-03-16	SNP	A841T	Phe281Ile	483563		3	acrR	acrB1	150080	2022-06-01	Ins 267	Transposon	486027
Std3-6-4	4	acrB	acrB2	167696	2023-03-17	SNP	A841T	Phe281Ile	483563		4	acrR	acrB1	150081	2022-06-01	Ins 267	Transposon	486027
Std3-6-5	5	acrB	acrB2	167697	2023-03-17	SNP	G857A	Ala286Val	483547		5	acrR	acrB1	150082	2022-06-01	Ins 267	Transposon	486027
Std3-6-6	6										6
Std3-6-7	7										7
Std3-6-8	8										8
Std3-6-9	9										9
Std3-6-10	10										10
Std3-7-1	1	acrB	acrB2	169401	2023-04-17	SNP	A841T	Phe281Ile	483563		1	acrR	acrB1	169392	2023-04-17	Ins 267	Transposon	486027
Std3-7-2	2	acrB	acrB2	169402	2023-04-17	SNP	C421A	Gly141Cys	483983		2	acrR	acrB1	169393	2023-04-17	Ins 267	Transposon	486027
Std3-7-3	3	acrB	acrB2	169403	2023-04-17	SNP	A841T	Phe281Ile	483563		3	acrR	acrB1	169394	2023-04-17	Ins 267	Transposon	486027
Std3-7-4	4	acrB	acrB2	179450	2023-09-25	0					4	acrR	acrB1	179458	2023-09-25	Ins 267	Transposon	486027
Std3-7-5	5	acrB	acrB2	179451	2023-09-25	SNP	A841T	Phe281Ile	483563		5	acrR	acrB1	179459	2023-09-25	Ins 267	Transposon	486027
Std3-7-6	6										6
Std3-7-7	7										7
Std3-7-8	8										8
Std3-7-9	9										9
Std3-7-10	10										10
Std3-8-1	1	acrB	acrB2	167619	2023-03-16	SNP	C421A	Gly141Cys	483983		1	acrR	acrB1	150083	2022-06-01	Ins 267	Transposon	486027
Std3-8-2	2	acrB	acrB2	167620	2023-03-16	SNP	A841T	Phe281Ile	483563		2	acrR	acrB1	150084	2022-06-01	Ins 267	Transposon	486027
Std3-8-3	3	acrB	acrB2	167621	2023-03-16	SNP	A841T	Phe281Ile	483563		3	acrR	acrB1	150085	2022-06-01	Ins 267	Transposon	486027
Std3-8-4	4	acrB	acrB2	167698	2023-03-17	SNP	A380C	Val127Gly	484024		4	acrR	acrB1	150086	2022-06-01	Ins 267	Transposon	486027
Std3-8-5	5	acrB	acrB2	167699	2023-03-17	SNP	A841T	Phe281Ile	483563		5	acrR	acrB1	150087	2022-06-01	Ins 267	Transposon	486027
Std3-8-6	6										6
Std3-8-7	7										7
Std3-8-8	8										8
Std3-8-9	9										9
Std3-8-10	10										10
Std3-9-1	1	acrB	acrB2	169404	2023-04-17	SNP	A841T	Phe281Ile	483563		1	acrR	acrB1	169395	2023-04-17	Ins 267	Transposon	486027
Std3-9-2	2	acrB	acrB2	169405	2023-04-17	SNP	A841T	Phe281Ile	483563		2	acrR	acrB1	169396	2023-04-17	Ins 267	Transposon	486027
Std3-9-3	3	acrB	acrB2	169406	2023-04-17	0					3	acrR	acrB1	169397	2023-04-17	Ins 267	Transposon	486027
Std3-9-4	4	acrB	acrB2	179452	2023-09-25	SNP	A380C	Val127Gly	484024		4	acrR	acrB1	179460	2023-09-25	Ins 267	Transposon	486027
Std3-9-5	5	acrB	acrB2	179453	2023-09-25	Snp	A380C	Val127Gly	484024		5	acrR	acrB1	179461	2023-09-25	Ins 267	Transposon	486027
Std3-9-6	6										6
Std3-9-7	7										7
Std3-9-8	8										8
Std3-9-9	9										9
Std3-9-10	10										10
Std3-10-1	1	acrB	acrB2	167622	2023-03-16	SNP	A841T	Phe281Ile	483563		1	acrR	acrB1	150088	2022-06-01	Ins 267	Transposon	486027
Std3-10-2	2	acrB	acrB2	167623	2023-03-16	SNP	A841T	Phe281Ile	483563		2	acrR	acrB1	150089	2022-06-01	Ins 267	Transposon	486027
Std3-10-3	3	acrB	acrB2	167624	2023-03-16	SNP	A841T	Phe281Ile	483563		3	acrR	acrB1	150090	2022-06-01	Ins 267	Transposon	486027
Std3-10-4	4	acrB	acrB2	167700	2023-03-17	SNP	A841T	Phe281Ile	483563		4	acrR	acrB1	150091	2022-06-01	Ins 267	Transposon	486027
Std3-10-5	5	acrB	acrB2	167701	2023-03-17	SNP	A841T	Phe281Ile	483563		5	acrR	acrB1	150092	2022-06-01	Ins 267	Transposon	486027
Std3-10-6	6										6
Std3-10-7	7										7
Std3-10-8	8										8
Std3-10-9	9										9
Std3-10-10	10										10

## Sheet: Dyn1
Sample	Colony	Gene	Primer	Date	Insert	Note		Colony	Gene	Primer	SeqNum	Date	Insert	Note
Dyn1-1-1	1	acrR	acrB1	2023-06-06	0			1	tetR	OutTetOp	Gel	2023-08-04	0
Dyn1-1-2	2	acrR	acrB1	2023-06-06	0			2	tetR	OutTetOp	Gel	2023-08-04	0
Dyn1-1-3	3	acrR	acrB1	2023-06-06	0			3	tetR	OutTetOp	Gel	2023-08-04	0
Dyn1-1-4	4	acrR	acrB1	2023-06-06	0			4	tetR	OutTetOp	Gel	2023-08-04	0
Dyn1-1-5	5	acrR	acrB1	2023-06-06	0			5	tetR	OutTetOp	Gel	2023-08-04	0
Dyn1-1-6	6							6	tetR	OutTetOp	Gel	2023-09-11	0
Dyn1-1-7	7							7	tetR	OutTetOp	Gel	2023-09-11	0
Dyn1-1-8	8							8	tetR	OutTetOp	Gel	2023-09-11	0
Dyn1-1-9	9							9	tetR	OutTetOp	Gel	2023-09-11	0
Dyn1-1-10	10							10	tetR	OutTetOp	Gel	2023-09-11	0
Dyn1-2-1	1	acrR	acrB1	2023-06-06	0			1	tetR	OutTetOp	Gel	2023-08-04	0
Dyn1-2-2	2	acrR	acrB1	2023-06-06	0			2	tetR	OutTetOp	Gel	2023-08-04	0
Dyn1-2-3	3	acrR	acrB1	2023-06-06	0			3	tetR	OutTetOp	Gel	2023-08-04	0
Dyn1-2-4	4	acrR	acrB1	2023-06-06	0			4	tetR	OutTetOp	Gel	2023-08-04	0
Dyn1-2-5	5	acrR	acrB1	2023-06-06	0			5	tetR	OutTetOp	Gel	2023-08-04	0
Dyn1-2-6	6							6	tetR	OutTetOp	Gel	2023-09-11	0
Dyn1-2-7	7							7	tetR	OutTetOp	Gel	2023-09-11	0
Dyn1-2-8	8							8	tetR	OutTetOp	Gel	2023-09-11	0
Dyn1-2-9	9							9	tetR	OutTetOp	Gel	2023-09-11	0
Dyn1-2-10	10	acrR	acrB1	2023-11-20	0			10	tetR	OutTetOp	Gel	2023-09-11	1	Transposon
Dyn1-3-1	1	acrR	acrB1	2023-06-06	0			1	tetR	OutTetOp	Gel	2023-08-04	0
Dyn1-3-2	2	acrR	acrB1	2023-06-06	0			2	tetR	OutTetOp	Gel	2023-08-04	0
Dyn1-3-3	3	acrR	acrB1	2023-06-06	0			3	tetR	OutTetOp	Gel	2023-08-04	0
Dyn1-3-4	4	acrR	acrB1	2023-06-06	0			4	tetR	OutTetOp	Gel	2023-08-04	0
Dyn1-3-5	5	acrR	acrB1	2023-06-06	0			5	tetR	OutTetOp	Gel	2023-08-04	0
Dyn1-3-6	6							6	tetR	OutTetOp	Gel	2023-09-11	0
Dyn1-3-7	7							7	tetR	OutTetOp	Gel	2023-09-11	0
Dyn1-3-8	8							8	tetR	OutTetOp	Gel	2023-09-11	0
Dyn1-3-9	9							9	tetR	OutTetOp	Gel	2023-09-11	0
Dyn1-3-10	10							10	tetR	OutTetOp	Gel	2023-09-11	0
Dyn1-4-1	1	acrR	acrB1	2023-06-06	1	Transposon		1	tetR	OutTetOp	Gel	2023-08-04	1	Transposon
Dyn1-4-2	2	acrR	acrB1	2023-06-06	1	Transposon		2	tetR	OutTetOp	Gel	2023-08-04	1	Transposon
Dyn1-4-3	3	acrR	acrB1	2023-06-06	1	Transposon		3	tetR	OutTetOp	Gel	2023-08-04	1	Transposon
Dyn1-4-4	4	acrR	acrB1	2023-06-06	1	Transposon		4	tetR	OutTetOp	Gel	2023-08-04	1	Transposon
Dyn1-4-5	5	acrR	acrB1	2023-06-06	1	Transposon		5	tetR	OutTetOp	Gel	2023-08-04	1	Transposon
Dyn1-4-6	6							6	tetR	OutTetOp	Gel	2023-09-11	1	Transposon
Dyn1-4-7	7							7	tetR	OutTetOp	Gel	2023-09-11	1	Transposon
Dyn1-4-8	8							8	tetR	OutTetOp	Gel	2023-09-11	1	Transposon
Dyn1-4-9	9							9	tetR	OutTetOp	Gel	2023-09-11	0
Dyn1-4-10	10							10	tetR	OutTetOp	Gel	2023-09-11	1	Transposon
Dyn1-5-1	1	acrR	acrB1	2023-06-07	0			1	tetR	OutTetOp	Gel	2023-08-03	1	Transposon
Dyn1-5-2	2	acrR	acrB1	2023-06-07	1	Transposon		2	tetR	OutTetOp	Gel	2023-08-03	1	Transposon
Dyn1-5-3	3	acrR	acrB1	2023-06-07	1	Transposon		3	tetR	OutTetOp	Gel	2023-08-03	1	Transposon
Dyn1-5-4	4	acrR	acrB1	2023-06-07	1	Transposon		4	tetR	OutTetOp	Gel	2023-08-03	1	Transposon
Dyn1-5-5	5	acrR	acrB1	2023-06-07	1	Transposon		5	tetR	OutTetOp	Gel	2023-08-03	1	Transposon
Dyn1-5-6	6							6	tetR	OutTetOp	Gel	2023-09-11	1	Transposon
Dyn1-5-7	7							7	tetR	OutTetOp	Gel	2023-09-11	1	Transposon
Dyn1-5-8	8							8	tetR	OutTetOp	Gel	2023-09-11	1	Transposon
Dyn1-5-9	9							9	tetR	OutTetOp	Gel	2023-09-11	1	Transposon
Dyn1-5-10	10							10	tetR	OutTetOp	Gel	2023-09-11	1	Transposon
Dyn1-6-1	1	acrR	acrB1	2023-06-07	1	Transposon		1	tetR	OutTetOp	Gel	2023-08-03	1	Transposon
Dyn1-6-2	2	acrR	acrB1	2023-06-07	1	Transposon		2	tetR	OutTetOp	Gel	2023-08-03	1	Transposon
Dyn1-6-3	3	acrR	acrB1	2023-06-07	1	Transposon		3	tetR	OutTetOp	Gel	2023-08-03	1	Transposon
Dyn1-6-4	4	acrR	acrB1	2023-06-07	1	Transposon		4	tetR	OutTetOp	Gel	2023-08-03	1	Transposon
Dyn1-6-5	5	acrR	acrB1	2023-06-07	1	Transposon		5	tetR	OutTetOp	Gel	2023-08-03	1	Transposon
Dyn1-6-6	6							6	tetR	OutTetOp	Gel	2023-09-11	1	Transposon
Dyn1-6-7	7							7	tetR	OutTetOp	Gel	2023-09-11	1	Transposon
Dyn1-6-8	8							8	tetR	OutTetOp	Gel	2023-09-11	1	Transposon
Dyn1-6-9	9							9	tetR	OutTetOp	Gel	2023-09-11	1	Transposon
Dyn1-6-10	10							10	tetR	OutTetOp	Gel	2023-09-11	1	Transposon
Dyn1-7-1	1	acrR	acrB1	2023-06-07	1	Transposon		1	tetR	OutTetOp	Gel	2023-08-03	1	Transposon
Dyn1-7-2	2	acrR	acrB1	2023-06-07	1	Transposon		2	tetR	OutTetOp	Gel	2023-08-03	1	Transposon
Dyn1-7-3	3	acrR	acrB1	2023-06-07	1	Transposon		3	tetR	OutTetOp	Gel	2023-08-03	1	Transposon
Dyn1-7-4	4	acrR	acrB1	2023-06-07	1	Transposon		4	tetR	OutTetOp	Gel	2023-08-03	1	Transposon
Dyn1-7-5	5	acrR	acrB1	2023-06-07	1	Transposon		5	tetR	OutTetOp	Gel	2023-08-03	1	Transposon
Dyn1-7-6	6							6	tetR	OutTetOp	Gel	2023-09-11	1	Transposon
Dyn1-7-7	7							7	tetR	OutTetOp	Gel	2023-09-11	1	Transposon
Dyn1-7-8	8							8	tetR	OutTetOp	Gel	2023-09-11	1	Transposon
Dyn1-7-9	9							9	tetR	OutTetOp	Gel	2023-09-11	1	Transposon
Dyn1-7-10	10							10	tetR	OutTetOp	Gel	2023-09-11	1	Transposon
Dyn1-8-1	1	acrR	acrB1	2023-06-07	1	Transposon		1	tetR	OutTetOp	Gel	2023-08-03	1	Transposon
Dyn1-8-2	2	acrR	acrB1	2023-06-07	1	Transposon		2	tetR	OutTetOp	Gel	2023-08-03	1	Transposon
Dyn1-8-3	3	acrR	acrB1	2023-06-07	1	Transposon		3	tetR	OutTetOp	Gel	2023-08-03	1	Transposon
Dyn1-8-4	4	acrR	acrB1	2023-06-07	1	Transposon		4	tetR	OutTetOp	Gel	2023-08-03	1	Transposon
Dyn1-8-5	5	acrR	acrB1	2023-06-07	0			5	tetR	OutTetOp	Gel	2023-08-03	1	Transposon
Dyn1-8-6	6							6	tetR	OutTetOp	Gel	2023-09-11	1	Transposon
Dyn1-8-7	7							7	tetR	OutTetOp	Gel	2023-09-11	1	Transposon
Dyn1-8-8	8							8	tetR	OutTetOp	Gel	2023-09-11	1	Transposon
Dyn1-8-9	9							9	tetR	OutTetOp	Gel	2023-09-11	1	Transposon
Dyn1-8-10	10							10	tetR	OutTetOp	Gel	2023-09-11	1	Transposon
Dyn1-9-1	1	acrR	acrB1	2023-08-31	1	Transposon		1	tetR	OutTetOp	Gel	2023-08-05	1	Transposon
Dyn1-9-2	2	acrR	acrB1	2023-08-31	1	Transposon		2	tetR	OutTetOp	Gel	2023-08-05	1	Transposon
Dyn1-9-3	3	acrR	acrB1	2023-08-31	1	Transposon		3	tetR	OutTetOp	Gel	2023-08-05	0	Transposon
Dyn1-9-4	4	acrR	acrB1	2023-08-31	1	Transposon		4	tetR	OutTetOp	Gel	2023-08-05	1	Transposon
Dyn1-9-5	5	acrR	acrB1	2023-08-31	1	Transposon		5	tetR	OutTetOp	Gel	2023-08-05	1	Transposon
Dyn1-9-6	6							6
Dyn1-9-7	7							7
Dyn1-9-8	8							8
Dyn1-9-9	9							9
Dyn1-9-10	10							10
Dyn1-10-1	1	acrR	acrB1	2023-08-31	1	Transposon		1	tetR	OutTetOp	Gel	2023-08-05	1	Transposon
Dyn1-10-2	2	acrR	acrB1	2023-08-31	1	Transposon		2	tetR	OutTetOp	Gel	2023-08-05	1	Transposon
Dyn1-10-3	3	acrR	acrB1	2023-08-31	0			3	tetR	OutTetOp	Gel	2023-08-05	1	Transposon
Dyn1-10-4	4	acrR	acrB1	2023-08-31	1	Transposon		4	tetR	OutTetOp	Gel	2023-08-05	1	Transposon
Dyn1-10-5	5	acrR	acrB1	2023-08-31	1	Transposon		5	tetR	OutTetOp	Gel	2023-08-05	1	Transposon
Dyn1-10-6	6							6
Dyn1-10-7	7							7
Dyn1-10-8	8							8
Dyn1-10-9	9							9
Dyn1-10-10	10							10

## Sheet: Dyn2
Sample	Colony	Gene	Primer	SeqNum	Date	Mutation	CDS Result	AA Result	U00096.3		Colony	Gene	Primer	SeqNum	Date	Insert	Note		Colony	Gene	Primer	SeqNum	Date	Insert	Note
Dyn2-1-1	1	rpoB	rpoB	151752	2022-07-05	0					1	tetR	OutTetOp-Rev / TetOp Rev-1	Gel	2023-08-11	0			1	acrR	acrB1	Gel	2023-08-29	0
Dyn2-1-2	2	rpoB	rpoB	151753	2022-07-05	0					2	tetR	OutTetOp-Rev / TetOp Rev-1	Gel	2023-08-11	0			2	acrR	acrB1	Gel	2023-08-29	0
Dyn2-1-3	3	rpoB	rpoB	151754	2022-07-05	0					3	tetR	OutTetOp-Rev / TetOp Rev-1	Gel	2023-08-11	0			3	acrR	acrB1	Gel	2023-08-29	0
Dyn2-1-4	4	rpoB	rpoB	151755	2022-07-05	0					4	tetR	OutTetOp-Rev / TetOp Rev-1	Gel	2023-08-11	0			4	acrR	acrB1	Gel	2023-08-29	0
Dyn2-1-5	5	rpoB	rpoB	151756	2022-07-05	0					5	tetR	OutTetOp-Rev / TetOp Rev-1	Gel	2023-08-11	0			5	acrR	acrB1	Gel	2023-08-29	0
Dyn2-1-6	6										6	tetR	OutTetOp-Rev / TetOp Rev-1	Gel	2023-08-11	0			6
Dyn2-1-7	7										7	tetR	OutTetOp-Rev / TetOp Rev-1	Gel	2023-08-11	0			7
Dyn2-1-8	8										8								8
Dyn2-1-9	9										9								9
Dyn2-1-10	10										10								10
Dyn2-2-1	1	rpoB	rpoB	150857	2022-06-15	0					1	tetR	OutTetOp-Rev / TetOp Rev-1	Gel	2023-09-09	0			1	acrR	acrB1	Gel	2023-08-29	0
Dyn2-2-2	2	rpoB	rpoB	150858	2022-06-15	0					2	tetR	OutTetOp-Rev / TetOp Rev-1	Gel	2023-09-09	0			2	acrR	acrB1	Gel	2023-08-29	0
Dyn2-2-3	3	rpoB	rpoB	150859	2022-06-15	0					3	tetR	OutTetOp-Rev / TetOp Rev-1	Gel	2023-09-09	0			3	acrR	acrB1	Gel	2023-08-29	0
Dyn2-2-4	4	rpoB	rpoB	150860	2022-06-15	0					4	tetR	OutTetOp-Rev / TetOp Rev-1	Gel	2023-09-09	0			4	acrR	acrB1	Gel	2023-08-29	0
Dyn2-2-5	5	rpoB	rpoB	150861	2022-06-15	0					5	tetR	OutTetOp-Rev / TetOp Rev-1	Gel	2023-09-09	0			5	acrR	acrB1	Gel	2023-08-29	0
Dyn2-2-6	6										6	tetR	OutTetOp-Rev / TetOp Rev-2	Gel	2023-09-12	0			6
Dyn2-2-7	7										7	tetR	OutTetOp-Rev / TetOp Rev-3	Gel	2023-09-12	0			7
Dyn2-2-8	8										8	tetR	OutTetOp-Rev / TetOp Rev-4	Gel	2023-09-12	X			8
Dyn2-2-9	9										9	tetR	OutTetOp-Rev / TetOp Rev-5	Gel	2023-09-12	X			9
Dyn2-2-10	10										10	tetR	OutTetOp-Rev / TetOp Rev-3	Gel	2023-09-12	0			10
Dyn2-3-1	1	rpoB	rpoB	151757	2022-07-05	0					1	tetR	OutTetOp-Rev / TetOp Rev-1	Gel	2023-08-11	1	Transposon		1	acrR	acrB1	Gel	2023-08-29	0
Dyn2-3-2	2	rpoB	rpoB	151758	2022-07-05	0					2	tetR	OutTetOp-Rev / TetOp Rev-1	Gel	2023-08-11	1	Transposon		2	acrR	acrB1	Gel	2023-08-29	0
Dyn2-3-3	3	rpoB	rpoB	151759	2022-07-05	0					3	tetR	OutTetOp-Rev / TetOp Rev-1	Gel	2023-08-11	0			3	acrR	acrB1	Gel	2023-08-29	0
Dyn2-3-4	4	rpoB	rpoB	151760	2022-07-05	0					4	tetR	OutTetOp-Rev / TetOp Rev-1	Gel	2023-08-11	0			4	acrR	acrB1	Gel	2023-08-29	0
Dyn2-3-5	5	rpoB	rpoB	151761	2022-07-05	0					5	tetR	OutTetOp-Rev / TetOp Rev-1	Gel	2023-08-11	1	Transposon		5	acrR	acrB1	Gel	2023-08-29	0
Dyn2-3-6	6										6	tetR	OutTetOp-Rev / TetOp Rev-1	Gel	2023-08-11	1	Transposon		6
Dyn2-3-7	7										7	tetR	OutTetOp-Rev / TetOp Rev-1	Gel	2023-08-11	0			7
Dyn2-3-8	8										8	tetR	OutTetOp-Rev / TetOp Rev-1	Gel	2023-08-11	0			8
Dyn2-3-9	9										9	tetR	OutTetOp-Rev / TetOp Rev-1	Gel	2023-08-11	1	Transposon		9
Dyn2-3-10	10										10	tetR	OutTetOp-Rev / TetOp Rev-1	Gel	2023-08-11	1	Transposon		10
Dyn2-4-1	1	rpoB	rpoB	151985	2022-07-08	0					1	tetR	OutTetOp-Rev / TetOp Rev-3	Gel	2023-09-09	X			1	acrR	acrB1	Gel	2023-08-29	1	Transposon
Dyn2-4-2	2	rpoB	rpoB	151986	2022-07-08	X					2	tetR	OutTetOp-Rev / TetOp Rev-3	Gel	2023-09-09	1	Transposon		2	acrR	acrB1	Gel	2023-08-29	1	Transposon
Dyn2-4-3	3	rpoB	rpoB	151987	2022-07-08	X					3	tetR	OutTetOp-Rev / TetOp Rev-3	Gel	2023-09-09	X			3	acrR	acrB1	Gel	2023-08-29	1	Transposon
Dyn2-4-4	4	rpoB	rpoB	151988	2022-07-08	X					4	tetR	OutTetOp-Rev / TetOp Rev-1	Gel	2023-09-11	1	Transposon		4	acrR	acrB1	Gel	2023-08-29	1	Transposon
Dyn2-4-5	5	rpoB	rpoB	151989	2022-07-08	X					5	tetR	OutTetOp-Rev / TetOp Rev-1	Gel	2023-09-11	1	Transposon		5	acrR	acrB1	Gel	2023-08-29	1	Transposon
Dyn2-4-6	6										6	tetR	OutTetOp-Rev / TetOp Rev-3	Gel	2023-09-12	1	Transposon		6
Dyn2-4-7	7										7	tetR	OutTetOp-Rev / TetOp Rev-3	Gel	2023-09-12	1	Transposon		7
Dyn2-4-8	8										8	tetR	OutTetOp-Rev / TetOp Rev-3	Gel	2023-09-12	1	Transposon		8
Dyn2-4-9	9										9	tetR	OutTetOp-Rev / TetOp Rev-3	Gel	2023-09-12	X			9
Dyn2-4-10	10										10	tetR	OutTetOp-Rev / TetOp Rev-3	Gel	2023-09-12	1	Transposon		10
Dyn2-5-1	1	rpoB	rpoB	151762	2022-07-05	0					1								1	acrR	acrB1	Gel	2023-08-30	1	Transposon
Dyn2-5-2	2	rpoB	rpoB	151763	2022-07-05	X					2	tetR	OutTetOp-Rev / TetOp Rev-1	Gel	2023-09-11	1	Transposon		2	acrR	acrB1	Gel	2023-08-30	1	Transposon
Dyn2-5-3	3	rpoB	rpoB	151764	2022-07-05	0					3	tetR	OutTetOp-Rev / TetOp Rev-1	Gel	2023-09-11	1	Transposon		3	acrR	acrB1	Gel	2023-08-30	1	Transposon
Dyn2-5-4	4	rpoB	rpoB	151765	2022-07-05	0					4	tetR	OutTetOp-Rev / TetOp Rev-3	Gel	2023-09-09	1	Transposon		4	acrR	acrB1	Gel	2023-08-30	1	Transposon
Dyn2-5-5	5	rpoB	rpoB	151766	2022-07-05	0					5	tetR	OutTetOp-Rev / TetOp Rev-3	Gel	2023-09-12	1	Transposon		5	acrR	acrB1	Gel	2023-08-30	1	Transposon
Dyn2-5-6	6										6	tetR	OutTetOp-Rev / TetOp Rev-3	Gel	2023-09-12	1	Transposon		6
Dyn2-5-7	7										7								7
Dyn2-5-8	8										8								8
Dyn2-5-9	9										9								9
Dyn2-5-10	10										10								10
Dyn2-6-1	1	rpoB	rpoB	151990	2022-07-08	0					1	tetR	OutTetOp-Rev / TetOp Rev-3	Gel	2023-09-09	1	Transposon		1	acrR	acrB1	Gel	2023-08-30	1	Transposon
Dyn2-6-2	2	rpoB	rpoB	151991	2022-07-08	X					2	tetR	OutTetOp-Rev / TetOp Rev-1	Gel	2023-09-11	1	Transposon		2	acrR	acrB1	Gel	2023-08-30	1	Transposon
Dyn2-6-3	3	rpoB	rpoB	151992	2022-07-08	X					3	tetR	OutTetOp-Rev / TetOp Rev-1	Gel	2023-09-11	1	Transposon		3	acrR	acrB1	Gel	2023-08-30	1	Transposon
Dyn2-6-4	4	rpoB	rpoB	151993	2022-07-08	0					4	tetR	OutTetOp-Rev / TetOp Rev-1	Gel	2023-09-11	1	Transposon		4	acrR	acrB1	Gel	2023-08-30	1	Transposon
Dyn2-6-5	5	rpoB	rpoB	151994	2022-07-08	0					5	tetR	OutTetOp-Rev / TetOp Rev-3	Gel	2023-09-12	1	Transposon		5	acrR	acrB1	Gel	2023-08-30	1	Transposon
Dyn2-6-6	6										6	tetR	OutTetOp-Rev / TetOp Rev-3	Gel	2023-09-12	1	Transposon		6
Dyn2-6-7	7										7	tetR	OutTetOp-Rev / TetOp Rev-3	Gel	2023-09-12	1	Transposon		7
Dyn2-6-8	8										8	tetR	OutTetOp-Rev / TetOp Rev-3	Gel	2023-09-12	1	Transposon		8
Dyn2-6-9	9										9								9
Dyn2-6-10	10										10								10
Dyn2-7-1	1	rpoB	rpoB	151767	2022-07-05	0					1	tetR	OutTetOp-Rev / TetOp Rev-1	Gel	2023-08-21	1	Transposon		1	acrR	acrB1	Gel	2023-08-30	1	Transposon
Dyn2-7-2	2	rpoB	rpoB	151768	2022-07-05	0					2	tetR	OutTetOp-Rev / TetOp Rev-1	Gel	2023-08-21	1	Transposon		2	acrR	acrB1	Gel	2023-08-30	1	Transposon
Dyn2-7-3	3	rpoB	rpoB	151769	2022-07-05	0					3	tetR	OutTetOp-Rev / TetOp Rev-1	Gel	2023-09-12	1	Transposon		3	acrR	acrB1	Gel	2023-08-30	1	Transposon
Dyn2-7-4	4	rpoB	rpoB	151770	2022-07-05	0					4	tetR	OutTetOp-Rev / TetOp Rev-1	Gel	2023-09-12	X			4	acrR	acrB1	Gel	2023-08-30	1	Transposon
Dyn2-7-5	5	rpoB	rpoB	151771	2022-07-05	0					5	tetR	OutTetOp-Rev / TetOp Rev-1	Gel	2023-09-12	X			5	acrR	acrB1	Gel	2023-08-30	1	Transposon
Dyn2-7-6	6										6								6
Dyn2-7-7	7										7								7
Dyn2-7-8	8										8								8
Dyn2-7-9	9										9								9
Dyn2-7-10	10										10								10
Dyn2-8-1	1	rpoB	rpoB	151995	2022-07-08	SNP	A1331G	Asp444Gly	4182575		1	tetR	OutTetOp-Rev / TetOp Rev-1	Gel	2023-08-21	1			1	acrR	acrB1	Gel	2023-08-30	1	Transposon
Dyn2-8-2	2	rpoB	rpoB	151996	2022-07-08	SNP	A1331G	Asp444Gly	4182575		2	tetR	OutTetOp-Rev / TetOp Rev-1	Gel	2023-08-21	1			2	acrR	acrB1	Gel	2023-08-30	1	Transposon
Dyn2-8-3	3	rpoB	rpoB	151997	2022-07-08	X					3	tetR	OutTetOp-Rev / TetOp Rev-1	Gel	2023-08-21	1			3	acrR	acrB1	Gel	2023-08-30	1	Transposon
Dyn2-8-4	4	rpoB	rpoB	151998	2022-07-08	0					4	tetR	OutTetOp-Rev / TetOp Rev-1	Gel	2023-08-21	1			4	acrR	acrB1	Gel	2023-08-30	1	Transposon
Dyn2-8-5	5	rpoB	rpoB	151999	2022-07-08	0					5	tetR	OutTetOp-Rev / TetOp Rev-1	Gel	2023-08-21	1			5	acrR	acrB1	Gel	2023-08-30	1	Transposon
Dyn2-8-6	6	rpoB	rpoB	154365	2022-08-16	X					6								6
Dyn2-8-7	7	rpoB	rpoB	154366	2022-08-16	0					7								7
Dyn2-8-8	8	rpoB	rpoB	154367	2022-08-16	SNP	A1331G	Asp444Gly	4182575		8								8
Dyn2-8-9	9	rpoB	rpoB	154368	2022-08-16	SNP	A1331G	Asp444Gly	4182575		9								9
Dyn2-8-10	10	rpoB	rpoB	154369	2022-08-16	0					10								10
Dyn2-9-1	1	rpoB	rpoB	170204	2023-04-28	SNP	A1331G	Asp444Gly	4182575		1	tetR	OutTetOp-Rev / TetOp Rev-1	Gel	2023-08-21	1			1	acrR	acrB1	Gel	2023-08-31	1	Transposon
Dyn2-9-2	2	rpoB	rpoB	170205	2023-04-28	0					2	tetR	OutTetOp-Rev / TetOp Rev-1	Gel	2023-08-21	1			2	acrR	acrB1	Gel	2023-08-31	1	Transposon
Dyn2-9-3	3	rpoB	rpoB	170206	2023-04-28	SNP	A1331G	Asp444Gly	4182575		3	tetR	OutTetOp-Rev / TetOp Rev-1	Gel	2023-08-21	1			3	acrR	acrB1	Gel	2023-08-31	1	Transposon
Dyn2-9-4	4	rpoB	rpoB	170207	2023-04-28	0					4	tetR	OutTetOp-Rev / TetOp Rev-1	Gel	2023-08-21	1			4	acrR	acrB1	Gel	2023-08-31	1	Transposon
Dyn2-9-5	5										5	tetR	OutTetOp-Rev / TetOp Rev-1	Gel	2023-08-21	1			5	acrR	acrB1	Gel	2023-08-31	1	Transposon
Dyn2-9-6	6										6								6
Dyn2-9-7	7										7								7
Dyn2-9-8	8										8								8
Dyn2-9-9	9										9								9
Dyn2-9-10	10										10								10
Dyn2-10-1	1	rpoB	rpoB	150862	2022-06-15	SNP	A1331G	Asp444Gly	4182575		1	tetR	OutTetOp-Rev / TetOp Rev-1	Gel	2023-08-24	1			1	acrR	acrB1	Gel	2023-08-31	1	Transposon
Dyn2-10-2	2	rpoB	rpoB	150863	2022-06-15	SNP	A1331G	Asp444Gly	4182575		2	tetR	OutTetOp-Rev / TetOp Rev-1	Gel	2023-08-24	1			2	acrR	acrB1	Gel	2023-08-31	1	Transposon
Dyn2-10-3	3	rpoB	rpoB	150864	2022-06-15	SNP	A1331G	Asp444Gly	4182575		3	tetR	OutTetOp-Rev / TetOp Rev-1	Gel	2023-08-24	1			3	acrR	acrB1	Gel	2023-08-31	X
Dyn2-10-4	4	rpoB	rpoB	150865	2022-06-15	SNP	A1331G	Asp444Gly	4182575		4	tetR	OutTetOp-Rev / TetOp Rev-1	Gel	2023-08-24	1			4	acrR	acrB1	Gel	2023-08-31	X
Dyn2-10-5	5	rpoB	rpoB	150866	2022-06-15	SNP	A1331G	Asp444Gly	4182575		5	tetR	OutTetOp-Rev / TetOp Rev-1	Gel	2023-08-24	1			5	acrR	acrB1	Gel	2023-08-31	1	Transposon
Dyn2-10-6	6										6								6
Dyn2-10-7	7										7								7
Dyn2-10-8	8										8								8
Dyn2-10-9	9										9								9
Dyn2-10-10	10										10								10

## Sheet: Dyn3
Sample	Colony		Primer	SeqNum	Date	Mutation	CDS Result	AA Result	U00096.3		Colony	Gene	Primer	SeqNum	Date	Mutation	CDS Result	AA Result	U00096.3		Colony	Gene	Primer	SeqNum	Date	Insert	Note
Dyn3-1	1	acrR	acrB1	164087	2023-02-01	0					1	ompR	ompR	164102	2023-02-01	*0					1	tetR	OutTetOp	Gel	2023-03-01	0
Dyn3-1	2	acrR	acrB1	164088	2023-02-01	0					2	ompR	ompR	164103	2023-02-01	0					2	tetR	OutTetOp	Gel	2023-03-01	0
Dyn3-1	3	acrR	acrB1	164089	2023-02-01	0					3	ompR	ompR	164104	2023-02-01	0					3	tetR	OutTetOp	Gel	2023-03-01	X
Dyn3-1	4	acrR	acrB1	172514	2023-06-08	0					4	ompR	ompR	172517	2023-06-08	0					4	tetR	OutTetOp	Gel	2023-03-01	1	Transposon
Dyn3-1	5										5										5	tetR	OutTetOp	Gel	2023-03-01	0
Dyn3-1	6										6										6	tetR	OutTetOp	Gel	2023-03-01	0
Dyn3-1	7										7										7	tetR	OutTetOp	Gel	2023-03-01	0
Dyn3-1	8										8										8	tetR	OutTetOp	Gel	2023-03-01	0
Dyn3-1	9										9										9	tetR	OutTetOp	Gel	2023-03-01	0
Dyn3-1	10										10										10	tetR	OutTetOp	Gel	2023-03-01	X
Dyn3-2	1	acrR	acrB1	165370	2023-02-13	0					1	ompR	ompR	165382	2023-02-13	0					1	tetR	OutTetOp	Gel	2023-03-01	0
Dyn3-2	2	acrR	acrB1	165371	2023-02-13	0					2	ompR	ompR	165383	2023-02-13	0					2	tetR	OutTetOp	Gel	2023-03-01	0
Dyn3-2	3	acrR	acrB1	165372	2023-02-13	0					3	ompR	ompR	165384	2023-02-13	0					3	tetR	OutTetOp	Gel	2023-03-01	0
Dyn3-2	4	acrR	acrB1	166213	2023-02-22	0					4	ompR	ompR	166221	2023-02-22	0					4	tetR	OutTetOp	Gel	2023-03-01	0
Dyn3-2	5	acrR	acrB1	166214	2023-02-22	0					5	ompR	ompR	166222	2023-02-22	0					5	tetR	OutTetOp	Gel	2023-03-01	0
Dyn3-2	6										6										6	tetR	OutTetOp	Gel	2023-03-01	0
Dyn3-2	7										7										7	tetR	OutTetOp	Gel	2023-03-01	0
Dyn3-2	8										8										8	tetR	OutTetOp	Gel	2023-03-01	X
Dyn3-2	9										9										9	tetR	OutTetOp	Gel	2023-03-01	0
Dyn3-2	10										10										10	tetR	OutTetOp	Gel	2023-03-01	0
Dyn3-3	1	acrR	acrB1	164090	2023-02-01	0					1	ompR	ompR	170201	2023-04-28	0					1	tetR	OutTetOp	Gel	2023-09-07	0
Dyn3-3	2	acrR	acrB1	164091	2023-02-01	X					2	ompR	ompR	170202	2023-04-28	0					2
Dyn3-3	3	acrR	acrB1	164092	2023-02-01	0					3	ompR	ompR	170203	2023-04-28	0					3	tetR	OutTetOp	Gel	2023-09-07	0
Dyn3-3	4	acrR	acrB1	179779	2023-09-29	0					4	ompR	ompR	179462	2023-09-25	0					4	tetR	OutTetOp	Gel	2023-09-07	0
Dyn3-3	5	acrR	acrB1	179780	2023-09-29	0					5	ompR	ompR	179463	2023-09-25	0					5
Dyn3-3	6										6										6
Dyn3-3	7										7										7
Dyn3-3	8										8										8
Dyn3-3	9										9										9
Dyn3-3	10										10										10
Dyn3-4	1	acrA <-> acrR	acrB1	165373	2023-02-13	Del	ΔT -44 acrR	acrB / acrR regulatory region	485718		1	ompR	ompR	165385	2023-02-13	SNP	G43T	Arg15Ser	3536542		1	tetR	OutTetOp	Gel	2023-03-01	0
Dyn3-4	2	acrR	acrB1	165374	2023-02-13	SNP	C92A	Ser31Tyr	485852		2	ompR	ompR	165386	2023-02-13	0					2	tetR	OutTetOp	Gel	2023-03-01	1	Transposon
Dyn3-4	3	acrR	acrB1	165375	2023-02-13	SNP	C92A	Ser31Tyr	485852		3	ompR	ompR	165387	2023-02-13	0					3	tetR	OutTetOp	Gel	2023-03-01	1	Transposon
Dyn3-4	4	acrR	acrB1	166215	2023-02-22	SNP	C92A	Ser31Tyr	485852		4	ompR	ompR	166223	2023-02-22	0					4	tetR	OutTetOp	Gel	2023-03-01	1	Transposon
Dyn3-4	5	acrA <-> acrR	acrB1	166216	2023-02-22	Del	ΔT -44 acrR		485718		5	ompR	ompR	166224	2023-02-22	SNP	G43T	Arg15Ser	3536542		5	tetR	OutTetOp	Gel	2023-03-01	0
Dyn3-4	6										6										6	tetR	OutTetOp	Gel	2023-03-01	X
Dyn3-4	7										7										7	tetR	OutTetOp	Gel	2023-03-01	0
Dyn3-4	8										8										8	tetR	OutTetOp	Gel	2023-03-01	0
Dyn3-4	9										9										9	tetR	OutTetOp	Gel	2023-03-01	1	Transposon
Dyn3-4	10										10										10	tetR	OutTetOp	Gel	2023-03-01	1	Transposon
Dyn3-5	1	acrR	acrB1	169407	2023-04-17	SNP	C14A	Thr5Asn	485774		1	ompR	ompR	168632	2023-04-04	0					1	tetR	OutTetOp-Rev / TetOp Rev-1	Gel	2023-08-24	1	Transposon
Dyn3-5	2	acrR	acrB1	169408	2023-04-17	SNP	C92A	Ser31Tyr	485852		2	ompR	ompR	168633	2023-04-04	0					2	tetR	OutTetOp-Rev / TetOp Rev-1	Gel	2023-08-24	1	Transposon
Dyn3-5	3	acrR	acrB1	169409	2023-04-17	SNP	C92A	Ser31Tyr	485852		3	ompR	ompR	168634	2023-04-04	0					3	tetR	OutTetOp-Rev / TetOp Rev-1	Gel	2023-08-24	1	Transposon
Dyn3-5	4	acrR	acrB1	179646	2023-09-27	SNP	C92A	Ser31Tyr	485852		4	ompR	ompR	168857	2023-04-07	0					4	tetR	OutTetOp-Rev / TetOp Rev-1	Gel	2023-08-24	1	Transposon
Dyn3-5	5	acrR	acrB1	179647	2023-09-27	SNP	C92A	Ser31Tyr	485852		5	ompR	ompR	168858	2023-04-07	0					5	tetR	OutTetOp-Rev / TetOp Rev-1	Gel	2023-08-24	1	Transposon
Dyn3-5	6										6										6
Dyn3-5	7										7										7
Dyn3-5	8										8										8
Dyn3-5	9										9										9
Dyn3-5	10										10										10
Dyn3-6	1	acrA <-> acrR	acrB1	165376	2023-02-13	Del	ΔT -44 acrR	acrB / acrR regulatory region	485718		1	ompR	ompR	165388	2023-02-13	SNP	G43T	Arg15Ser	3536542		1	tetR	OutTetOp	Gel	2023-03-01	0
Dyn3-6	2	acrR	acrB1	165377	2023-02-13	X					2	ompR	ompR	165389	2023-02-13	SNP	G43T	Arg15Ser	3536542		2	tetR	OutTetOp	Gel	2023-03-01	X
Dyn3-6	3	acrA <-> acrR	acrB1	165378	2023-02-13	Del	ΔT -44 acrR	acrB / acrR regulatory region	485718		3	ompR	ompR	165390	2023-02-13	SNP	G43T	Arg15Ser	3536542		3	tetR	OutTetOp	Gel	2023-03-01	X
Dyn3-6	4	acrA <-> acrR	acrB1	166217	2023-02-22	Del	ΔT -44 acrR	acrB / acrR regulatory region	485718		4	ompR	ompR	166225	2023-02-22	SNP	G43T	Arg15Ser	3536542		4	tetR	OutTetOp	Gel	2023-03-01	0
Dyn3-6	5	acrA <-> acrR	acrB1	166218	2023-02-22	Del	ΔT -44 acrR	acrB / acrR regulatory region	485718		5	ompR	ompR	166226	2023-02-22	SNP	G43T	Arg15Ser	3536542		5	tetR	OutTetOp	Gel	2023-03-01	0
Dyn3-6	6										6										6	tetR	OutTetOp	Gel	2023-03-01	0
Dyn3-6	7										7										7	tetR	OutTetOp	Gel	2023-03-01	0
Dyn3-6	8										8										8	tetR	OutTetOp	Gel	2023-03-01	X
Dyn3-6	9										9										9	tetR	OutTetOp	Gel	2023-03-01	0
Dyn3-6	10										10										10	tetR	OutTetOp	Gel	2023-03-01	0
Dyn3-7	1	acrA <-> acrR	acrB1	164093	2023-02-01	Del	ΔT -44 acrR	acrB / acrR regulatory region	485718		1	ompR	ompR	164105	2023-02-01	SNP	G43T	Arg15Ser	3536542		1	tetR	OutTetOp	Gel	2023-03-01	0
Dyn3-7	2	acrR	acrB1	164094	2023-02-01	SNP	C92A	Ser31Tyr	485852		2	ompR	ompR	164106	2023-02-01	X					2	tetR	OutTetOp	Gel	2023-03-01	X
Dyn3-7	3	acrA <-> acrR	acrB1	164095	2023-02-01	Del	ΔT -44 acrR	acrB / acrR regulatory region	485718		3	ompR	ompR	164107	2023-02-01	SNP	G43T	Arg15Ser	3536542		3	tetR	OutTetOp	Gel	2023-03-01	0
Dyn3-7	4										4										4	tetR	OutTetOp	Gel	2023-03-01	0
Dyn3-7	5										5										5	tetR	OutTetOp	Gel	2023-03-01	0
Dyn3-7	6	acrR	acrB1	172515	2023-06-08	SNP	C92A	Ser31Tyr	485852		6	ompR	ompR	172518	2023-06-08	0					6	tetR	OutTetOp	Gel	2023-03-01	1	Transposon
Dyn3-7	7										7										7	tetR	OutTetOp	Gel	2023-03-01	0
Dyn3-7	8										8										8	tetR	OutTetOp	Gel	2023-03-01	0
Dyn3-7	9										9										9	tetR	OutTetOp	Gel	2023-03-01	0
Dyn3-7	10										10										10	tetR	OutTetOp	Gel	2023-03-01	0
Dyn3-8	1	acrA <-> acrR	acrB1	164096	2023-02-01	Del	ΔT -44 acrR	acrB / acrR regulatory region	485718		1	ompR	ompR	169844	2023-04-21	SNP	G43T	Arg15Ser	3536542		1	tetR	OutTetOp	Gel	2023-03-01	0
Dyn3-8	2	acrR	acrB1	164097	2023-02-01	X					2	ompR	ompR	169845	2023-04-21	SNP	G43T	Arg15Ser	3536542		2	tetR	OutTetOp	Gel	2023-03-01	0
Dyn3-8	3	acrA <-> acrR	acrB1	164098	2023-02-01	Del	ΔT -44 acrR	acrB / acrR regulatory region	485718		3	ompR	ompR	169846	2023-04-21	SNP	G43T	Arg15Ser	3536542		3	tetR	OutTetOp	Gel	2023-03-01	0
Dyn3-8	4	acrR	acrB1	172516	2023-06-08	SNP	C92A	Ser31Tyr	485852		4	ompR	ompR	172519	2023-06-08	0					4	tetR	OutTetOp	Gel	2023-03-01	1	Transposon
Dyn3-8	5	acrR									5										5	tetR	OutTetOp	Gel	2023-03-01	0
Dyn3-8	6										6										6	tetR	OutTetOp	Gel	2023-03-01	0
Dyn3-8	7										7										7	tetR	OutTetOp	Gel	2023-03-01	0
Dyn3-8	8										8										8	tetR	OutTetOp	Gel	2023-03-01	0
Dyn3-8	9										9										9	tetR	OutTetOp	Gel	2023-03-01	0
Dyn3-8	10										10										10	tetR	OutTetOp	Gel	2023-03-01	0
Dyn3-9	1	acrA <-> acrR	acrB1	165379	2023-02-13	Del	ΔT -44 acrR	acrB / acrR regulatory region	485718		1	ompR	ompR	165391	2023-02-13	SNP	G43T	Arg15Ser	3536542		1	tetR	OutTetOp	Gel	2023-03-01	0
Dyn3-9	2	acrR	acrB1	165380	2023-02-13	SNP	C92A	Ser31Tyr	485852		2	ompR	ompR	165392	2023-02-13	0					2	tetR	OutTetOp	Gel	2023-03-01	1	Transposon
Dyn3-9	3	acrR	acrB1	165381	2023-02-13	SNP	C92A	Ser31Tyr	485852		3	ompR	ompR	165393	2023-02-13	0					3	tetR	OutTetOp	Gel	2023-03-01	1	Transposon
Dyn3-9	4	acrR	acrB1	166219	2023-02-22	SNP	C92A	Ser31Tyr	485852		4	ompR	ompR	166227	2023-02-22	0					4	tetR	OutTetOp	Gel	2023-03-01	1	Transposon
Dyn3-9	5	acrA <-> acrR	acrB1	166220	2023-02-22	Del	ΔT -44 acrR	acrB / acrR regulatory region	485718		5	ompR	ompR	166228	2023-02-22	SNP	G43T	Arg15Ser	3536542		5	tetR	OutTetOp	Gel	2023-03-01	0
Dyn3-9	6										6										6	tetR	OutTetOp	Gel	2023-03-01	0
Dyn3-9	7										7										7	tetR	OutTetOp	Gel	2023-03-01	1	Transposon
Dyn3-9	8										8										8	tetR	OutTetOp	Gel	2023-03-01	1	Transposon
Dyn3-9	9										9										9	tetR	OutTetOp	Gel	2023-03-01	1	Transposon
Dyn3-9	10										10										10	tetR	OutTetOp	Gel	2023-03-01	0
Dyn3-10	1	acrA <-> acrR	acrB1	164099	2023-02-01	Del	ΔT -44 acrR	acrB / acrR regulatory region	485718		1	ompR	ompR	164108	2023-02-01	SNP	G43T	Arg15Ser	3536542		1	tetR	OutTetOp	Gel	2023-03-01	0
Dyn3-10	2	acrA <-> acrR	acrB1	164100	2023-02-01	Del	ΔT -44 acrR	acrB / acrR regulatory region	485718		2	ompR	ompR	164109	2023-02-01	SNP	G43T	Arg15Ser	3536542		2	tetR	OutTetOp	Gel	2023-03-01	0
Dyn3-10	3	acrA <-> acrR	acrB1	164101	2023-02-01	Del	ΔT -44 acrR	acrB / acrR regulatory region	485718		3	ompR	ompR	164110	2023-02-01	SNP	G43T	Arg15Ser	3536542		3	tetR	OutTetOp	Gel	2023-03-01	0
Dyn3-10	4	acrA <-> acrR	acrB1	162127	2023-01-03	Del	ΔT -44 acrR	acrB / acrR regulatory region	485718		4	ompR	ompR	179781	2023-09-29	SNP	G43T	Arg15Ser	3536542		4	tetR	OutTetOp	Gel	2023-03-01	0
Dyn3-10	5										5	ompR	ompR	179782	2023-09-29	SNP	G43T	Arg15Ser	3536542		5	tetR	OutTetOp	Gel	2023-03-01	0
Dyn3-10	6										6										6	tetR	OutTetOp	Gel	2023-03-01	0
Dyn3-10	7										7										7	tetR	OutTetOp	Gel	2023-03-01	0
Dyn3-10	8										8										8	tetR	OutTetOp	Gel	2023-03-01	0
Dyn3-10	9										9										9	tetR	OutTetOp	Gel	2023-03-01	0
Dyn3-10	10										10										10	tetR	OutTetOp	Gel	2023-03-01	0
